# Supplementary material for: A ring of rotaxanes: studies of a large paramagnetic assembly in solution
Source: Inorg Chem Front. 2023 Nov 2;10(23):6945–52. doi: 10.1039/d3qi02165c (PMC10660382; doi:10.1039/d3qi02165c)
Supplement: QI-010-D3QI02165C-s002 [file QI-010-D3QI02165C-s002.cif]

# Electronic Supplementary Material (ESI) for Inorganic Chemistry Frontiers.
# This journal is © the Partner Organisations 2023

####################################################################### 
# 
# This file contains crystal structure data downloaded from the 
# Cambridge Structural Database (CSD) hosted by the Cambridge 
# Crystallographic Data Centre (CCDC).
# 
# Full information about CCDC data access policies and citation 
# guidelines are available at http://www.ccdc.cam.ac.uk/access/V1 
# 
# Audit and citation data items may have been added by the CCDC. 
# Please retain this information to preserve the provenance of 
# this file and to allow appropriate attribution of the data. 
# 
#######################################################################

data_lrepw391
_audit_block_doi                 10.5517/ccdc.csd.cc2fxq36
_database_code_depnum_ccdc_archive 'CCDC 2261918'
loop_
_citation_id
_citation_doi
_citation_year
1 10.26434/chemrxiv-2023-h8jrr 2023
loop_
_audit_author_name
_audit_author_address
'George Whitehead'
;University of Manchester
United Kingdom
;
_audit_update_record             
;
2023-05-10 deposited with the CCDC.	2023-10-26 downloaded from the CCDC.
;
_audit_creation_date             2023-04-18
_audit_creation_method           
;
Olex2 1.5
(compiled 2023.03.06 svn.rbb2c1857 for OlexSys, GUI svn.r6748)
;
_shelx_SHELXL_version_number     2019/3
_chemical_name_common            ?
_chemical_name_systematic        ?
_chemical_formula_moiety         
'C195.53 H208 Cl9.177 N21.177 Ni12 O44.824, 6(C80 H144 Cr7 F8 Ni O32)'
_chemical_formula_sum            
'C675.51 H1072 Cl9.17 Cr42 F48 N21.17 Ni18 O236.83'
_chemical_formula_weight         17757.12
_chemical_melting_point          ?
loop_
_atom_type_symbol
_atom_type_description
_atom_type_scat_dispersion_real
_atom_type_scat_dispersion_imag
_atom_type_scat_source
C C 0.0181 0.0091 'International Tables Vol C Tables 4.2.6.8 and 6.1.1.4'
H H 0.0000 0.0000 'International Tables Vol C Tables 4.2.6.8 and 6.1.1.4'
Cl Cl 0.3639 0.7018 'International Tables Vol C Tables 4.2.6.8 and 6.1.1.4'
Cr Cr -0.1635 2.4439 'International Tables Vol C Tables 4.2.6.8 and 6.1.1.4'
F F 0.0727 0.0534 'International Tables Vol C Tables 4.2.6.8 and 6.1.1.4'
N N 0.0311 0.0180 'International Tables Vol C Tables 4.2.6.8 and 6.1.1.4'
Ni Ni -3.0029 0.5091 'International Tables Vol C Tables 4.2.6.8 and 6.1.1.4'
O O 0.0492 0.0322 'International Tables Vol C Tables 4.2.6.8 and 6.1.1.4'

_shelx_space_group_comment       
;
The symmetry employed for this shelxl refinement is uniquely defined
by the following loop, which should always be used as a source of
symmetry information in preference to the above space-group names.
They are only intended as comments.
;
_space_group_crystal_system      triclinic
_space_group_IT_number           2
_space_group_name_H-M_alt        'P -1'
_space_group_name_Hall           '-P 1'
loop_
_space_group_symop_operation_xyz
'x, y, z'
'-x, -y, -z'

_cell_length_a                   22.9954(8)
_cell_length_b                   34.9940(10)
_cell_length_c                   37.8756(10)
_cell_angle_alpha                76.494(2)
_cell_angle_beta                 74.969(3)
_cell_angle_gamma                77.185(3)
_cell_volume                     28196.6(16)
_cell_formula_units_Z            1
_cell_measurement_reflns_used    18925
_cell_measurement_temperature    150.03(10)
_cell_measurement_theta_max      44.2800
_cell_measurement_theta_min      1.9230
_shelx_estimated_absorpt_T_max   0.530
_shelx_estimated_absorpt_T_min   0.216
_exptl_absorpt_coefficient_mu    4.250
_exptl_absorpt_correction_T_max  1.00000
_exptl_absorpt_correction_T_min  0.04768
_exptl_absorpt_correction_type   multi-scan
_exptl_absorpt_process_details   
;
CrysAlisPro 1.171.42.54a (Rigaku Oxford Diffraction, 2022)
Empirical absorption correction using spherical harmonics,
implemented in SCALE3 ABSPACK scaling algorithm.
;
_exptl_absorpt_special_details   ?
_exptl_crystal_colour            'clear green'
_exptl_crystal_colour_lustre     clear
_exptl_crystal_colour_primary    green
_exptl_crystal_density_diffrn    1.046
_exptl_crystal_density_meas      ?
_exptl_crystal_density_method    ?
_exptl_crystal_description       block
_exptl_crystal_F_000             9268
_exptl_crystal_size_max          0.521
_exptl_crystal_size_mid          0.232
_exptl_crystal_size_min          0.171
_exptl_transmission_factor_max   ?
_exptl_transmission_factor_min   ?
_diffrn_reflns_av_R_equivalents  0.1223
_diffrn_reflns_av_unetI/netI     0.0969
_diffrn_reflns_Laue_measured_fraction_full 0.989
_diffrn_reflns_Laue_measured_fraction_max 0.989
_diffrn_reflns_limit_h_max       25
_diffrn_reflns_limit_h_min       -21
_diffrn_reflns_limit_k_max       38
_diffrn_reflns_limit_k_min       -38
_diffrn_reflns_limit_l_max       42
_diffrn_reflns_limit_l_min       -42
_diffrn_reflns_number            314726
_diffrn_reflns_point_group_measured_fraction_full 0.989
_diffrn_reflns_point_group_measured_fraction_max 0.989
_diffrn_reflns_theta_full        58.934
_diffrn_reflns_theta_max         58.934
_diffrn_reflns_theta_min         1.963
_diffrn_ambient_environment      N~2~
_diffrn_ambient_temperature      150.03(10)
_diffrn_detector                 'Hybrid Pixel Array Detector'
_diffrn_detector_area_resol_mean 10.0000
_diffrn_measured_fraction_theta_full 0.989
_diffrn_measured_fraction_theta_max 0.989
_diffrn_measurement_details      
;
List of Runs (angles in degrees, time in seconds):

  # Type    Start    End  Width  t~exp~   \w     \q     \k     \f   Frames
#--------------------------------------------------------------------------
  1  \w    -44.00  37.00   1.00    3.00    --   44.80  60.00 -90.00   81
  2  \w    -45.00  36.00   1.00    3.00    --   44.80  60.00-150.00   81
  3  \w    -45.00  34.00   1.00    3.00    --   44.80  60.00  60.00   79
  4  \w     63.00 134.00   1.00    3.00    --   44.80  60.00 -90.00   71
  5  \w     76.00 126.00   1.00    3.00    --   44.80  60.00  60.00   50
  6  \w    -44.00  43.00   1.00    3.00    --   44.80  60.00 -30.00   87
  7  \w     68.00  96.00   1.00    3.00    --   44.80  30.00-120.00   28
  8  \w    -45.00  76.00   1.00    3.00    --   44.80  60.00 120.00  121
  9  \w     56.00  82.00   1.00    3.00    --   44.80  60.00-150.00   26
 10  \w     95.00 133.00   1.00    3.00    --   44.80  60.00-150.00   38
 11  \w     11.00  36.00   1.00    3.00    --   44.80  30.00-120.00   25
 12  \w     20.00  47.00   1.00   10.00    --  108.20  50.00   0.00   27
 13  \w     70.00  97.00   1.00   10.00    --  108.20  50.00  60.00   27
 14  \w     21.00  60.00   1.00   10.00    --  108.20  50.00-150.00   39
 15  \w     19.00 198.00   1.00   10.00    --  108.20  50.00  30.00  179
 16  \w     32.00  59.00   1.00   10.00    --  108.20  50.00 -30.00   27
 17  \w     20.00 198.00   1.00   10.00    --  108.20  50.00 -60.00  178
 18  \w    149.00 195.00   1.00   10.00    --  108.20  50.00-120.00   46
 19  \w     84.00 139.00   1.00   10.00    --  108.20  50.00-180.00   55
 20  \w     61.00 133.00   1.00   10.00    --  108.20  50.00-120.00   72
 21  \w    136.00 197.00   1.00   10.00    --  108.20  50.00 120.00   61
 22  \w    143.00 191.00   1.00   10.00    --  108.20  50.00-180.00   48
 23  \w     87.00 123.00   1.00   10.00    --  108.20  50.00 120.00   36
 24  \w     63.00  89.00   1.00   10.00    --  108.20  50.00 -30.00   26
 25  \w    139.00 171.00   1.00   10.00    --  108.20  50.00 -30.00   32
 26  \w     20.00 198.00   1.00   10.00    --  108.20  10.00 -60.00  178
 27  \w     44.00  69.00   1.00   10.00    --  108.20  50.00 120.00   25
 28  \w    151.00 197.00   1.00   10.00    --  108.20  50.00   0.00   46
 29  \w    153.00 180.00   1.00   10.00    --  108.20  50.00  90.00   27
 30  \w    154.00 183.00   1.00   10.00    --  108.20  50.00 -90.00   29
 31  \w     65.00 196.00   1.00   10.00    --  108.20  50.00-150.00  131
 32  \w    121.00 195.00   1.00   10.00    --  108.20  50.00  60.00   74
 33  \w    154.00 181.00   1.00   10.00    --  108.20  50.00 150.00   27
 34  \w     41.00 115.00   1.00   10.00    --  108.20  50.00 150.00   74
;
_diffrn_measurement_device       'four-circle diffractometer'
_diffrn_measurement_device_type  'XtaLAB AFC11 (RINC): quarter-chi single'
_diffrn_measurement_method       '\w scans'
_diffrn_orient_matrix_type       
'CrysAlisPro convention (1999,Acta A55,543-557)'
_diffrn_orient_matrix_UB_11      -0.0392876000
_diffrn_orient_matrix_UB_12      0.0145852000
_diffrn_orient_matrix_UB_13      0.0355302000
_diffrn_orient_matrix_UB_21      0.0170003000
_diffrn_orient_matrix_UB_22      -0.0416097000
_diffrn_orient_matrix_UB_23      0.0232028000
_diffrn_orient_matrix_UB_31      0.0559066000
_diffrn_orient_matrix_UB_32      0.0129637000
_diffrn_orient_matrix_UB_33      0.0060933000
_diffrn_radiation_monochromator  mirror
_diffrn_radiation_probe          x-ray
_diffrn_radiation_type           'Cu K\a'
_diffrn_radiation_wavelength     1.54184
_diffrn_source                   'Rotating-anode X-ray tube (dual wavelength)'
_diffrn_source_type              'Rigaku (Cu) X-ray DW Source'
_reflns_Friedel_coverage         0.000
_reflns_Friedel_fraction_full    .
_reflns_Friedel_fraction_max     .
_reflns_number_gt                32604
_reflns_number_total             80098
_reflns_special_details          
;
 Reflections were merged by SHELXL according to the crystal
 class for the calculation of statistics and refinement.
 
 Structure factors included contributions from the .fab file.
 
 _reflns_Friedel_fraction is defined as the number of unique
 Friedel pairs measured divided by the number that would be
 possible theoretically, ignoring centric projections and
 systematic absences.
;
_reflns_threshold_expression     'I > 2\s(I)'
_computing_cell_refinement       'CrysAlisPro 1.171.42.54a (Rigaku OD, 2022)'
_computing_data_collection       'CrysAlisPro 1.171.42.54a (Rigaku OD, 2022)'
_computing_data_reduction        'CrysAlisPro 1.171.42.54a (Rigaku OD, 2022)'
_computing_molecular_graphics    'Olex2 1.5 (Dolomanov et al., 2009)'
_computing_publication_material  'Olex2 1.5 (Dolomanov et al., 2009)'
_computing_structure_refinement  'SHELXL 2019/3 (Sheldrick, 2015)'
_computing_structure_solution    'SHELXT  (Sheldrick, 2015)'
_refine_diff_density_max         0.782
_refine_diff_density_min         -0.625
_refine_diff_density_rms         0.057
_refine_ls_extinction_coef       .
_refine_ls_extinction_method     none
_refine_ls_goodness_of_fit_ref   0.964
_refine_ls_hydrogen_treatment    constr
_refine_ls_matrix_type           full
_refine_ls_number_parameters     5935
_refine_ls_number_reflns         80098
_refine_ls_number_restraints     51502
_refine_ls_R_factor_all          0.1618
_refine_ls_R_factor_gt           0.0827
_refine_ls_restrained_S_all      0.938
_refine_ls_shift/su_max          0.001
_refine_ls_shift/su_mean         0.000
_refine_ls_structure_factor_coef Fsqd
_refine_ls_weighting_details     
'w=1/[\s^2^(Fo^2^)+(0.1600P)^2^] where P=(Fo^2^+2Fc^2^)/3'
_refine_ls_weighting_scheme      calc
_refine_ls_wR_factor_gt          0.2356
_refine_ls_wR_factor_ref         0.2921
_refine_special_details          ?
_olex2_refinement_description    
;
1. Fixed Uiso
 At 1.2 times of:
  All C(H) groups, All C(H,H) groups, All N(H,H) groups
 At 1.5 times of:
  All C(H,H,H) groups, All O(H,H) groups
2. Shared sites
{O6D, O1F}
{Cr1A, Ni1A}
{Cr2A, Ni2A}
{Cr3A, Ni3A}
{Cr4A, Ni4A}
{Cr5A, Ni5A}
{Cr6A, Ni6A}
{Cr7A, Ni7A}
{Cr8A, Ni8A}
{Cr1B, Ni1B}
{Cr2B, Ni2B}
{Cr3B, Ni3B}
{Cr4B, Ni4B}
{Cr5B, Ni5B}
{Cr6B, Ni6B}
{Cr7B, Ni7B}
{Cr8B, Ni8B}
{Cr1C, Ni1C}
{Cr2C, Ni2C}
{Cr3C, Ni3C}
{Cr4C, Ni4C}
{Cr5C, Ni5C}
{Cr6C, Ni6C}
{Cr7C, Ni7C}
{Cr8C, Ni8C}
{Cr1E, Ni1E}
{Cr2E, Ni2E}
{Cr3E, Ni3E}
{Cr4E, Ni4E}
{Cr5E, Ni5E}
{Cr6E, Ni6E}
{Cr7E, Ni7E}
{Cr8E, Ni8E}
3. Restrained distances
 N302-C312 = N302-C313
 1.45 with sigma of 0.01
 H317-H317_$1
 -2.2 with sigma of 0.02
 O10C-C21C \\sim O10C-C21F \\sim O9C-C21C \\sim O9C-C21F
 with sigma of 0.02
4. Restrained planarity
 O1F, C1F, N1F, C5F, C4F, C3F, C2F, Cl1F
 with sigma of 0.1
5. Uiso/Uaniso restraints and constraints
All non-hydrogen atoms have similar U: within 2A with sigma of 0.04 and sigma
for terminal atoms of 0.08 within 2A
Uanis(O6D) = Uanis(O1F)
Uanis(Cr1A) = Uanis(Ni1A)
Uanis(Cr2A) = Uanis(Ni2A)
Uanis(Cr3A) = Uanis(Ni3A)
Uanis(Cr4A) = Uanis(Ni4A)
Uanis(Cr5A) = Uanis(Ni5A)
Uanis(Cr6A) = Uanis(Ni6A)
Uanis(Cr7A) = Uanis(Ni7A)
Uanis(Cr8A) = Uanis(Ni8A)
Uanis(Cr1B) = Uanis(Ni1B)
Uanis(Cr2B) = Uanis(Ni2B)
Uanis(Cr3B) = Uanis(Ni3B)
Uanis(Cr4B) = Uanis(Ni4B)
Uanis(Cr5B) = Uanis(Ni5B)
Uanis(Cr6B) = Uanis(Ni6B)
Uanis(Cr7B) = Uanis(Ni7B)
Uanis(Cr8B) = Uanis(Ni8B)
Uanis(Cr1C) = Uanis(Ni1C)
Uanis(Cr2C) = Uanis(Ni2C)
Uanis(Cr3C) = Uanis(Ni3C)
Uanis(Cr4C) = Uanis(Ni4C)
Uanis(Cr5C) = Uanis(Ni5C)
Uanis(Cr6C) = Uanis(Ni6C)
Uanis(Cr7C) = Uanis(Ni7C)
Uanis(Cr8C) = Uanis(Ni8C)
Uanis(Cr1E) = Uanis(Ni1E)
Uanis(Cr2E) = Uanis(Ni2E)
Uanis(Cr3E) = Uanis(Ni3E)
Uanis(Cr4E) = Uanis(Ni4E)
Uanis(Cr5E) = Uanis(Ni5E)
Uanis(Cr6E) = Uanis(Ni6E)
Uanis(Cr7E) = Uanis(Ni7E)
Uanis(Cr8E) = Uanis(Ni8E)
6. Rigid body (RIGU) restrains
 All non-hydrogen atoms
 with sigma for 1-2 distances of 0.004 and sigma for 1-3 distances of 0.004
7. Same fragment restrains
{N101, N102, C101, C102, C103, C104, C105, C106, C107, C108, C109, C110, C111,
C112, C113, C114, C115, C116, C117, C118, C119, C120} sigma for 1-2: 0.02, 1-3:
0.04
as in
{N201, N202, C201, C202, C203, C204, C205, C206, C207, C208, C209, C210, C211,
C212, C213, C214, C215, C216, C217, C218, C219, C220}
{O1A, O2A, C1A, C2A, C3A, C4A, C5A} sigma for 1-2: 0.02, 1-3: 0.04
as in
{O3A, O4A, C6A, C7A, C8A, C9A, C10A}
{O1A, O2A, C1A, C2A, C3A, C4A, C5A} sigma for 1-2: 0.02, 1-3: 0.04
as in
{O15A, O16A, C36A, C37A, C38A, C39A, C40A}
{N101, N102, C101, C102, C103, C104, C105, C106, C107, C108, C109, C110, C111,
C112, C113, C114, C115, C116, C117, C118, C119, C120} sigma for 1-2: 0.02, 1-3:
0.04
as in
{N301, N302, C301, C302, C303, C304, C305, C306, C307, C308, C309, C310, C311,
C312, C313, C314, C315, C316, C317, C318, C319, C320}
{O1A, O2A, C1A, C2A, C3A, C4A, C5A} sigma for 1-2: 0.02, 1-3: 0.04
as in
{O9A, O10A, C21A, C22A, C23A, C24A, C25A}
{O1A, O2A, C1A, C2A, C3A, C4A, C5A} sigma for 1-2: 0.02, 1-3: 0.04
as in
{O5A, O6A, C11A, C12A, C13A, C14A, C15A}
{O1A, O2A, C1A, C2A, C3A, C4A, C5A} sigma for 1-2: 0.02, 1-3: 0.04
as in
{O27A, O28A, C66A, C67A, C68A, C69A, C70A}
{O1A, O2A, C1A, C2A, C3A, C4A, C5A} sigma for 1-2: 0.02, 1-3: 0.04
as in
{O7A, O8A, C16A, C17A, C18A, C19A, C20A}
{O1A, O2A, C1A, C2A, C3A, C4A, C5A} sigma for 1-2: 0.02, 1-3: 0.04
as in
{O25E, O26E, C61E, C62E, C63E, C64E, C65E}
{O1A, O2A, C1A, C2A, C3A, C4A, C5A} sigma for 1-2: 0.02, 1-3: 0.04
as in
{O11A, O12A, C26A, C27A, C28A, C29A, C30A}
{O1A, O2A, C1A, C2A, C3A, C4A, C5A} sigma for 1-2: 0.02, 1-3: 0.04
as in
{O21A, O22A, C51A, C52A, C53A, C54A, C55A}
{O1A, O2A, C1A, C2A, C3A, C4A, C5A} sigma for 1-2: 0.02, 1-3: 0.04
as in
{O13A, O14A, C31A, C32A, C33A, C34A, C35A}
{O1A, O2A, C1A, C2A, C3A, C4A, C5A} sigma for 1-2: 0.02, 1-3: 0.04
as in
{O31B, O32B, C76B, C77B, C78B, C79B, C80B}
{O1A, O2A, C1A, C2A, C3A, C4A, C5A} sigma for 1-2: 0.02, 1-3: 0.04
as in
{O17A, O18A, C41A, C42A, C43A, C44A, C45A}
{O1A, O2A, C1A, C2A, C3A, C4A, C5A} sigma for 1-2: 0.02, 1-3: 0.04
as in
{O7B, O8B, C16B, C17B, C18B, C19B, C20B}
{O1A, O2A, C1A, C2A, C3A, C4A, C5A} sigma for 1-2: 0.02, 1-3: 0.04
as in
{O19A, O20A, C46A, C47A, C48A, C49A, C50A}
{O1A, O2A, C1A, C2A, C3A, C4A, C5A} sigma for 1-2: 0.02, 1-3: 0.04
as in
{O1B, O2B, C1B, C2B, C3B, C4B, C5B}
{O1A, O2A, C1A, C2A, C3A, C4A, C5A} sigma for 1-2: 0.02, 1-3: 0.04
as in
{O23A, O24A, C56A, C57A, C58A, C59A, C60A}
{O1A, O2A, C1A, C2A, C3A, C4A, C5A} sigma for 1-2: 0.02, 1-3: 0.04
as in
{O19B, O20B, C46B, C47B, C48B, C49B, C50B}
{O1A, O2A, C1A, C2A, C3A, C4A, C5A} sigma for 1-2: 0.02, 1-3: 0.04
as in
{O25A, O26A, C61A, C62A, C63A, C64A, C65A}
{Cl1D, O10D, N1D, C9D, C10D, C11D, C12D, C13D} sigma for 1-2: 0.02, 1-3: 0.04
as in
{Cl1F, O1F, N1F, C1F, C2F, C3F, C4F, C5F}
{O1A, O2A, C1A, C2A, C3A, C4A, C5A} sigma for 1-2: 0.02, 1-3: 0.04
as in
{O29A, O30A, C71A, C72A, C73A, C74A, C75A}
{O1A, O2A, C1A, C2A, C3A, C4A, C5A} sigma for 1-2: 0.02, 1-3: 0.04
as in
{O13B, O14B, C31B, C32B, C33B, C34B, C35B}
{O1A, O2A, C1A, C2A, C3A, C4A, C5A} sigma for 1-2: 0.02, 1-3: 0.04
as in
{O31A, O32A, C76A, C77A, C78A, C79A, C80A}
{O1A, O2A, C1A, C2A, C3A, C4A, C5A} sigma for 1-2: 0.02, 1-3: 0.04
as in
{O5E, O6E, C11E, C12E, C13E, C14E, C15E}
{O1A, O2A, C1A, C2A, C3A, C4A, C5A} sigma for 1-2: 0.02, 1-3: 0.04
as in
{O3B, O4B, C6B, C7B, C8B, C9B, C10B}
{O1A, O2A, C1A, C2A, C3A, C4A, C5A} sigma for 1-2: 0.02, 1-3: 0.04
as in
{O9E, O10E, C21E, C22E, C23E, C24E, C25E}
{O1A, O2A, C1A, C2A, C3A, C4A, C5A} sigma for 1-2: 0.02, 1-3: 0.04
as in
{O5B, O6B, C11B, C12B, C13B, C14B, C15B}
{O1A, O2A, C1A, C2A, C3A, C4A, C5A} sigma for 1-2: 0.02, 1-3: 0.04
as in
{O25B, O26B, C61B, C62B, C63B, C64B, C65B}
{O1A, O2A, C1A, C2A, C3A, C4A, C5A} sigma for 1-2: 0.02, 1-3: 0.04
as in
{O9B, O10B, C21B, C22B, C23B, C24B, C25B}
{O1D, O2D, C1D, C2D} sigma for 1-2: 0.02, 1-3: 0.04
as in
{O15D, O16D, C21D, C22D}
{O1A, O2A, C1A, C2A, C3A, C4A, C5A} sigma for 1-2: 0.02, 1-3: 0.04
as in
{O11B, O12B, C26B, C27B, C28B, C29B, C30B}
{O1A, O2A, C1A, C2A, C3A, C4A, C5A} sigma for 1-2: 0.02, 1-3: 0.04
as in
{O23C, O24C, C56C, C57C, C58C, C59C, C60C}
{O1A, O2A, C1A, C2A, C3A, C4A, C5A} sigma for 1-2: 0.02, 1-3: 0.04
as in
{O15B, O16B, C36B, C37B, C38B, C39B, C40B}
{O1A, O2A, C1A, C2A, C3A, C4A, C5A} sigma for 1-2: 0.02, 1-3: 0.04
as in
{O5C, O6C, C11C, C12C, C13C, C14C, C15C}
{O1A, O2A, C1A, C2A, C3A, C4A, C5A} sigma for 1-2: 0.02, 1-3: 0.04
as in
{O17B, O18B, C41B, C42B, C43B, C44B, C45B}
{Cl1D, O10D, N1D, C9D, C10D, C11D, C12D, C13D} sigma for 1-2: 0.02, 1-3: 0.04
as in
{Cl3D, O14D, N3D, C16D, C17D, C18D, C19D, C20D}
{O1A, O2A, C1A, C2A, C3A, C4A, C5A} sigma for 1-2: 0.02, 1-3: 0.04
as in
{O21B, O22B, C51B, C52B, C53B, C54B, C55B}
{O1A, O2A, C1A, C2A, C3A, C4A, C5A} sigma for 1-2: 0.02, 1-3: 0.04
as in
{O21E, O22E, C51E, C52E, C53E, C54E, C55E}
{O1A, O2A, C1A, C2A, C3A, C4A, C5A} sigma for 1-2: 0.02, 1-3: 0.04
as in
{O23B, O24B, C56B, C57B, C58B, C59B, C60B}
{O1A, O2A, C1A, C2A, C3A, C4A, C5A} sigma for 1-2: 0.02, 1-3: 0.04
as in
{O17C, O18C, C41C, C42C, C43C, C44C, C45C}
{O1A, O2A, C1A, C2A, C3A, C4A, C5A} sigma for 1-2: 0.02, 1-3: 0.04
as in
{O27B, O28B, C66B, C67B, C68B, C69B, C70B}
{O1D, O2D, C1D, C2D} sigma for 1-2: 0.02, 1-3: 0.04
as in
{O22D, O23D, C35D, C36D}
{O1A, O2A, C1A, C2A, C3A, C4A, C5A} sigma for 1-2: 0.02, 1-3: 0.04
as in
{O29B, O30B, C71B, C72B, C73B, C74B, C75B}
{O1A, O2A, C1A, C2A, C3A, C4A, C5A} sigma for 1-2: 0.02, 1-3: 0.04
as in
{O1E, O2E, C1E, C2E, C3E, C4E, C5E}
{O1A, O2A, C1A, C2A, C3A, C4A, C5A} sigma for 1-2: 0.02, 1-3: 0.04
as in
{O1C, O2C, C1C, C2C, C3C, C4C, C5C}
{O1A, O2A, C1A, C2A, C3A, C4A, C5A} sigma for 1-2: 0.02, 1-3: 0.04
as in
{O29C, O30C, C71C, C72C, C73C, C74C, C75C}
{O1A, O2A, C1A, C2A, C3A, C4A, C5A} sigma for 1-2: 0.02, 1-3: 0.04
as in
{O3C, O4C, C6C, C7C, C8C, C9C, C10C}
{O1A, O2A, C1A, C2A, C3A, C4A, C5A} sigma for 1-2: 0.02, 1-3: 0.04
as in
{O13E, O14E, C31E, C32E, C33E, C34E, C35E}
{O1A, O2A, C1A, C2A, C3A, C4A, C5A} sigma for 1-2: 0.02, 1-3: 0.04
as in
{O7C, O8C, C16C, C17C, C18C, C19C, C20C}
{O1A, O2A, C1A, C2A, C3A, C4A, C5A} sigma for 1-2: 0.02, 1-3: 0.04
as in
{O17E, O18E, C41E, C42E, C43E, C44E, C45E}
{O1A, O2A, C1A, C2A, C3A, C4A, C5A} sigma for 1-2: 0.02, 1-3: 0.04
as in
{O9C, O10C, C21C, C22C, C23C, C24C, C25C}
{O1D, O2D, C1D, C2D} sigma for 1-2: 0.02, 1-3: 0.04
as in
{O6D, O7D, C5D, C6D}
{O1A, O2A, C1A, C2A, C3A, C4A, C5A} sigma for 1-2: 0.02, 1-3: 0.04
as in
{O13C, O14C, C31C, C32C, C33C, C34C, C35C}
{O1A, O2A, C1A, C2A, C3A, C4A, C5A} sigma for 1-2: 0.02, 1-3: 0.04
as in
{O29E, O30E, C71E, C72E, C73E, C74E, C75E}
{O1A, O2A, C1A, C2A, C3A, C4A, C5A} sigma for 1-2: 0.02, 1-3: 0.04
as in
{O15C, O16C, C36C, C37C, C38C, C39C, C40C}
{C1A, C2A, C3A, C4A, C5A} sigma for 1-2: 0.02, 1-3: 0.04
as in
{C21F, C22F, C23F, C24F, C25F}
{O1A, O2A, C1A, C2A, C3A, C4A, C5A} sigma for 1-2: 0.02, 1-3: 0.04
as in
{O19C, O20C, C46C, C47C, C48C, C49C, C50C}
{Cr1B, Cr2B, Cr3B, Cr4B, Cr5B, Cr6B, Cr7B, Cr8B, Ni1B, Ni2B, Ni3B, Ni4B, Ni5B,
Ni6B, Ni7B, Ni8B, F1B, F2B, F3B, F4B, F5B, F6B, F7B, F8B} sigma for 1-2: 0.02,
1-3: 0.04
as in
{Cr1E, Cr2E, Cr3E, Cr4E, Cr5E, Cr6E, Cr7E, Cr8E, Ni1E, Ni2E, Ni3E, Ni4E, Ni5E,
Ni6E, Ni7E, Ni8E, F1E, F2E, F3E, F4E, F5E, F6E, F7E, F8E}
{O1A, O2A, C1A, C2A, C3A, C4A, C5A} sigma for 1-2: 0.02, 1-3: 0.04
as in
{O21C, O22C, C51C, C52C, C53C, C54C, C55C}
{O1A, O2A, C1A, C2A, C3A, C4A, C5A} sigma for 1-2: 0.02, 1-3: 0.04
as in
{O3E, O4E, C6E, C7E, C8E, C9E, C10E}
{O1A, O2A, C1A, C2A, C3A, C4A, C5A} sigma for 1-2: 0.02, 1-3: 0.04
as in
{O25C, O26C, C61C, C62C, C63C, C64C, C65C}
{O1A, O2A, C1A, C2A, C3A, C4A, C5A} sigma for 1-2: 0.02, 1-3: 0.04
as in
{O7E, O8E, C16E, C17E, C18E, C19E, C20E}
{O1A, O2A, C1A, C2A, C3A, C4A, C5A} sigma for 1-2: 0.02, 1-3: 0.04
as in
{O27C, O28C, C66C, C67C, C68C, C69C, C70C}
{O1A, O2A, C1A, C2A, C3A, C4A, C5A} sigma for 1-2: 0.02, 1-3: 0.04
as in
{O11E, O12E, C26E, C27E, C28E, C29E, C30E}
{O1A, O2A, C1A, C2A, C3A, C4A, C5A} sigma for 1-2: 0.02, 1-3: 0.04
as in
{O31C, O32C, C76C, C77C, C78C, C79C, C80C}
{O1A, O2A, C1A, C2A, C3A, C4A, C5A} sigma for 1-2: 0.02, 1-3: 0.04
as in
{O15E, O16E, C36E, C37E, C38E, C39E, C40E}
{Cl1D, O10D, N1D, C9D, C10D, C11D, C12D, C13D} sigma for 1-2: 0.02, 1-3: 0.04
as in
{Cl2D, O17D, N2D, C23D, C24D, C25D, C26D, C27D}
{O1A, O2A, C1A, C2A, C3A, C4A, C5A} sigma for 1-2: 0.02, 1-3: 0.04
as in
{O19E, O20E, C46E, C47E, C48E, C49E, C50E}
{Cl1D, O10D, N1D, C9D, C10D, C11D, C12D, C13D} sigma for 1-2: 0.02, 1-3: 0.04
as in
{Cl4D, O21D, N4D, C30D, C31D, C32D, C33D, C34D}
{O1A, O2A, C1A, C2A, C3A, C4A, C5A} sigma for 1-2: 0.02, 1-3: 0.04
as in
{O23E, O24E, C56E, C57E, C58E, C59E, C60E}
{O1D, O2D, C1D, C2D} sigma for 1-2: 0.02, 1-3: 0.04
as in
{O3D, O4D, C3D, C4D}
{O1A, O2A, C1A, C2A, C3A, C4A, C5A} sigma for 1-2: 0.02, 1-3: 0.04
as in
{O27E, O28E, C66E, C67E, C68E, C69E, C70E}
{O1D, O2D, C1D, C2D} sigma for 1-2: 0.02, 1-3: 0.04
as in
{O8D, O9D, C7D, C8D}
{O1A, O2A, C1A, C2A, C3A, C4A, C5A} sigma for 1-2: 0.02, 1-3: 0.04
as in
{O31E, O32E, C76E, C77E, C78E, C79E, C80E}
{O1D, O2D, C1D, C2D} sigma for 1-2: 0.02, 1-3: 0.04
as in
{O11D, O12D, C14D, C15D}
{O1A, O2A, C1A, C2A, C3A, C4A, C5A} sigma for 1-2: 0.02, 1-3: 0.04
as in
{O11C, O12C, C26C, C27C, C28C, C29C, C30C}
{O1D, O2D, C1D, C2D} sigma for 1-2: 0.02, 1-3: 0.04
as in
{O18D, O19D, C28D, C29D}
8. Others
 Sof(F1E)=Sof(F2E)=Sof(F3E)=Sof(F4E)=Sof(F5E)=Sof(F6E)=Sof(F7E)=Sof(F8E)=
 Sof(O1E)=Sof(O2E)=Sof(C1E)=Sof(C2E)=Sof(C3E)=Sof(H3EA)=Sof(H3EB)=Sof(H3EC)=
 Sof(C4E)=Sof(H4EA)=Sof(H4EB)=Sof(H4EC)=Sof(C5E)=Sof(H5EA)=Sof(H5EB)=Sof(H5EC)=
 Sof(O3E)=Sof(O4E)=Sof(C6E)=Sof(C7E)=Sof(C8E)=Sof(H8EA)=Sof(H8EB)=Sof(H8EC)=
 Sof(C9E)=Sof(H9EA)=Sof(H9EB)=Sof(H9EC)=Sof(C10E)=Sof(H10J)=Sof(H10K)=Sof(H10L)=
 Sof(O5E)=Sof(O6E)=Sof(C11E)=Sof(C12E)=Sof(C13E)=Sof(H13J)=Sof(H13K)=Sof(H13L)=
 Sof(C14E)=Sof(H14J)=Sof(H14K)=Sof(H14L)=Sof(C15E)=Sof(H15J)=Sof(H15K)=
 Sof(H15L)=Sof(O7E)=Sof(O8E)=Sof(C16E)=Sof(C17E)=Sof(C18E)=Sof(H18J)=Sof(H18K)=
 Sof(H18L)=Sof(C19E)=Sof(H19J)=Sof(H19K)=Sof(H19L)=Sof(C20E)=Sof(H20J)=
 Sof(H20K)=Sof(H20L)=Sof(O9E)=Sof(O10E)=Sof(C21E)=Sof(C22E)=Sof(C23E)=Sof(H23M)=
 Sof(H23N)=Sof(H23O)=Sof(C24E)=Sof(H24M)=Sof(H24N)=Sof(H24O)=Sof(C25E)=
 Sof(H25M)=Sof(H25N)=Sof(H25O)=Sof(O11E)=Sof(O12E)=Sof(C26E)=Sof(C27E)=
 Sof(C28E)=Sof(H28J)=Sof(H28K)=Sof(H28L)=Sof(C29E)=Sof(H29J)=Sof(H29K)=
 Sof(H29L)=Sof(C30E)=Sof(H30J)=Sof(H30K)=Sof(H30L)=Sof(O13E)=Sof(O14E)=
 Sof(C31E)=Sof(C32E)=Sof(C33E)=Sof(H33J)=Sof(H33K)=Sof(H33L)=Sof(C34E)=
 Sof(H34J)=Sof(H34K)=Sof(H34L)=Sof(C35E)=Sof(H35J)=Sof(H35K)=Sof(H35L)=
 Sof(O15E)=Sof(O16E)=Sof(C36E)=Sof(C37E)=Sof(C38E)=Sof(H38J)=Sof(H38K)=
 Sof(H38L)=Sof(C39E)=Sof(H39J)=Sof(H39K)=Sof(H39L)=Sof(C40E)=Sof(H40J)=
 Sof(H40K)=Sof(H40L)=Sof(O17E)=Sof(O18E)=Sof(C41E)=Sof(C42E)=Sof(C43E)=
 Sof(H43J)=Sof(H43K)=Sof(H43L)=Sof(C44E)=Sof(H44J)=Sof(H44K)=Sof(H44L)=
 Sof(C45E)=Sof(H45J)=Sof(H45K)=Sof(H45L)=Sof(O19E)=Sof(O20E)=Sof(C46E)=
 Sof(C47E)=Sof(C48E)=Sof(H48J)=Sof(H48K)=Sof(H48L)=Sof(C49E)=Sof(H49J)=
 Sof(H49K)=Sof(H49L)=Sof(C50E)=Sof(H50J)=Sof(H50K)=Sof(H50L)=Sof(O21E)=
 Sof(O22E)=Sof(C51E)=Sof(C52E)=Sof(C53E)=Sof(H53J)=Sof(H53K)=Sof(H53L)=
 Sof(C54E)=Sof(H54J)=Sof(H54K)=Sof(H54L)=Sof(C55E)=Sof(H55J)=Sof(H55K)=
 Sof(H55L)=Sof(O23E)=Sof(O24E)=Sof(C56E)=Sof(C57E)=Sof(C58E)=Sof(H58J)=
 Sof(H58K)=Sof(H58L)=Sof(C59E)=Sof(H59J)=Sof(H59K)=Sof(H59L)=Sof(C60E)=
 Sof(H60J)=Sof(H60K)=Sof(H60L)=Sof(O25E)=Sof(O26E)=Sof(C61E)=Sof(C62E)=
 Sof(C63E)=Sof(H63J)=Sof(H63K)=Sof(H63L)=Sof(C64E)=Sof(H64J)=Sof(H64K)=
 Sof(H64L)=Sof(C65E)=Sof(H65J)=Sof(H65K)=Sof(H65L)=Sof(O27E)=Sof(O28E)=
 Sof(C66E)=Sof(C67E)=Sof(C68E)=Sof(H68J)=Sof(H68K)=Sof(H68L)=Sof(C69E)=
 Sof(H69J)=Sof(H69K)=Sof(H69L)=Sof(C70E)=Sof(H70J)=Sof(H70K)=Sof(H70L)=
 Sof(O29E)=Sof(O30E)=Sof(C71E)=Sof(C72E)=Sof(C73E)=Sof(H73J)=Sof(H73K)=
 Sof(H73L)=Sof(C74E)=Sof(H74J)=Sof(H74K)=Sof(H74L)=Sof(C75E)=Sof(H75J)=
 Sof(H75K)=Sof(H75L)=Sof(O31E)=Sof(O32E)=Sof(C76E)=Sof(C77E)=Sof(C78E)=
 Sof(H78J)=Sof(H78K)=Sof(H78L)=Sof(C79E)=Sof(H79J)=Sof(H79K)=Sof(H79L)=
 Sof(C80E)=Sof(H80J)=Sof(H80K)=Sof(H80L)=1-FVAR(1)
 Sof(Cr1E)=Sof(Cr2E)=Sof(Cr3E)=Sof(Cr4E)=Sof(Cr5E)=Sof(Cr6E)=Sof(Cr7E)=
 Sof(Cr8E)=0.875*(1-FVAR(2))
 Sof(Ni1E)=Sof(Ni2E)=Sof(Ni3E)=Sof(Ni4E)=Sof(Ni5E)=Sof(Ni6E)=Sof(Ni7E)=
 Sof(Ni8E)=0.125*(1-FVAR(2))
 Sof(Ni1B)=Sof(Ni2B)=Sof(Ni3B)=Sof(Ni4B)=Sof(Ni5B)=Sof(Ni6B)=Sof(Ni7B)=
 Sof(Ni8B)=0.125*FVAR(2)
 Sof(Cr1B)=Sof(Cr2B)=Sof(Cr3B)=Sof(Cr4B)=Sof(Cr5B)=Sof(Cr6B)=Sof(Cr7B)=
 Sof(Cr8B)=0.875*FVAR(2)
 Sof(F1B)=Sof(F2B)=Sof(F3B)=Sof(F4B)=Sof(F5B)=Sof(F6B)=Sof(F7B)=Sof(F8B)=
 Sof(O1B)=Sof(O2B)=Sof(C1B)=Sof(C2B)=Sof(C3B)=Sof(H3BA)=Sof(H3BB)=Sof(H3BC)=
 Sof(C4B)=Sof(H4BA)=Sof(H4BB)=Sof(H4BC)=Sof(C5B)=Sof(H5BA)=Sof(H5BB)=Sof(H5BC)=
 Sof(O3B)=Sof(O4B)=Sof(C6B)=Sof(C7B)=Sof(C8B)=Sof(H8BA)=Sof(H8BB)=Sof(H8BC)=
 Sof(C9B)=Sof(H9BA)=Sof(H9BB)=Sof(H9BC)=Sof(C10B)=Sof(H10G)=Sof(H10H)=Sof(H10I)=
 Sof(O5B)=Sof(O6B)=Sof(C11B)=Sof(C12B)=Sof(C13B)=Sof(H13G)=Sof(H13H)=Sof(H13I)=
 Sof(C14B)=Sof(H14G)=Sof(H14H)=Sof(H14I)=Sof(C15B)=Sof(H15G)=Sof(H15H)=
 Sof(H15I)=Sof(O7B)=Sof(O8B)=Sof(C16B)=Sof(C17B)=Sof(C18B)=Sof(H18G)=Sof(H18H)=
 Sof(H18I)=Sof(C19B)=Sof(H19G)=Sof(H19H)=Sof(H19I)=Sof(C20B)=Sof(H20G)=
 Sof(H20H)=Sof(H20I)=Sof(O9B)=Sof(O10B)=Sof(C21B)=Sof(C22B)=Sof(C23B)=Sof(H23J)=
 Sof(H23K)=Sof(H23L)=Sof(C24B)=Sof(H24J)=Sof(H24K)=Sof(H24L)=Sof(C25B)=
 Sof(H25J)=Sof(H25K)=Sof(H25L)=Sof(O11B)=Sof(O12B)=Sof(C26B)=Sof(C27B)=
 Sof(C28B)=Sof(H28G)=Sof(H28H)=Sof(H28I)=Sof(C29B)=Sof(H29G)=Sof(H29H)=
 Sof(H29I)=Sof(C30B)=Sof(H30G)=Sof(H30H)=Sof(H30I)=Sof(O13B)=Sof(O14B)=
 Sof(C31B)=Sof(C32B)=Sof(C33B)=Sof(H33G)=Sof(H33H)=Sof(H33I)=Sof(C34B)=
 Sof(H34G)=Sof(H34H)=Sof(H34I)=Sof(C35B)=Sof(H35G)=Sof(H35H)=Sof(H35I)=
 Sof(O15B)=Sof(O16B)=Sof(C36B)=Sof(C37B)=Sof(C38B)=Sof(H38G)=Sof(H38H)=
 Sof(H38I)=Sof(C39B)=Sof(H39G)=Sof(H39H)=Sof(H39I)=Sof(C40B)=Sof(H40G)=
 Sof(H40H)=Sof(H40I)=Sof(O17B)=Sof(O18B)=Sof(C41B)=Sof(C42B)=Sof(C43B)=
 Sof(H43G)=Sof(H43H)=Sof(H43I)=Sof(C44B)=Sof(H44G)=Sof(H44H)=Sof(H44I)=
 Sof(C45B)=Sof(H45G)=Sof(H45H)=Sof(H45I)=Sof(O19B)=Sof(O20B)=Sof(C46B)=
 Sof(C47B)=Sof(C48B)=Sof(H48G)=Sof(H48H)=Sof(H48I)=Sof(C49B)=Sof(H49G)=
 Sof(H49H)=Sof(H49I)=Sof(C50B)=Sof(H50G)=Sof(H50H)=Sof(H50I)=Sof(O21B)=
 Sof(O22B)=Sof(C51B)=Sof(C52B)=Sof(C53B)=Sof(H53G)=Sof(H53H)=Sof(H53I)=
 Sof(C54B)=Sof(H54G)=Sof(H54H)=Sof(H54I)=Sof(C55B)=Sof(H55G)=Sof(H55H)=
 Sof(H55I)=Sof(O23B)=Sof(O24B)=Sof(C56B)=Sof(C57B)=Sof(C58B)=Sof(H58G)=
 Sof(H58H)=Sof(H58I)=Sof(C59B)=Sof(H59G)=Sof(H59H)=Sof(H59I)=Sof(C60B)=
 Sof(H60G)=Sof(H60H)=Sof(H60I)=Sof(O25B)=Sof(O26B)=Sof(C61B)=Sof(C62B)=
 Sof(C63B)=Sof(H63G)=Sof(H63H)=Sof(H63I)=Sof(C64B)=Sof(H64G)=Sof(H64H)=
 Sof(H64I)=Sof(C65B)=Sof(H65G)=Sof(H65H)=Sof(H65I)=Sof(O27B)=Sof(O28B)=
 Sof(C66B)=Sof(C67B)=Sof(C68B)=Sof(H68G)=Sof(H68H)=Sof(H68I)=Sof(C69B)=
 Sof(H69G)=Sof(H69H)=Sof(H69I)=Sof(C70B)=Sof(H70G)=Sof(H70H)=Sof(H70I)=
 Sof(O29B)=Sof(O30B)=Sof(C71B)=Sof(C72B)=Sof(C73B)=Sof(H73G)=Sof(H73H)=
 Sof(H73I)=Sof(C74B)=Sof(H74G)=Sof(H74H)=Sof(H74I)=Sof(C75B)=Sof(H75G)=
 Sof(H75H)=Sof(H75I)=Sof(O31B)=Sof(O32B)=Sof(C76B)=Sof(C77B)=Sof(C78B)=
 Sof(H78G)=Sof(H78H)=Sof(H78I)=Sof(C79B)=Sof(H79G)=Sof(H79H)=Sof(H79I)=
 Sof(C80B)=Sof(H80G)=Sof(H80H)=Sof(H80I)=FVAR(1)
 Sof(Cl1F)=Sof(O1F)=Sof(N1F)=Sof(C1F)=Sof(C2F)=Sof(H2F)=Sof(C3F)=Sof(H3F)=
 Sof(C4F)=Sof(H4F)=Sof(C5F)=1-FVAR(2)
 Sof(O6D)=Sof(O7D)=Sof(C5D)=Sof(C6D)=Sof(H6DA)=Sof(H6DB)=Sof(H6DC)=FVAR(2)
 Sof(C21F)=Sof(C22F)=Sof(C23F)=Sof(H23D)=Sof(H23E)=Sof(H23F)=Sof(C24F)=
 Sof(H24D)=Sof(H24E)=Sof(H24F)=Sof(C25F)=Sof(H25D)=Sof(H25E)=Sof(H25F)=1-FVAR(3)
 Sof(C21C)=Sof(C22C)=Sof(C23C)=Sof(H23A)=Sof(H23B)=Sof(H23C)=Sof(C24C)=
 Sof(H24A)=Sof(H24B)=Sof(H24C)=Sof(C25C)=Sof(H25A)=Sof(H25B)=Sof(H25C)=FVAR(3)
 Fixed Sof: Cr1A(0.875) Cr2A(0.875) Cr3A(0.875) Cr4A(0.875) Cr5A(0.875)
 Cr6A(0.875) Cr7A(0.875) Cr8A(0.875) Ni1A(0.125) Ni2A(0.125) Ni3A(0.125)
 Ni4A(0.125) Ni5A(0.125) Ni6A(0.125) Ni7A(0.125) Ni8A(0.125) Cr1C(0.875)
 Cr2C(0.875) Cr3C(0.875) Cr4C(0.875) Cr5C(0.875) Cr6C(0.875) Cr7C(0.875)
 Cr8C(0.875) Ni1C(0.125) Ni2C(0.125) Ni3C(0.125) Ni4C(0.125) Ni5C(0.125)
 Ni6C(0.125) Ni7C(0.125) Ni8C(0.125)
9.a Secondary CH2 refined with riding coordinates:
 N102(H10M,H10N), C112(H11A,H11B), C113(H11C,H11D), C114(H11E,H11F), N202(H20M,
 H20N), C212(H21A,H21B), C213(H21C,H21D), C214(H21E,H21F), N302(H30M,H30N),
 C312(H31A,H31B), C313(H31C,H31D), C314(H31E,H31F), O13D(H13M,H13N), O20D(H20O,
 H20P), O5D(H5DA,H5DB)
9.b Me refined with riding coordinates:
 C3A(H3AA,H3AB,H3AC), C4A(H4AA,H4AB,H4AC), C5A(H5AA,H5AB,H5AC), C8A(H8AA,H8AB,
 H8AC), C9A(H9AA,H9AB,H9AC), C10A(H10D,H10E,H10F), C13A(H13D,H13E,H13F),
 C14A(H14D,H14E,H14F), C15A(H15D,H15E,H15F), C18A(H18D,H18E,H18F), C19A(H19D,
 H19E,H19F), C20A(H20D,H20E,H20F), C23A(H23G,H23H,H23I), C24A(H24G,H24H,H24I),
 C25A(H25G,H25H,H25I), C28A(H28D,H28E,H28F), C29A(H29D,H29E,H29F), C30A(H30D,
 H30E,H30F), C33A(H33D,H33E,H33F), C34A(H34D,H34E,H34F), C35A(H35D,H35E,H35F),
 C38A(H38D,H38E,H38F), C39A(H39D,H39E,H39F), C40A(H40D,H40E,H40F), C43A(H43D,
 H43E,H43F), C44A(H44D,H44E,H44F), C45A(H45D,H45E,H45F), C48A(H48D,H48E,H48F),
 C49A(H49D,H49E,H49F), C50A(H50D,H50E,H50F), C53A(H53D,H53E,H53F), C54A(H54D,
 H54E,H54F), C55A(H55D,H55E,H55F), C58A(H58D,H58E,H58F), C59A(H59D,H59E,H59F),
 C60A(H60D,H60E,H60F), C63A(H63D,H63E,H63F), C64A(H64D,H64E,H64F), C65A(H65D,
 H65E,H65F), C68A(H68D,H68E,H68F), C69A(H69D,H69E,H69F), C70A(H70D,H70E,H70F),
 C73A(H73D,H73E,H73F), C74A(H74D,H74E,H74F), C75A(H75D,H75E,H75F), C78A(H78D,
 H78E,H78F), C79A(H79D,H79E,H79F), C80A(H80D,H80E,H80F), C3B(H3BA,H3BB,H3BC),
 C4B(H4BA,H4BB,H4BC), C5B(H5BA,H5BB,H5BC), C8B(H8BA,H8BB,H8BC), C9B(H9BA,H9BB,
 H9BC), C10B(H10G,H10H,H10I), C13B(H13G,H13H,H13I), C14B(H14G,H14H,H14I),
 C15B(H15G,H15H,H15I), C18B(H18G,H18H,H18I), C19B(H19G,H19H,H19I), C20B(H20G,
 H20H,H20I), C23B(H23J,H23K,H23L), C24B(H24J,H24K,H24L), C25B(H25J,H25K,H25L),
 C28B(H28G,H28H,H28I), C29B(H29G,H29H,H29I), C30B(H30G,H30H,H30I), C33B(H33G,
 H33H,H33I), C34B(H34G,H34H,H34I), C35B(H35G,H35H,H35I), C38B(H38G,H38H,H38I),
 C39B(H39G,H39H,H39I), C40B(H40G,H40H,H40I), C43B(H43G,H43H,H43I), C44B(H44G,
 H44H,H44I), C45B(H45G,H45H,H45I), C48B(H48G,H48H,H48I), C49B(H49G,H49H,H49I),
 C50B(H50G,H50H,H50I), C53B(H53G,H53H,H53I), C54B(H54G,H54H,H54I), C55B(H55G,
 H55H,H55I), C58B(H58G,H58H,H58I), C59B(H59G,H59H,H59I), C60B(H60G,H60H,H60I),
 C63B(H63G,H63H,H63I), C64B(H64G,H64H,H64I), C65B(H65G,H65H,H65I), C68B(H68G,
 H68H,H68I), C69B(H69G,H69H,H69I), C70B(H70G,H70H,H70I), C73B(H73G,H73H,H73I),
 C74B(H74G,H74H,H74I), C75B(H75G,H75H,H75I), C78B(H78G,H78H,H78I), C79B(H79G,
 H79H,H79I), C80B(H80G,H80H,H80I), C3C(H3CA,H3CB,H3CC), C4C(H4CA,H4CB,H4CC),
 C5C(H5CA,H5CB,H5CC), C8C(H8CA,H8CB,H8CC), C9C(H9CA,H9CB,H9CC), C10C(H10A,H10B,
 H10C), C13C(H13A,H13B,H13C), C14C(H14A,H14B,H14C), C15C(H15A,H15B,H15C),
 C18C(H18A,H18B,H18C), C19C(H19A,H19B,H19C), C20C(H20A,H20B,H20C), C23C(H23A,
 H23B,H23C), C24C(H24A,H24B,H24C), C25C(H25A,H25B,H25C), C28C(H28A,H28B,H28C),
 C29C(H29A,H29B,H29C), C30C(H30A,H30B,H30C), C33C(H33A,H33B,H33C), C34C(H34A,
 H34B,H34C), C35C(H35A,H35B,H35C), C38C(H38A,H38B,H38C), C39C(H39A,H39B,H39C),
 C40C(H40A,H40B,H40C), C43C(H43A,H43B,H43C), C44C(H44A,H44B,H44C), C45C(H45A,
 H45B,H45C), C48C(H48A,H48B,H48C), C49C(H49A,H49B,H49C), C50C(H50A,H50B,H50C),
 C53C(H53A,H53B,H53C), C54C(H54A,H54B,H54C), C55C(H55A,H55B,H55C), C58C(H58A,
 H58B,H58C), C59C(H59A,H59B,H59C), C60C(H60A,H60B,H60C), C63C(H63A,H63B,H63C),
 C64C(H64A,H64B,H64C), C65C(H65A,H65B,H65C), C68C(H68A,H68B,H68C), C69C(H69A,
 H69B,H69C), C70C(H70A,H70B,H70C), C73C(H73A,H73B,H73C), C74C(H74A,H74B,H74C),
 C75C(H75A,H75B,H75C), C78C(H78A,H78B,H78C), C79C(H79A,H79B,H79C), C80C(H80A,
 H80B,H80C), C2D(H2DA,H2DB,H2DC), C4D(H4DA,H4DB,H4DC), C6D(H6DA,H6DB,H6DC),
 C8D(H8DA,H8DB,H8DC), C15D(H15M,H15N,H15O), C22D(H22A,H22B,H22C), C29D(H29M,
 H29N,H29O), C36D(H36A,H36B,H36C), C3E(H3EA,H3EB,H3EC), C4E(H4EA,H4EB,H4EC),
 C5E(H5EA,H5EB,H5EC), C8E(H8EA,H8EB,H8EC), C9E(H9EA,H9EB,H9EC), C10E(H10J,H10K,
 H10L), C13E(H13J,H13K,H13L), C14E(H14J,H14K,H14L), C15E(H15J,H15K,H15L),
 C18E(H18J,H18K,H18L), C19E(H19J,H19K,H19L), C20E(H20J,H20K,H20L), C23E(H23M,
 H23N,H23O), C24E(H24M,H24N,H24O), C25E(H25M,H25N,H25O), C28E(H28J,H28K,H28L),
 C29E(H29J,H29K,H29L), C30E(H30J,H30K,H30L), C33E(H33J,H33K,H33L), C34E(H34J,
 H34K,H34L), C35E(H35J,H35K,H35L), C38E(H38J,H38K,H38L), C39E(H39J,H39K,H39L),
 C40E(H40J,H40K,H40L), C43E(H43J,H43K,H43L), C44E(H44J,H44K,H44L), C45E(H45J,
 H45K,H45L), C48E(H48J,H48K,H48L), C49E(H49J,H49K,H49L), C50E(H50J,H50K,H50L),
 C53E(H53J,H53K,H53L), C54E(H54J,H54K,H54L), C55E(H55J,H55K,H55L), C58E(H58J,
 H58K,H58L), C59E(H59J,H59K,H59L), C60E(H60J,H60K,H60L), C63E(H63J,H63K,H63L),
 C64E(H64J,H64K,H64L), C65E(H65J,H65K,H65L), C68E(H68J,H68K,H68L), C69E(H69J,
 H69K,H69L), C70E(H70J,H70K,H70L), C73E(H73J,H73K,H73L), C74E(H74J,H74K,H74L),
 C75E(H75J,H75K,H75L), C78E(H78J,H78K,H78L), C79E(H79J,H79K,H79L), C80E(H80J,
 H80K,H80L), C23F(H23D,H23E,H23F), C24F(H24D,H24E,H24F), C25F(H25D,H25E,H25F)
9.c Aromatic/amide H refined with riding coordinates:
 C102(H102), C103(H103), C105(H105), C107(H107), C108(H108), C110(H110),
 C111(H111), C116(H116), C117(H117), C118(H118), C119(H119), C120(H120),
 C201(H201), C202(H202), C203(H203), C205(H205), C207(H207), C208(H208),
 C210(H210), C211(H211), C216(H216), C217(H217), C218(H218), C219(H219),
 C220(H220), C301(H301), C302(H302), C303(H303), C305(H305), C307(H307),
 C308(H308), C310(H310), C311(H311), C316(H316), C317(H317), C318(H318),
 C319(H319), C320(H320), C10D(H10O), C11D(H11G), C12D(H12D), C24D(H24P),
 C25D(H25P), C26D(H26D), C17D(H17D), C18D(H18M), C19D(H19M), C31D(H31G),
 C32D(H32D), C33D(H33M), C2F(H2F), C3F(H3F), C4F(H4F)
9.d Fitted hexagon refined as free rotating group:
 C115(C116,C117,C118,C119,C120), C215(C216,C217,C218,C219,C220), C315(C316,
 C317,C318,C319,C320)
;
_atom_sites_solution_hydrogens   geom
_atom_sites_solution_primary     dual
_atom_sites_solution_secondary   ?
loop_
_atom_site_label
_atom_site_type_symbol
_atom_site_fract_x
_atom_site_fract_y
_atom_site_fract_z
_atom_site_U_iso_or_equiv
_atom_site_adp_type
_atom_site_occupancy
_atom_site_site_symmetry_order
_atom_site_calc_flag
_atom_site_refinement_flags_posn
_atom_site_refinement_flags_adp
_atom_site_refinement_flags_occupancy
_atom_site_disorder_assembly
_atom_site_disorder_group
N101 N 0.3679(4) 0.51865(18) 0.70967(17) 0.118(2) Uani 1 1 d D U . . .
N102 N 0.2500(3) 0.67442(17) 0.87139(15) 0.0987(19) Uani 1 1 d D U . . .
H10M H 0.275030 0.651678 0.879195 0.118 Uiso 1 1 calc R U . . .
H10N H 0.212785 0.667908 0.873704 0.118 Uiso 1 1 calc R U . . .
C101 C 0.3253(5) 0.4951(3) 0.7191(3) 0.139(4) Uani 1 1 d D U . . .
C102 C 0.2725(5) 0.5028(3) 0.7463(3) 0.165(5) Uani 1 1 d D U . . .
H102 H 0.243624 0.485154 0.754062 0.198 Uiso 1 1 calc R U . . .
C103 C 0.2627(5) 0.5362(3) 0.7617(3) 0.152(4) Uani 1 1 d D U . . .
H103 H 0.225836 0.542165 0.779309 0.182 Uiso 1 1 calc R U . . .
C104 C 0.3046(5) 0.5607(3) 0.7523(2) 0.132(3) Uani 1 1 d D U . . .
C105 C 0.3576(4) 0.5499(2) 0.7261(2) 0.111(3) Uani 1 1 d D U . . .
H105 H 0.388463 0.566025 0.719634 0.133 Uiso 1 1 calc R U . . .
C106 C 0.2984(5) 0.5952(2) 0.7710(2) 0.112(3) Uani 1 1 d D U . . .
C107 C 0.2436(5) 0.6189(3) 0.7786(2) 0.126(3) Uani 1 1 d D U . . .
H107 H 0.210215 0.614121 0.770761 0.151 Uiso 1 1 calc R U . . .
C108 C 0.2343(5) 0.6500(3) 0.7975(2) 0.123(3) Uani 1 1 d D U . . .
H108 H 0.195051 0.666026 0.802727 0.148 Uiso 1 1 calc R U . . .
C109 C 0.2820(4) 0.6574(2) 0.8085(2) 0.109(3) Uani 1 1 d D U . . .
C110 C 0.3382(4) 0.6344(2) 0.8002(2) 0.109(3) Uani 1 1 d D U . . .
H110 H 0.371861 0.639326 0.807667 0.131 Uiso 1 1 calc R U . . .
C111 C 0.3462(5) 0.6032(2) 0.7806(2) 0.112(3) Uani 1 1 d D U . . .
H111 H 0.385564 0.587764 0.774127 0.135 Uiso 1 1 calc R U . . .
C112 C 0.2746(4) 0.6889(2) 0.83193(18) 0.094(2) Uani 1 1 d D U . . .
H11A H 0.314772 0.696467 0.829055 0.113 Uiso 1 1 calc R U . . .
H11B H 0.246763 0.713009 0.822803 0.113 Uiso 1 1 calc R U . . .
C113 C 0.2429(4) 0.7024(2) 0.8961(2) 0.106(3) Uani 1 1 d D U . . .
H11C H 0.215843 0.727400 0.887927 0.127 Uiso 1 1 calc R U . . .
H11D H 0.283252 0.709026 0.894636 0.127 Uiso 1 1 calc R U . . .
C114 C 0.2165(5) 0.6852(2) 0.9352(2) 0.115(3) Uani 1 1 d D U . . .
H11E H 0.242735 0.659521 0.942673 0.138 Uiso 1 1 calc R U . . .
H11F H 0.175663 0.679481 0.936511 0.138 Uiso 1 1 calc R U . . .
C115 C 0.2103(5) 0.7116(3) 0.9625(2) 0.149(4) Uani 1 1 d DG U . . .
C116 C 0.2596(4) 0.7127(4) 0.9769(3) 0.274(8) Uani 1 1 d DG U . . .
H116 H 0.298620 0.697856 0.968373 0.329 Uiso 1 1 calc R U . . .
C117 C 0.2518(5) 0.7356(4) 1.0038(3) 0.320(9) Uani 1 1 d DG U . . .
H117 H 0.285439 0.736331 1.013665 0.384 Uiso 1 1 calc R U . . .
C118 C 0.1946(7) 0.7574(3) 1.0164(3) 0.317(10) Uani 1 1 d DG U . . .
H118 H 0.189283 0.772978 1.034738 0.380 Uiso 1 1 calc R U . . .
C119 C 0.1453(5) 0.7563(3) 1.0020(3) 0.337(10) Uani 1 1 d DG U . . .
H119 H 0.106308 0.771149 1.010520 0.404 Uiso 1 1 calc R U . . .
C120 C 0.1532(4) 0.7334(4) 0.9751(3) 0.276(8) Uani 1 1 d DG U . . .
H120 H 0.119488 0.732674 0.965228 0.332 Uiso 1 1 calc R U . . .
N201 N 0.6543(3) 0.63807(17) 0.57700(17) 0.0968(18) Uani 1 1 d D U . . .
N202 N 0.8441(3) 0.84385(15) 0.51108(18) 0.0877(17) Uani 1 1 d D U . . .
H20M H 0.846155 0.838396 0.535461 0.105 Uiso 1 1 calc R U . . .
H20N H 0.804494 0.853958 0.509796 0.105 Uiso 1 1 calc R U . . .
C201 C 0.6579(5) 0.6211(2) 0.6123(2) 0.122(3) Uani 1 1 d D U . . .
H201 H 0.633947 0.601074 0.625093 0.146 Uiso 1 1 calc R U . . .
C202 C 0.6953(5) 0.6315(3) 0.6307(3) 0.141(4) Uani 1 1 d D U . . .
H202 H 0.697371 0.618806 0.655483 0.170 Uiso 1 1 calc R U . . .
C203 C 0.7293(5) 0.6611(3) 0.6119(3) 0.135(3) Uani 1 1 d D U . . .
H203 H 0.754726 0.668861 0.624150 0.162 Uiso 1 1 calc R U . . .
C204 C 0.7273(4) 0.6793(2) 0.5762(2) 0.098(2) Uani 1 1 d D U . . .
C205 C 0.6885(4) 0.6666(2) 0.5603(2) 0.092(2) Uani 1 1 d D U . . .
H205 H 0.685911 0.679261 0.535545 0.110 Uiso 1 1 calc R U . . .
C206 C 0.7627(4) 0.7117(2) 0.5556(3) 0.102(2) Uani 1 1 d D U . . .
C207 C 0.8178(4) 0.7128(3) 0.5614(3) 0.147(4) Uani 1 1 d D U . . .
H207 H 0.834959 0.692064 0.578903 0.176 Uiso 1 1 calc R U . . .
C208 C 0.8502(4) 0.7434(2) 0.5426(3) 0.142(4) Uani 1 1 d D U . . .
H208 H 0.889289 0.742942 0.546824 0.171 Uiso 1 1 calc R U . . .
C209 C 0.8263(4) 0.7741(2) 0.5180(3) 0.107(3) Uani 1 1 d D U . . .
C210 C 0.7711(4) 0.7728(2) 0.5107(2) 0.098(2) Uani 1 1 d D U . . .
H210 H 0.754570 0.792977 0.492637 0.117 Uiso 1 1 calc R U . . .
C211 C 0.7397(4) 0.7415(2) 0.5303(2) 0.093(2) Uani 1 1 d D U . . .
H211 H 0.701162 0.741211 0.525703 0.111 Uiso 1 1 calc R U . . .
C212 C 0.8631(4) 0.8065(2) 0.4962(3) 0.120(3) Uani 1 1 d D U . . .
H21A H 0.906816 0.796327 0.496442 0.144 Uiso 1 1 calc R U . . .
H21B H 0.859029 0.812328 0.470045 0.144 Uiso 1 1 calc R U . . .
C213 C 0.8827(3) 0.87429(18) 0.4904(2) 0.090(2) Uani 1 1 d D U . . .
H21C H 0.924406 0.865286 0.495145 0.108 Uiso 1 1 calc R U . . .
H21D H 0.885719 0.877330 0.463392 0.108 Uiso 1 1 calc R U . . .
C214 C 0.8567(4) 0.9132(2) 0.5020(2) 0.103(2) Uani 1 1 d D U . . .
H21E H 0.854622 0.910096 0.528938 0.124 Uiso 1 1 calc R U . . .
H21F H 0.814460 0.921594 0.498027 0.124 Uiso 1 1 calc R U . . .
C215 C 0.8940(3) 0.94522(15) 0.48070(16) 0.099(2) Uani 1 1 d DG U . . .
C216 C 0.9493(3) 0.94669(17) 0.48836(17) 0.124(3) Uani 1 1 d DG U . . .
H216 H 0.965326 0.926710 0.506788 0.149 Uiso 1 1 calc R U . . .
C217 C 0.9812(3) 0.9774(2) 0.4691(2) 0.149(4) Uani 1 1 d DG U . . .
H217 H 1.019016 0.978417 0.474302 0.179 Uiso 1 1 calc R U . . .
C218 C 0.9578(3) 1.00665(18) 0.4421(2) 0.164(4) Uani 1 1 d DG U . . .
H218 H 0.979595 1.027638 0.428921 0.197 Uiso 1 1 calc R U . . .
C219 C 0.9025(3) 1.00517(17) 0.43445(18) 0.157(4) Uani 1 1 d DG U . . .
H219 H 0.886484 1.025151 0.416026 0.189 Uiso 1 1 calc R U . . .
C220 C 0.8706(2) 0.97445(18) 0.45375(19) 0.134(3) Uani 1 1 d DG U . . .
H220 H 0.832792 0.973444 0.448511 0.161 Uiso 1 1 calc R U . . .
N301 N 0.5909(3) 0.69695(14) 0.36476(15) 0.0824(16) Uani 1 1 d D U . . .
N302 N 0.5663(5) 0.8509(2) 0.14458(17) 0.175(4) Uani 1 1 d D U . . .
H30M H 0.577092 0.869157 0.154260 0.210 Uiso 1 1 calc R U . . .
H30N H 0.525263 0.852056 0.153047 0.210 Uiso 1 1 calc R U . . .
C301 C 0.5789(4) 0.72209(19) 0.3888(2) 0.103(3) Uani 1 1 d D U . . .
H301 H 0.577217 0.711511 0.414425 0.123 Uiso 1 1 calc R U . . .
C302 C 0.5690(5) 0.7626(2) 0.3769(2) 0.123(3) Uani 1 1 d D U . . .
H302 H 0.561083 0.780125 0.394015 0.148 Uiso 1 1 calc R U . . .
C303 C 0.5709(5) 0.7775(2) 0.3396(2) 0.118(3) Uani 1 1 d D U . . .
H303 H 0.563818 0.805533 0.331255 0.142 Uiso 1 1 calc R U . . .
C304 C 0.5825(4) 0.75356(18) 0.31455(18) 0.089(2) Uani 1 1 d D U . . .
C305 C 0.5929(4) 0.71257(19) 0.32902(19) 0.088(2) Uani 1 1 d D U . . .
H305 H 0.602041 0.694717 0.312128 0.106 Uiso 1 1 calc R U . . .
C306 C 0.5863(4) 0.7698(2) 0.27457(19) 0.097(2) Uani 1 1 d D U . . .
C307 C 0.5545(7) 0.8052(3) 0.2647(3) 0.186(5) Uani 1 1 d D U . . .
H307 H 0.533059 0.820493 0.283209 0.223 Uiso 1 1 calc R U . . .
C308 C 0.5515(8) 0.8205(3) 0.2280(3) 0.213(6) Uani 1 1 d D U . . .
H308 H 0.523978 0.844469 0.222115 0.256 Uiso 1 1 calc R U . . .
C309 C 0.5883(5) 0.8014(2) 0.1996(2) 0.126(3) Uani 1 1 d D U . . .
C310 C 0.6149(6) 0.7656(3) 0.2102(2) 0.176(5) Uani 1 1 d D U . . .
H310 H 0.633538 0.749164 0.192152 0.212 Uiso 1 1 calc R U . . .
C311 C 0.6171(6) 0.7502(3) 0.2473(2) 0.175(5) Uani 1 1 d D U . . .
H311 H 0.641510 0.724930 0.253341 0.210 Uiso 1 1 calc R U . . .
C312 C 0.5941(7) 0.8140(3) 0.1594(2) 0.191(6) Uani 1 1 d D U . . .
H31A H 0.638273 0.811763 0.147952 0.229 Uiso 1 1 calc R U . . .
H31B H 0.578818 0.794108 0.150919 0.229 Uiso 1 1 calc R U . . .
C313 C 0.5778(5) 0.8644(3) 0.1038(2) 0.137(4) Uani 1 1 d D U . . .
H31C H 0.599720 0.887341 0.096764 0.164 Uiso 1 1 calc R U . . .
H31D H 0.604182 0.842563 0.091594 0.164 Uiso 1 1 calc R U . . .
C314 C 0.5231(6) 0.8756(4) 0.0914(3) 0.162(4) Uani 1 1 d D U . . .
H31E H 0.495133 0.895899 0.105000 0.195 Uiso 1 1 calc R U . . .
H31F H 0.502830 0.852140 0.096240 0.195 Uiso 1 1 calc R U . . .
C315 C 0.5365(5) 0.8927(3) 0.04968(15) 0.168(4) Uani 1 1 d DG U . . .
C316 C 0.5290(5) 0.9337(2) 0.0366(2) 0.241(7) Uani 1 1 d DG U . . .
H316 H 0.518354 0.951459 0.053702 0.289 Uiso 1 1 calc R U . . .
C317 C 0.5371(5) 0.94864(19) -0.0014(2) 0.271(8) Uani 1 1 d DG U . . .
H317 H 0.532026 0.976631 -0.010264 0.326 Uiso 1 1 calc DR U . . .
C318 C 0.5527(4) 0.9226(3) -0.02632(16) 0.222(6) Uani 1 1 d DG U . . .
H318 H 0.558262 0.932849 -0.052287 0.267 Uiso 1 1 calc R U . . .
C319 C 0.5602(5) 0.8817(2) -0.01328(18) 0.201(6) Uani 1 1 d DG U . . .
H319 H 0.570827 0.863892 -0.030343 0.242 Uiso 1 1 calc R U . . .
C320 C 0.5521(4) 0.86671(19) 0.0247(2) 0.180(5) Uani 1 1 d DG U . . .
H320 H 0.557155 0.838719 0.033624 0.216 Uiso 1 1 calc R U . . .
Cr1A Cr 0.26005(8) 0.81649(4) 0.80657(5) 0.1308(6) Uani 0.875 1 d . U P . .
Cr2A Cr 0.39656(9) 0.76799(5) 0.82477(7) 0.1574(8) Uani 0.875 1 d . U P . .
Cr3A Cr 0.45079(9) 0.67266(6) 0.86066(7) 0.1542(7) Uani 0.875 1 d . U P . .
Cr4A Cr 0.38812(9) 0.59071(4) 0.90589(5) 0.1242(6) Uani 0.875 1 d . U P . .
Cr5A Cr 0.24764(9) 0.56335(4) 0.92190(5) 0.1245(6) Uani 0.875 1 d . U P . .
Cr6A Cr 0.10872(9) 0.61267(5) 0.90581(5) 0.1309(6) Uani 0.875 1 d . U P . .
Cr7A Cr 0.05950(8) 0.71013(5) 0.87224(5) 0.1226(5) Uani 0.875 1 d . U P . .
Cr8A Cr 0.12487(9) 0.78680(4) 0.81776(5) 0.1298(6) Uani 0.875 1 d . U P . .
Ni1A Ni 0.26005(8) 0.81649(4) 0.80657(5) 0.1308(6) Uani 0.125 1 d . U P . .
Ni2A Ni 0.39656(9) 0.76799(5) 0.82477(7) 0.1574(8) Uani 0.125 1 d . U P . .
Ni3A Ni 0.45079(9) 0.67266(6) 0.86066(7) 0.1542(7) Uani 0.125 1 d . U P . .
Ni4A Ni 0.38812(9) 0.59071(4) 0.90589(5) 0.1242(6) Uani 0.125 1 d . U P . .
Ni5A Ni 0.24764(9) 0.56335(4) 0.92190(5) 0.1245(6) Uani 0.125 1 d . U P . .
Ni6A Ni 0.10872(9) 0.61267(5) 0.90581(5) 0.1309(6) Uani 0.125 1 d . U P . .
Ni7A Ni 0.05950(8) 0.71013(5) 0.87224(5) 0.1226(5) Uani 0.125 1 d . U P . .
Ni8A Ni 0.12487(9) 0.78680(4) 0.81776(5) 0.1298(6) Uani 0.125 1 d . U P . .
F1A F 0.3205(2) 0.76967(12) 0.81185(13) 0.1162(14) Uani 1 1 d . U . . .
F2A F 0.3873(2) 0.71852(14) 0.85884(16) 0.1346(17) Uani 1 1 d . U . . .
F3A F 0.3917(2) 0.63867(14) 0.86796(14) 0.1250(16) Uani 1 1 d . U . . .
F4A F 0.3007(2) 0.60371(12) 0.91319(12) 0.1072(13) Uani 1 1 d . U . . .
F5A F 0.1984(3) 0.60226(12) 0.89081(13) 0.1205(15) Uani 1 1 d . U . . .
F6A F 0.1162(2) 0.66996(13) 0.89418(13) 0.1147(14) Uani 1 1 d . U . . .
F7A F 0.1285(2) 0.73103(13) 0.83842(14) 0.1173(14) Uani 1 1 d . U . . .
F8A F 0.1980(2) 0.78580(12) 0.83429(13) 0.1128(14) Uani 1 1 d . U . . .
O1A O 0.3228(4) 0.8479(2) 0.7757(2) 0.166(3) Uani 1 1 d D U . . .
O2A O 0.4077(4) 0.8170(2) 0.7920(3) 0.183(3) Uani 1 1 d D U . . .
C1A C 0.3791(5) 0.8422(3) 0.7713(3) 0.168(5) Uani 1 1 d D U . . .
C2A C 0.4132(6) 0.8719(3) 0.7413(3) 0.188(5) Uani 1 1 d D U . . .
C3A C 0.3832(8) 0.9124(3) 0.7433(4) 0.298(10) Uani 1 1 d D U . . .
H3AA H 0.382076 0.918017 0.767610 0.448 Uiso 1 1 calc R U . . .
H3AB H 0.405718 0.930752 0.723620 0.448 Uiso 1 1 calc R U . . .
H3AC H 0.341329 0.915897 0.739912 0.448 Uiso 1 1 calc R U . . .
C4A C 0.4151(7) 0.8629(4) 0.7042(3) 0.230(7) Uani 1 1 d D U . . .
H4AA H 0.435492 0.835353 0.703025 0.345 Uiso 1 1 calc R U . . .
H4AB H 0.373296 0.866338 0.700742 0.345 Uiso 1 1 calc R U . . .
H4AC H 0.437685 0.881193 0.684450 0.345 Uiso 1 1 calc R U . . .
C5A C 0.4792(7) 0.8649(5) 0.7454(5) 0.343(11) Uani 1 1 d D U . . .
H5AA H 0.498081 0.837164 0.743958 0.514 Uiso 1 1 calc R U . . .
H5AB H 0.502058 0.882817 0.725425 0.514 Uiso 1 1 calc R U . . .
H5AC H 0.479868 0.870319 0.769560 0.514 Uiso 1 1 calc R U . . .
O3A O 0.2679(3) 0.83041(19) 0.8517(2) 0.130(2) Uani 1 1 d D U . . .
O4A O 0.3561(4) 0.7971(2) 0.8643(3) 0.178(3) Uani 1 1 d D U . . .
C6A C 0.3080(5) 0.8210(3) 0.8700(3) 0.132(3) Uani 1 1 d D U . . .
C7A C 0.3043(6) 0.8435(4) 0.9018(3) 0.200(5) Uani 1 1 d D U . . .
C8A C 0.3313(10) 0.8145(6) 0.9324(4) 0.362(12) Uani 1 1 d D U . . .
H8AA H 0.374202 0.804112 0.922330 0.543 Uiso 1 1 calc R U . . .
H8AB H 0.328922 0.828364 0.952587 0.543 Uiso 1 1 calc R U . . .
H8AC H 0.308384 0.792423 0.942032 0.543 Uiso 1 1 calc R U . . .
C9A C 0.2392(6) 0.8613(5) 0.9140(4) 0.253(8) Uani 1 1 d D U . . .
H9AA H 0.215253 0.839941 0.925804 0.379 Uiso 1 1 calc R U . . .
H9AB H 0.235694 0.878388 0.931793 0.379 Uiso 1 1 calc R U . . .
H9AC H 0.223741 0.877218 0.892305 0.379 Uiso 1 1 calc R U . . .
C10A C 0.3438(8) 0.8744(5) 0.8834(5) 0.335(11) Uani 1 1 d D U . . .
H10D H 0.386172 0.861257 0.875945 0.502 Uiso 1 1 calc R U . . .
H10E H 0.329577 0.890489 0.861412 0.502 Uiso 1 1 calc R U . . .
H10F H 0.341530 0.891659 0.900901 0.502 Uiso 1 1 calc R U . . .
O5A O 0.4728(4) 0.7674(3) 0.8395(4) 0.240(4) Uani 1 1 d D U . . .
O6A O 0.5125(4) 0.7046(3) 0.8524(4) 0.221(4) Uani 1 1 d D U . . .
C11A C 0.5136(6) 0.7403(4) 0.8490(6) 0.248(7) Uani 1 1 d D U . . .
C12A C 0.5704(7) 0.7518(5) 0.8557(6) 0.301(10) Uani 1 1 d D U . . .
C13A C 0.5530(11) 0.7855(8) 0.8766(9) 0.479(17) Uani 1 1 d D U . . .
H13D H 0.528777 0.808201 0.863316 0.718 Uiso 1 1 calc R U . . .
H13E H 0.528838 0.776843 0.901568 0.718 Uiso 1 1 calc R U . . .
H13F H 0.590083 0.793376 0.878772 0.718 Uiso 1 1 calc R U . . .
C14A C 0.6050(10) 0.7661(9) 0.8168(6) 0.488(17) Uani 1 1 d D U . . .
H14D H 0.579098 0.788473 0.804250 0.731 Uiso 1 1 calc R U . . .
H14E H 0.642002 0.774744 0.818018 0.731 Uiso 1 1 calc R U . . .
H14F H 0.616404 0.744243 0.802786 0.731 Uiso 1 1 calc R U . . .
C15A C 0.6065(9) 0.7182(6) 0.8761(8) 0.426(15) Uani 1 1 d D U . . .
H15D H 0.618248 0.695868 0.862686 0.639 Uiso 1 1 calc R U . . .
H15E H 0.643378 0.726358 0.878213 0.639 Uiso 1 1 calc R U . . .
H15F H 0.582133 0.709825 0.901009 0.639 Uiso 1 1 calc R U . . .
O7A O 0.4410(4) 0.7399(2) 0.7842(2) 0.189(3) Uani 1 1 d D U . . .
O8A O 0.4629(4) 0.6768(2) 0.8075(2) 0.168(3) Uani 1 1 d D U . . .
C16A C 0.4635(5) 0.7043(3) 0.7806(3) 0.176(5) Uani 1 1 d D U . . .
C17A C 0.4951(6) 0.6967(3) 0.7412(3) 0.211(6) Uani 1 1 d D U . . .
C18A C 0.4882(6) 0.7344(3) 0.7124(3) 0.221(7) Uani 1 1 d D U . . .
H18D H 0.504201 0.755070 0.718760 0.331 Uiso 1 1 calc R U . . .
H18E H 0.511010 0.729055 0.687873 0.331 Uiso 1 1 calc R U . . .
H18F H 0.444855 0.743603 0.712000 0.331 Uiso 1 1 calc R U . . .
C19A C 0.5623(6) 0.6828(6) 0.7404(5) 0.358(12) Uani 1 1 d D U . . .
H19D H 0.578808 0.703388 0.746492 0.536 Uiso 1 1 calc R U . . .
H19E H 0.567947 0.658101 0.758682 0.536 Uiso 1 1 calc R U . . .
H19F H 0.583919 0.677865 0.715500 0.536 Uiso 1 1 calc R U . . .
C20A C 0.4707(9) 0.6647(4) 0.7318(4) 0.322(11) Uani 1 1 d D U . . .
H20D H 0.426999 0.673435 0.732190 0.484 Uiso 1 1 calc R U . . .
H20E H 0.492556 0.659877 0.706902 0.484 Uiso 1 1 calc R U . . .
H20F H 0.476584 0.640113 0.750085 0.484 Uiso 1 1 calc R U . . .
O9A O 0.5159(4) 0.6267(3) 0.8596(3) 0.203(4) Uani 1 1 d D U . . .
O10A O 0.4761(4) 0.5766(2) 0.8970(2) 0.152(3) Uani 1 1 d D U . . .
C21A C 0.5191(5) 0.5909(4) 0.8754(4) 0.167(5) Uani 1 1 d D U . . .
C22A C 0.5821(6) 0.5639(4) 0.8683(4) 0.223(6) Uani 1 1 d D U . . .
C23A C 0.6252(6) 0.5828(5) 0.8796(5) 0.291(9) Uani 1 1 d D U . . .
H23G H 0.625580 0.609973 0.865254 0.436 Uiso 1 1 calc R U . . .
H23H H 0.611737 0.583646 0.906191 0.436 Uiso 1 1 calc R U . . .
H23I H 0.666391 0.567069 0.874697 0.436 Uiso 1 1 calc R U . . .
C24A C 0.6005(7) 0.5648(5) 0.8262(4) 0.291(10) Uani 1 1 d D U . . .
H24G H 0.572171 0.552425 0.818943 0.437 Uiso 1 1 calc R U . . .
H24H H 0.598951 0.592517 0.812948 0.437 Uiso 1 1 calc R U . . .
H24I H 0.642109 0.550038 0.819812 0.437 Uiso 1 1 calc R U . . .
C25A C 0.5791(7) 0.5220(4) 0.8892(4) 0.258(8) Uani 1 1 d D U . . .
H25G H 0.550431 0.510948 0.880916 0.386 Uiso 1 1 calc R U . . .
H25H H 0.619768 0.505608 0.884428 0.386 Uiso 1 1 calc R U . . .
H25I H 0.565114 0.522185 0.915921 0.386 Uiso 1 1 calc R U . . .
O11A O 0.4401(4) 0.6683(3) 0.9144(2) 0.163(3) Uani 1 1 d D U . . .
O12A O 0.3884(3) 0.62213(19) 0.94310(18) 0.133(2) Uani 1 1 d D U . . .
C26A C 0.4170(5) 0.6474(3) 0.9432(3) 0.142(3) Uani 1 1 d D U . . .
C27A C 0.4300(7) 0.6496(3) 0.9806(3) 0.182(5) Uani 1 1 d D U . . .
C28A C 0.4323(7) 0.6927(3) 0.9794(4) 0.210(6) Uani 1 1 d D U . . .
H28D H 0.392050 0.708979 0.978089 0.315 Uiso 1 1 calc R U . . .
H28E H 0.443667 0.694986 1.001995 0.315 Uiso 1 1 calc R U . . .
H28F H 0.462691 0.702164 0.957519 0.315 Uiso 1 1 calc R U . . .
C29A C 0.3798(9) 0.6349(5) 1.0115(4) 0.307(10) Uani 1 1 d D U . . .
H29D H 0.341036 0.652929 1.009497 0.460 Uiso 1 1 calc R U . . .
H29E H 0.376341 0.608031 1.009561 0.460 Uiso 1 1 calc R U . . .
H29F H 0.389059 0.634030 1.035479 0.460 Uiso 1 1 calc R U . . .
C30A C 0.4893(8) 0.6230(5) 0.9827(5) 0.311(10) Uani 1 1 d D U . . .
H30D H 0.521318 0.633187 0.962248 0.467 Uiso 1 1 calc R U . . .
H30E H 0.499250 0.622066 1.006510 0.467 Uiso 1 1 calc R U . . .
H30F H 0.486531 0.596067 0.980592 0.467 Uiso 1 1 calc R U . . .
O13A O 0.3848(4) 0.5453(2) 0.9464(2) 0.149(3) Uani 1 1 d D U . . .
O14A O 0.2977(4) 0.52394(19) 0.9540(2) 0.141(2) Uani 1 1 d D U . . .
C31A C 0.3472(5) 0.5228(3) 0.9622(3) 0.138(3) Uani 1 1 d D U . . .
C32A C 0.3595(6) 0.4927(3) 0.9972(3) 0.174(4) Uani 1 1 d D U . . .
C33A C 0.3309(6) 0.5132(3) 1.0301(3) 0.194(6) Uani 1 1 d D U . . .
H33D H 0.349093 0.536884 1.027011 0.291 Uiso 1 1 calc R U . . .
H33E H 0.286795 0.521090 1.031767 0.291 Uiso 1 1 calc R U . . .
H33F H 0.338280 0.494767 1.053002 0.291 Uiso 1 1 calc R U . . .
C34A C 0.4277(6) 0.4799(5) 0.9928(4) 0.280(9) Uani 1 1 d D U . . .
H34D H 0.446659 0.503202 0.989946 0.419 Uiso 1 1 calc R U . . .
H34E H 0.436366 0.460510 1.014863 0.419 Uiso 1 1 calc R U . . .
H34F H 0.444325 0.467599 0.970695 0.419 Uiso 1 1 calc R U . . .
C35A C 0.3327(10) 0.4569(4) 1.0014(4) 0.306(10) Uani 1 1 d D U . . .
H35D H 0.288296 0.464415 1.004289 0.459 Uiso 1 1 calc R U . . .
H35E H 0.349992 0.444749 0.979223 0.459 Uiso 1 1 calc R U . . .
H35F H 0.342032 0.437661 1.023391 0.459 Uiso 1 1 calc R U . . .
O15A O 0.3925(3) 0.55674(19) 0.87103(19) 0.145(2) Uani 1 1 d D U . . .
O16A O 0.3001(4) 0.54082(18) 0.8784(2) 0.142(2) Uani 1 1 d D U . . .
C36A C 0.3577(5) 0.5355(3) 0.8673(3) 0.132(3) Uani 1 1 d D U . . .
C37A C 0.3878(6) 0.4968(3) 0.8518(3) 0.176(5) Uani 1 1 d D U . . .
C38A C 0.4049(8) 0.4673(3) 0.8843(3) 0.267(9) Uani 1 1 d D U . . .
H38D H 0.433043 0.477342 0.894032 0.400 Uiso 1 1 calc R U . . .
H38E H 0.368069 0.463376 0.903778 0.400 Uiso 1 1 calc R U . . .
H38F H 0.424887 0.441897 0.876581 0.400 Uiso 1 1 calc R U . . .
C39A C 0.4436(6) 0.5047(3) 0.8217(4) 0.238(7) Uani 1 1 d D U . . .
H39D H 0.431172 0.524192 0.800585 0.357 Uiso 1 1 calc R U . . .
H39E H 0.470934 0.515370 0.831474 0.357 Uiso 1 1 calc R U . . .
H39F H 0.465046 0.479803 0.813345 0.357 Uiso 1 1 calc R U . . .
C40A C 0.3447(6) 0.4838(3) 0.8352(3) 0.221(6) Uani 1 1 d D U . . .
H40D H 0.334950 0.504206 0.813960 0.332 Uiso 1 1 calc R U . . .
H40E H 0.363810 0.458569 0.826764 0.332 Uiso 1 1 calc R U . . .
H40F H 0.306992 0.480049 0.853961 0.332 Uiso 1 1 calc R U . . .
O17A O 0.1936(4) 0.52343(18) 0.9297(2) 0.157(3) Uani 1 1 d D U . . .
O18A O 0.1040(4) 0.5564(2) 0.9165(2) 0.168(3) Uani 1 1 d D U . . .
C41A C 0.1414(6) 0.5254(3) 0.9243(4) 0.170(4) Uani 1 1 d D U . . .
C42A C 0.1136(7) 0.4861(3) 0.9360(5) 0.242(7) Uani 1 1 d D U . . .
C43A C 0.1669(7) 0.4535(3) 0.9294(6) 0.316(10) Uani 1 1 d D U . . .
H43D H 0.196232 0.454050 0.943907 0.473 Uiso 1 1 calc R U . . .
H43E H 0.152898 0.427745 0.937042 0.473 Uiso 1 1 calc R U . . .
H43F H 0.186588 0.457394 0.902870 0.473 Uiso 1 1 calc R U . . .
C44A C 0.0652(8) 0.4889(5) 0.9156(5) 0.292(9) Uani 1 1 d D U . . .
H44D H 0.032238 0.511000 0.921701 0.438 Uiso 1 1 calc R U . . .
H44E H 0.082574 0.493523 0.888794 0.438 Uiso 1 1 calc R U . . .
H44F H 0.048884 0.463874 0.922965 0.438 Uiso 1 1 calc R U . . .
C45A C 0.0814(10) 0.4820(5) 0.9767(5) 0.376(12) Uani 1 1 d D U . . .
H45D H 0.111019 0.480008 0.991807 0.564 Uiso 1 1 calc R U . . .
H45E H 0.049560 0.505427 0.980261 0.564 Uiso 1 1 calc R U . . .
H45F H 0.062705 0.457920 0.984282 0.564 Uiso 1 1 calc R U . . .
O19A O 0.1992(4) 0.5829(2) 0.96769(19) 0.137(2) Uani 1 1 d D U . . .
O20A O 0.1072(3) 0.6123(2) 0.95805(19) 0.143(2) Uani 1 1 d D U . . .
C46A C 0.1454(5) 0.5985(3) 0.9778(2) 0.126(3) Uani 1 1 d D U . . .
C47A C 0.1209(6) 0.5986(4) 1.0198(3) 0.196(5) Uani 1 1 d D U . . .
C48A C 0.1718(6) 0.6027(5) 1.0359(3) 0.239(7) Uani 1 1 d D U . . .
H48D H 0.206058 0.580859 1.031200 0.359 Uiso 1 1 calc R U . . .
H48E H 0.185210 0.628277 1.024241 0.359 Uiso 1 1 calc R U . . .
H48F H 0.157292 0.601543 1.062785 0.359 Uiso 1 1 calc R U . . .
C49A C 0.1025(11) 0.5576(5) 1.0373(4) 0.364(12) Uani 1 1 d D U . . .
H49D H 0.138769 0.536793 1.034135 0.547 Uiso 1 1 calc R U . . .
H49E H 0.084414 0.556642 1.063840 0.547 Uiso 1 1 calc R U . . .
H49F H 0.072577 0.553238 1.024961 0.547 Uiso 1 1 calc R U . . .
C50A C 0.0664(8) 0.6293(6) 1.0247(4) 0.392(15) Uani 1 1 d D U . . .
H50D H 0.035908 0.624057 1.013311 0.588 Uiso 1 1 calc R U . . .
H50E H 0.049331 0.628789 1.051332 0.588 Uiso 1 1 calc R U . . .
H50F H 0.077249 0.655524 1.012787 0.588 Uiso 1 1 calc R U . . .
O21A O 0.0170(3) 0.6246(2) 0.9193(2) 0.148(2) Uani 1 1 d D U . . .
O22A O -0.0096(3) 0.6910(2) 0.9075(2) 0.153(3) Uani 1 1 d D U . . .
C51A C -0.0199(5) 0.6558(3) 0.9215(3) 0.157(4) Uani 1 1 d D U . . .
C52A C -0.0868(5) 0.6542(4) 0.9442(4) 0.204(6) Uani 1 1 d D U . . .
C53A C -0.0880(7) 0.6208(5) 0.9750(5) 0.373(14) Uani 1 1 d D U . . .
H53D H -0.063699 0.623767 0.991609 0.560 Uiso 1 1 calc R U . . .
H53E H -0.130279 0.619907 0.988688 0.560 Uiso 1 1 calc R U . . .
H53F H -0.070782 0.595945 0.965446 0.560 Uiso 1 1 calc R U . . .
C54A C -0.1127(8) 0.6928(5) 0.9595(6) 0.338(11) Uani 1 1 d D U . . .
H54D H -0.112096 0.715659 0.938832 0.507 Uiso 1 1 calc R U . . .
H54E H -0.154879 0.692093 0.973574 0.507 Uiso 1 1 calc R U . . .
H54F H -0.087755 0.695403 0.975971 0.507 Uiso 1 1 calc R U . . .
C55A C -0.1223(7) 0.6540(8) 0.9159(5) 0.358(12) Uani 1 1 d D U . . .
H55D H -0.118467 0.677854 0.896327 0.538 Uiso 1 1 calc R U . . .
H55E H -0.105948 0.630113 0.904798 0.538 Uiso 1 1 calc R U . . .
H55F H -0.165444 0.654075 0.928041 0.538 Uiso 1 1 calc R U . . .
O23A O 0.1013(4) 0.61507(19) 0.85353(19) 0.140(2) Uani 1 1 d D U . . .
O24A O 0.0571(3) 0.67742(19) 0.83760(19) 0.136(2) Uani 1 1 d D U . . .
C56A C 0.0716(5) 0.6418(3) 0.8334(3) 0.140(3) Uani 1 1 d D U . . .
C57A C 0.0485(6) 0.6323(3) 0.8029(3) 0.167(4) Uani 1 1 d D U . . .
C58A C 0.0751(6) 0.5894(3) 0.7995(4) 0.189(5) Uani 1 1 d D U . . .
H58D H 0.063345 0.571987 0.823545 0.284 Uiso 1 1 calc R U . . .
H58E H 0.059336 0.582162 0.780707 0.284 Uiso 1 1 calc R U . . .
H58F H 0.119722 0.586290 0.792049 0.284 Uiso 1 1 calc R U . . .
C59A C -0.0210(5) 0.6382(4) 0.8160(4) 0.202(5) Uani 1 1 d D U . . .
H59D H -0.032075 0.619565 0.839345 0.304 Uiso 1 1 calc R U . . .
H59E H -0.036625 0.665617 0.819905 0.304 Uiso 1 1 calc R U . . .
H59F H -0.038872 0.633076 0.797019 0.304 Uiso 1 1 calc R U . . .
C60A C 0.0644(6) 0.6610(4) 0.7671(3) 0.187(5) Uani 1 1 d D U . . .
H60D H 0.046163 0.688264 0.770838 0.281 Uiso 1 1 calc R U . . .
H60E H 0.108944 0.658827 0.759237 0.281 Uiso 1 1 calc R U . . .
H60F H 0.048557 0.654700 0.747894 0.281 Uiso 1 1 calc R U . . .
O25A O -0.0013(3) 0.7511(2) 0.8495(2) 0.147(2) Uani 1 1 d D U . . .
O26A O 0.0518(4) 0.7886(2) 0.8000(2) 0.159(3) Uani 1 1 d D U . . .
C61A C 0.0042(5) 0.7764(3) 0.8194(3) 0.169(4) Uani 1 1 d D U . . .
C62A C -0.0548(6) 0.7941(4) 0.8049(4) 0.205(6) Uani 1 1 d D U . . .
C63A C -0.1086(7) 0.7908(7) 0.8375(5) 0.376(13) Uani 1 1 d D U . . .
H63D H -0.109140 0.762668 0.848848 0.564 Uiso 1 1 calc R U . . .
H63E H -0.105071 0.805205 0.855998 0.564 Uiso 1 1 calc R U . . .
H63F H -0.146532 0.802459 0.828950 0.564 Uiso 1 1 calc R U . . .
C64A C -0.0562(9) 0.7681(4) 0.7781(5) 0.302(10) Uani 1 1 d D U . . .
H64D H -0.057782 0.740615 0.791521 0.453 Uiso 1 1 calc R U . . .
H64E H -0.092480 0.778360 0.767429 0.453 Uiso 1 1 calc R U . . .
H64F H -0.019381 0.768481 0.758061 0.453 Uiso 1 1 calc R U . . .
C65A C -0.0524(7) 0.8365(3) 0.7870(4) 0.223(7) Uani 1 1 d D U . . .
H65D H -0.017124 0.837828 0.765962 0.334 Uiso 1 1 calc R U . . .
H65E H -0.089993 0.848401 0.778114 0.334 Uiso 1 1 calc R U . . .
H65F H -0.048532 0.851148 0.805163 0.334 Uiso 1 1 calc R U . . .
O27A O 0.0584(3) 0.74683(18) 0.90533(18) 0.128(2) Uani 1 1 d D U . . .
O28A O 0.0763(3) 0.80243(18) 0.86364(19) 0.132(2) Uani 1 1 d D U . . .
C66A C 0.0577(5) 0.7841(3) 0.8956(3) 0.129(3) Uani 1 1 d D U . . .
C67A C 0.0240(5) 0.8098(3) 0.9253(3) 0.164(4) Uani 1 1 d D U . . .
C68A C -0.0259(6) 0.8397(4) 0.9090(4) 0.231(7) Uani 1 1 d D U . . .
H68D H -0.007426 0.855564 0.885460 0.347 Uiso 1 1 calc R U . . .
H68E H -0.054697 0.825428 0.904537 0.347 Uiso 1 1 calc R U . . .
H68F H -0.047791 0.857446 0.926566 0.347 Uiso 1 1 calc R U . . .
C69A C 0.0676(6) 0.8339(4) 0.9300(4) 0.205(6) Uani 1 1 d D U . . .
H69D H 0.083091 0.850230 0.906047 0.308 Uiso 1 1 calc R U . . .
H69E H 0.046096 0.851208 0.947999 0.308 Uiso 1 1 calc R U . . .
H69F H 0.101886 0.815761 0.939197 0.308 Uiso 1 1 calc R U . . .
C70A C -0.0005(7) 0.7845(4) 0.9611(3) 0.228(7) Uani 1 1 d D U . . .
H70D H -0.028579 0.769259 0.957269 0.342 Uiso 1 1 calc R U . . .
H70E H 0.033314 0.766096 0.970467 0.342 Uiso 1 1 calc R U . . .
H70F H -0.022476 0.801543 0.979269 0.342 Uiso 1 1 calc R U . . .
O29A O 0.1170(3) 0.84374(17) 0.7957(2) 0.139(2) Uani 1 1 d D U . . .
O30A O 0.1997(4) 0.86526(18) 0.8012(3) 0.165(3) Uani 1 1 d D U . . .
C71A C 0.1481(5) 0.8701(3) 0.7930(4) 0.150(4) Uani 1 1 d D U . . .
C72A C 0.1152(6) 0.9126(3) 0.7823(4) 0.195(5) Uani 1 1 d D U . . .
C73A C 0.0887(10) 0.9144(4) 0.7504(6) 0.356(12) Uani 1 1 d D U . . .
H73D H 0.061360 0.894718 0.757019 0.533 Uiso 1 1 calc R U . . .
H73E H 0.065545 0.941130 0.743969 0.533 Uiso 1 1 calc R U . . .
H73F H 0.121546 0.908369 0.729079 0.533 Uiso 1 1 calc R U . . .
C74A C 0.1582(7) 0.9415(3) 0.7757(5) 0.271(9) Uani 1 1 d D U . . .
H74D H 0.173714 0.938414 0.798108 0.406 Uiso 1 1 calc R U . . .
H74E H 0.192426 0.936026 0.754831 0.406 Uiso 1 1 calc R U . . .
H74F H 0.136425 0.968787 0.769721 0.406 Uiso 1 1 calc R U . . .
C75A C 0.0678(10) 0.9222(5) 0.8166(5) 0.460(18) Uani 1 1 d D U . . .
H75D H 0.088226 0.920542 0.836740 0.690 Uiso 1 1 calc R U . . .
H75E H 0.044894 0.949173 0.810880 0.690 Uiso 1 1 calc R U . . .
H75F H 0.039664 0.902939 0.824315 0.690 Uiso 1 1 calc R U . . .
O31A O 0.1734(4) 0.77313(19) 0.7711(2) 0.147(2) Uani 1 1 d D U . . .
O32A O 0.2543(4) 0.8033(3) 0.7605(2) 0.164(3) Uani 1 1 d D U . . .
C76A C 0.2210(6) 0.7852(4) 0.7512(3) 0.166(4) Uani 1 1 d D U . . .
C77A C 0.2427(7) 0.7757(5) 0.7123(3) 0.225(6) Uani 1 1 d D U . . .
C78A C 0.2023(9) 0.7500(5) 0.7064(4) 0.289(9) Uani 1 1 d D U . . .
H78D H 0.159925 0.764006 0.710052 0.433 Uiso 1 1 calc R U . . .
H78E H 0.216050 0.744468 0.681089 0.433 Uiso 1 1 calc R U . . .
H78F H 0.204893 0.724783 0.724376 0.433 Uiso 1 1 calc R U . . .
C79A C 0.2314(11) 0.8154(5) 0.6861(4) 0.362(12) Uani 1 1 d D U . . .
H79D H 0.187735 0.826674 0.691344 0.544 Uiso 1 1 calc R U . . .
H79E H 0.254741 0.833915 0.689790 0.544 Uiso 1 1 calc R U . . .
H79F H 0.244455 0.811322 0.660300 0.544 Uiso 1 1 calc R U . . .
C80A C 0.3064(7) 0.7560(8) 0.7072(5) 0.424(15) Uani 1 1 d D U . . .
H80D H 0.331340 0.773332 0.711099 0.635 Uiso 1 1 calc R U . . .
H80E H 0.309781 0.730834 0.725098 0.635 Uiso 1 1 calc R U . . .
H80F H 0.320938 0.750519 0.681811 0.635 Uiso 1 1 calc R U . . .
Ni3D Ni 0.59299(6) 0.62558(3) 0.55240(3) 0.0872(4) Uani 1 1 d . . . . .
Ni4D Ni 0.59380(6) 0.62912(3) 0.46943(3) 0.0821(3) Uani 1 1 d . U . . .
O13D O 0.6569(2) 0.61699(13) 0.50351(13) 0.0903(14) Uani 1 1 d . . . . .
H13M H 0.679795 0.589354 0.505083 0.136 Uiso 1 1 calc R U . . .
H13N H 0.685647 0.636184 0.495773 0.136 Uiso 1 1 calc R U . . .
Ni5D Ni 0.60722(6) 0.63574(3) 0.38485(3) 0.0796(3) Uani 1 1 d . U . . .
Ni6D Ni 0.58519(6) 0.56093(3) 0.36251(3) 0.0823(4) Uani 1 1 d . . . . .
O20D O 0.5484(2) 0.62137(11) 0.35847(12) 0.0804(13) Uani 1 1 d . . . . .
H20O H 0.552214 0.635608 0.332332 0.121 Uiso 1 1 calc R U . . .
H20P H 0.505214 0.626034 0.372098 0.121 Uiso 1 1 calc R U . . .
Cr1B Cr 0.7375(3) 0.88805(16) 0.43249(17) 0.0863(13) Uani 0.480(3) 1 d D U P A
1
Cr2B Cr 0.8805(2) 0.86714(16) 0.38004(17) 0.1105(16) Uani 0.480(3) 1 d D U P A
1
Cr3B Cr 1.0149(2) 0.81913(17) 0.40246(17) 0.1297(16) Uani 0.480(3) 1 d D U P A
1
Cr4B Cr 1.06129(18) 0.78754(13) 0.48436(16) 0.1159(14) Uani 0.480(3) 1 d D U P
A 1
Cr5B Cr 1.0090(2) 0.81578(14) 0.56709(17) 0.1056(14) Uani 0.480(3) 1 d D U P A
1
Cr6B Cr 0.8727(4) 0.8564(3) 0.6156(3) 0.113(2) Uani 0.480(3) 1 d D U P A 1
Cr7B Cr 0.7284(4) 0.8771(3) 0.6007(3) 0.090(2) Uani 0.480(3) 1 d D U P A 1
Cr8B Cr 0.6709(6) 0.8938(4) 0.5232(2) 0.0940(18) Uani 0.480(3) 1 d D U P A 1
Ni1B Ni 0.7375(3) 0.88805(16) 0.43249(17) 0.0863(13) Uani 0.0686(5) 1 d D U P A
1
Ni2B Ni 0.8805(2) 0.86714(16) 0.38004(17) 0.1105(16) Uani 0.0686(5) 1 d D U P A
1
Ni3B Ni 1.0149(2) 0.81913(17) 0.40246(17) 0.1297(16) Uani 0.0686(5) 1 d D U P A
1
Ni4B Ni 1.06129(18) 0.78754(13) 0.48436(16) 0.1159(14) Uani 0.0686(5) 1 d D U P
A 1
Ni5B Ni 1.0090(2) 0.81578(14) 0.56709(17) 0.1056(14) Uani 0.0686(5) 1 d D U P A
1
Ni6B Ni 0.8727(4) 0.8564(3) 0.6156(3) 0.113(2) Uani 0.0686(5) 1 d D U P A 1
Ni7B Ni 0.7284(4) 0.8771(3) 0.6007(3) 0.090(2) Uani 0.0686(5) 1 d D U P A 1
Ni8B Ni 0.6709(6) 0.8938(4) 0.5232(2) 0.0940(18) Uani 0.0686(5) 1 d D U P A 1
F1B F 0.8260(4) 0.8844(4) 0.4225(3) 0.095(3) Uani 0.549(4) 1 d D U P A 1
F2B F 0.9276(4) 0.8313(4) 0.4125(3) 0.100(3) Uani 0.549(4) 1 d D U P A 1
F3B F 1.0142(5) 0.8251(3) 0.4516(3) 0.108(3) Uani 0.549(4) 1 d D U P A 1
F4B F 0.9949(4) 0.7989(4) 0.5245(4) 0.104(3) Uani 0.549(4) 1 d D U P A 1
F5B F 0.9319(5) 0.8501(4) 0.5694(3) 0.094(3) Uani 0.549(4) 1 d D U P A 1
F6B F 0.8131(5) 0.8481(6) 0.5917(7) 0.092(3) Uani 0.549(4) 1 d D U P A 1
F7B F 0.7365(8) 0.8905(8) 0.5480(4) 0.082(3) Uani 0.549(4) 1 d D U P A 1
F8B F 0.7345(8) 0.8688(5) 0.4847(3) 0.084(3) Uani 0.549(4) 1 d D U P A 1
O1B O 0.7378(5) 0.9071(3) 0.3792(3) 0.100(3) Uani 0.549(4) 1 d D U P A 1
O2B O 0.8338(5) 0.9061(4) 0.3456(4) 0.112(3) Uani 0.549(4) 1 d D U P A 1
C1B C 0.7772(6) 0.9168(4) 0.3504(4) 0.105(4) Uani 0.549(4) 1 d D U P A 1
C2B C 0.7528(7) 0.9418(4) 0.3166(4) 0.129(4) Uani 0.549(4) 1 d D U P A 1
C3B C 0.6877(7) 0.9601(5) 0.3259(5) 0.138(6) Uani 0.549(4) 1 d D U P A 1
H3BA H 0.682338 0.978569 0.342854 0.207 Uiso 0.549(4) 1 calc R U P A 1
H3BB H 0.674529 0.974765 0.303104 0.207 Uiso 0.549(4) 1 calc R U P A 1
H3BC H 0.662978 0.939218 0.337996 0.207 Uiso 0.549(4) 1 calc R U P A 1
C4B C 0.7579(9) 0.9139(5) 0.2906(4) 0.151(7) Uani 0.549(4) 1 d D U P A 1
H4BA H 0.800607 0.901101 0.283731 0.226 Uiso 0.549(4) 1 calc R U P A 1
H4BB H 0.732460 0.893526 0.303089 0.226 Uiso 0.549(4) 1 calc R U P A 1
H4BC H 0.744011 0.929073 0.268197 0.226 Uiso 0.549(4) 1 calc R U P A 1
C5B C 0.7930(10) 0.9728(5) 0.2966(5) 0.158(8) Uani 0.549(4) 1 d D U P A 1
H5BA H 0.835689 0.959564 0.290895 0.237 Uiso 0.549(4) 1 calc R U P A 1
H5BB H 0.780414 0.986773 0.273494 0.237 Uiso 0.549(4) 1 calc R U P A 1
H5BC H 0.788787 0.991953 0.312671 0.237 Uiso 0.549(4) 1 calc R U P A 1
O3B O 0.7519(7) 0.8314(3) 0.4268(4) 0.101(4) Uani 0.549(4) 1 d D U P A 1
O4B O 0.8349(5) 0.8263(3) 0.3821(4) 0.113(4) Uani 0.549(4) 1 d D U P A 1
C6B C 0.7855(7) 0.8163(4) 0.4003(4) 0.103(4) Uani 0.549(4) 1 d D U P A 1
C7B C 0.7609(7) 0.7853(4) 0.3884(5) 0.123(5) Uani 0.549(4) 1 d D U P A 1
C8B C 0.7326(10) 0.7581(5) 0.4211(6) 0.146(8) Uani 0.549(4) 1 d D U P A 1
H8BA H 0.699947 0.773590 0.437028 0.220 Uiso 0.549(4) 1 calc R U P A 1
H8BB H 0.715487 0.739233 0.412906 0.220 Uiso 0.549(4) 1 calc R U P A 1
H8BC H 0.763597 0.743349 0.435102 0.220 Uiso 0.549(4) 1 calc R U P A 1
C9B C 0.7123(11) 0.8077(7) 0.3663(7) 0.187(9) Uani 0.549(4) 1 d D U P A 1
H9BA H 0.730890 0.825800 0.344430 0.280 Uiso 0.549(4) 1 calc R U P A 1
H9BB H 0.695828 0.788453 0.358147 0.280 Uiso 0.549(4) 1 calc R U P A 1
H9BC H 0.679243 0.823050 0.382076 0.280 Uiso 0.549(4) 1 calc R U P A 1
C10B C 0.8112(10) 0.7643(7) 0.3624(7) 0.195(11) Uani 0.549(4) 1 d D U P A 1
H10G H 0.828092 0.783931 0.341340 0.293 Uiso 0.549(4) 1 calc R U P A 1
H10H H 0.843414 0.749710 0.375538 0.293 Uiso 0.549(4) 1 calc R U P A 1
H10I H 0.795304 0.745594 0.353343 0.293 Uiso 0.549(4) 1 calc R U P A 1
O5B O 0.9339(7) 0.8493(5) 0.3359(4) 0.137(4) Uani 0.549(4) 1 d D U P A 1
O6B O 1.0182(7) 0.8125(5) 0.3526(4) 0.167(5) Uani 0.549(4) 1 d D U P A 1
C11B C 0.9797(12) 0.8221(10) 0.3325(6) 0.164(7) Uani 0.549(4) 1 d D U P A 1
C12B C 1.0034(9) 0.8126(6) 0.2927(5) 0.188(7) Uani 0.549(4) 1 d D U P A 1
C13B C 0.9515(13) 0.8099(11) 0.2769(9) 0.272(12) Uani 0.549(4) 1 d D U P A 1
H13G H 0.923812 0.835641 0.274980 0.408 Uiso 0.549(4) 1 calc R U P A 1
H13H H 0.967489 0.803037 0.252136 0.408 Uiso 0.549(4) 1 calc R U P A 1
H13I H 0.929131 0.789242 0.293247 0.408 Uiso 0.549(4) 1 calc R U P A 1
C14B C 1.0479(13) 0.7742(7) 0.2966(7) 0.288(15) Uani 0.549(4) 1 d D U P A 1
H14G H 1.080868 0.777616 0.307009 0.431 Uiso 0.549(4) 1 calc R U P A 1
H14H H 1.026841 0.753124 0.313169 0.431 Uiso 0.549(4) 1 calc R U P A 1
H14I H 1.065199 0.766919 0.272058 0.431 Uiso 0.549(4) 1 calc R U P A 1
C15B C 1.0386(14) 0.8445(8) 0.2691(8) 0.247(14) Uani 0.549(4) 1 d D U P A 1
H15G H 1.072085 0.845393 0.280237 0.371 Uiso 0.549(4) 1 calc R U P A 1
H15H H 1.055303 0.838394 0.244046 0.371 Uiso 0.549(4) 1 calc R U P A 1
H15I H 1.011284 0.870355 0.267514 0.371 Uiso 0.549(4) 1 calc R U P A 1
O7B O 0.9298(6) 0.9080(4) 0.3719(6) 0.109(4) Uani 0.549(4) 1 d D U P A 1
O8B O 1.0204(7) 0.8754(5) 0.3812(6) 0.137(5) Uani 0.549(4) 1 d D U P A 1
C16B C 0.9857(7) 0.9049(6) 0.3683(8) 0.109(5) Uani 0.549(4) 1 d D U P A 1
C17B C 1.0195(9) 0.9388(5) 0.3448(7) 0.126(6) Uani 0.549(4) 1 d D U P A 1
C18B C 0.9736(11) 0.9753(6) 0.3357(8) 0.150(9) Uani 0.549(4) 1 d D U P A 1
H18G H 0.947012 0.969292 0.321993 0.225 Uiso 0.549(4) 1 calc R U P A 1
H18H H 0.948779 0.983519 0.358848 0.225 Uiso 0.549(4) 1 calc R U P A 1
H18I H 0.994896 0.996895 0.320450 0.225 Uiso 0.549(4) 1 calc R U P A 1
C19B C 1.0550(12) 0.9243(8) 0.3093(7) 0.161(9) Uani 0.549(4) 1 d D U P A 1
H19G H 1.026462 0.920332 0.295753 0.242 Uiso 0.549(4) 1 calc R U P A 1
H19H H 1.079585 0.944112 0.293664 0.242 Uiso 0.549(4) 1 calc R U P A 1
H19I H 1.082014 0.898925 0.315490 0.242 Uiso 0.549(4) 1 calc R U P A 1
C20B C 1.0622(15) 0.9450(12) 0.3658(11) 0.173(11) Uani 0.549(4) 1 d D U P A 1
H20G H 1.090943 0.920134 0.370840 0.259 Uiso 0.549(4) 1 calc R U P A 1
H20H H 1.084987 0.966096 0.351016 0.259 Uiso 0.549(4) 1 calc R U P A 1
H20I H 1.038870 0.952720 0.389413 0.259 Uiso 0.549(4) 1 calc R U P A 1
O9B O 1.1052(6) 0.8116(5) 0.3902(4) 0.151(5) Uani 0.549(4) 1 d D U P A 1
O10B O 1.1289(5) 0.7761(4) 0.4436(4) 0.120(4) Uani 0.549(4) 1 d D U P A 1
C21B C 1.1394(6) 0.7886(6) 0.4097(5) 0.142(6) Uani 0.549(4) 1 d D U P A 1
C22B C 1.2084(6) 0.7815(6) 0.3907(5) 0.182(8) Uani 0.549(4) 1 d D U P A 1
C23B C 1.2211(9) 0.8168(7) 0.3621(7) 0.249(13) Uani 0.549(4) 1 d D U P A 1
H23J H 1.195910 0.820868 0.343822 0.373 Uiso 0.549(4) 1 calc R U P A 1
H23K H 1.211550 0.840320 0.373778 0.373 Uiso 0.549(4) 1 calc R U P A 1
H23L H 1.264433 0.812832 0.349545 0.373 Uiso 0.549(4) 1 calc R U P A 1
C24B C 1.2202(12) 0.7427(7) 0.3764(9) 0.221(11) Uani 0.549(4) 1 d D U P A 1
H24J H 1.210488 0.720917 0.397369 0.331 Uiso 0.549(4) 1 calc R U P A 1
H24K H 1.194447 0.745262 0.358737 0.331 Uiso 0.549(4) 1 calc R U P A 1
H24L H 1.263329 0.736761 0.363922 0.331 Uiso 0.549(4) 1 calc R U P A 1
C25B C 1.2464(10) 0.7743(9) 0.4193(7) 0.249(12) Uani 0.549(4) 1 d D U P A 1
H25J H 1.237024 0.750621 0.438034 0.374 Uiso 0.549(4) 1 calc R U P A 1
H25K H 1.289825 0.770016 0.407154 0.374 Uiso 0.549(4) 1 calc R U P A 1
H25L H 1.236942 0.797505 0.431387 0.374 Uiso 0.549(4) 1 calc R U P A 1
O11B O 1.0120(6) 0.7652(5) 0.4182(4) 0.133(4) Uani 0.549(4) 1 d D U P A 1
O12B O 1.0223(6) 0.7457(4) 0.4785(4) 0.126(4) Uani 0.549(4) 1 d D U P A 1
C26B C 1.0093(16) 0.7417(6) 0.4491(6) 0.144(6) Uani 0.549(4) 1 d D U P A 1
C27B C 0.9927(9) 0.7013(5) 0.4495(6) 0.177(7) Uani 0.549(4) 1 d D U P A 1
C28B C 1.0463(12) 0.6772(7) 0.4279(8) 0.249(13) Uani 0.549(4) 1 d D U P A 1
H28G H 1.057581 0.692070 0.402476 0.373 Uiso 0.549(4) 1 calc R U P A 1
H28H H 1.080932 0.671751 0.439932 0.373 Uiso 0.549(4) 1 calc R U P A 1
H28I H 1.035479 0.651888 0.427019 0.373 Uiso 0.549(4) 1 calc R U P A 1
C29B C 0.9374(13) 0.7110(10) 0.4323(9) 0.267(11) Uani 0.549(4) 1 d D U P A 1
H29G H 0.948141 0.725203 0.406573 0.401 Uiso 0.549(4) 1 calc R U P A 1
H29H H 0.924037 0.686203 0.432490 0.401 Uiso 0.549(4) 1 calc R U P A 1
H29I H 0.904253 0.727829 0.446656 0.401 Uiso 0.549(4) 1 calc R U P A 1
C30B C 0.9739(14) 0.6798(7) 0.4883(5) 0.197(10) Uani 0.549(4) 1 d D U P A 1
H30G H 0.938832 0.696324 0.501690 0.295 Uiso 0.549(4) 1 calc R U P A 1
H30H H 0.962530 0.654558 0.487908 0.295 Uiso 0.549(4) 1 calc R U P A 1
H30I H 1.007983 0.674421 0.500822 0.295 Uiso 0.549(4) 1 calc R U P A 1
O13B O 1.1077(9) 0.7486(5) 0.5180(5) 0.140(5) Uani 0.549(4) 1 d D U P A 1
O14B O 1.0886(6) 0.7809(4) 0.5662(4) 0.127(4) Uani 0.549(4) 1 d D U P A 1
C31B C 1.1161(9) 0.7547(6) 0.5474(5) 0.147(6) Uani 0.549(4) 1 d D U P A 1
C32B C 1.1687(8) 0.7260(5) 0.5630(5) 0.177(7) Uani 0.549(4) 1 d D U P A 1
C33B C 1.1495(13) 0.6859(5) 0.5779(8) 0.209(11) Uani 0.549(4) 1 d D U P A 1
H33G H 1.142077 0.675860 0.557636 0.314 Uiso 0.549(4) 1 calc R U P A 1
H33H H 1.181866 0.667267 0.588484 0.314 Uiso 0.549(4) 1 calc R U P A 1
H33I H 1.111865 0.688511 0.597232 0.314 Uiso 0.549(4) 1 calc R U P A 1
C34B C 1.2234(9) 0.7249(8) 0.5314(6) 0.201(10) Uani 0.549(4) 1 d D U P A 1
H34G H 1.214368 0.715535 0.511283 0.302 Uiso 0.549(4) 1 calc R U P A 1
H34H H 1.233571 0.751719 0.522271 0.302 Uiso 0.549(4) 1 calc R U P A 1
H34I H 1.258035 0.706676 0.540028 0.302 Uiso 0.549(4) 1 calc R U P A 1
C35B C 1.1793(11) 0.7400(7) 0.5945(7) 0.236(11) Uani 0.549(4) 1 d D U P A 1
H35G H 1.142363 0.740237 0.614482 0.353 Uiso 0.549(4) 1 calc R U P A 1
H35H H 1.213467 0.721923 0.603790 0.353 Uiso 0.549(4) 1 calc R U P A 1
H35I H 1.189003 0.766966 0.586033 0.353 Uiso 0.549(4) 1 calc R U P A 1
O15B O 1.1012(7) 0.8289(5) 0.4867(5) 0.116(4) Uani 0.549(4) 1 d D U P A 1
O16B O 1.0492(7) 0.8593(4) 0.5330(4) 0.106(4) Uani 0.549(4) 1 d D U P A 1
C36B C 1.0911(8) 0.8559(5) 0.5048(5) 0.106(4) Uani 0.549(4) 1 d D U P A 1
C37B C 1.1390(7) 0.8835(5) 0.4948(5) 0.125(5) Uani 0.549(4) 1 d D U P A 1
C38B C 1.1576(15) 0.8953(10) 0.4532(5) 0.203(11) Uani 0.549(4) 1 d D U P A 1
H38G H 1.174140 0.871364 0.442238 0.305 Uiso 0.549(4) 1 calc R U P A 1
H38H H 1.121854 0.910084 0.443370 0.305 Uiso 0.549(4) 1 calc R U P A 1
H38I H 1.188853 0.912306 0.446868 0.305 Uiso 0.549(4) 1 calc R U P A 1
C39B C 1.1931(8) 0.8581(7) 0.5105(7) 0.179(9) Uani 0.549(4) 1 d D U P A 1
H39G H 1.209804 0.835288 0.497975 0.268 Uiso 0.549(4) 1 calc R U P A 1
H39H H 1.224827 0.874315 0.506484 0.268 Uiso 0.549(4) 1 calc R U P A 1
H39I H 1.179358 0.848558 0.537289 0.268 Uiso 0.549(4) 1 calc R U P A 1
C40B C 1.1131(9) 0.9185(5) 0.5138(8) 0.152(8) Uani 0.549(4) 1 d D U P A 1
H40G H 1.101834 0.909099 0.540732 0.228 Uiso 0.549(4) 1 calc R U P A 1
H40H H 1.143776 0.935795 0.508299 0.228 Uiso 0.549(4) 1 calc R U P A 1
H40I H 1.076777 0.933574 0.504800 0.228 Uiso 0.549(4) 1 calc R U P A 1
O17B O 1.0221(7) 0.8336(6) 0.6090(5) 0.128(4) Uani 0.549(4) 1 d D U P A 1
O18B O 0.9334(6) 0.8664(5) 0.6374(5) 0.137(4) Uani 0.549(4) 1 d D U P A 1
C41B C 0.9902(7) 0.8547(6) 0.6323(6) 0.135(5) Uani 0.549(4) 1 d D U P A 1
C42B C 1.0252(9) 0.8676(6) 0.6555(5) 0.164(6) Uani 0.549(4) 1 d D U P A 1
C43B C 1.0809(10) 0.8833(9) 0.6305(7) 0.230(11) Uani 0.549(4) 1 d D U P A 1
H43G H 1.068167 0.906114 0.611904 0.344 Uiso 0.549(4) 1 calc R U P A 1
H43H H 1.102973 0.891783 0.645477 0.344 Uiso 0.549(4) 1 calc R U P A 1
H43I H 1.107724 0.862244 0.617957 0.344 Uiso 0.549(4) 1 calc R U P A 1
C44B C 1.0435(14) 0.8326(6) 0.6843(7) 0.216(10) Uani 0.549(4) 1 d D U P A 1
H44G H 1.071027 0.811602 0.672011 0.324 Uiso 0.549(4) 1 calc R U P A 1
H44H H 1.064371 0.841027 0.699976 0.324 Uiso 0.549(4) 1 calc R U P A 1
H44I H 1.006912 0.822330 0.699878 0.324 Uiso 0.549(4) 1 calc R U P A 1
C45B C 0.9830(12) 0.8995(8) 0.6749(8) 0.270(13) Uani 0.549(4) 1 d D U P A 1
H45G H 0.970780 0.922494 0.656302 0.405 Uiso 0.549(4) 1 calc R U P A 1
H45H H 0.946613 0.889027 0.690440 0.405 Uiso 0.549(4) 1 calc R U P A 1
H45I H 1.004072 0.907724 0.690538 0.405 Uiso 0.549(4) 1 calc R U P A 1
O19B O 0.9739(7) 0.7709(4) 0.5994(4) 0.126(4) Uani 0.549(4) 1 d D U P A 1
O20B O 0.8897(11) 0.7993(5) 0.6353(7) 0.121(4) Uani 0.549(4) 1 d D U P A 1
C46B C 0.9263(10) 0.7702(5) 0.6247(6) 0.123(6) Uani 0.549(4) 1 d D U P A 1
C47B C 0.9211(11) 0.7279(6) 0.6484(6) 0.181(8) Uani 0.549(4) 1 d D U P A 1
C48B C 0.9437(16) 0.6962(5) 0.6249(8) 0.181(9) Uani 0.549(4) 1 d D U P A 1
H48G H 0.986266 0.697375 0.611980 0.271 Uiso 0.549(4) 1 calc R U P A 1
H48H H 0.941019 0.669951 0.640832 0.271 Uiso 0.549(4) 1 calc R U P A 1
H48I H 0.918431 0.700744 0.606594 0.271 Uiso 0.549(4) 1 calc R U P A 1
C49B C 0.9625(14) 0.7228(9) 0.6746(8) 0.223(11) Uani 0.549(4) 1 d D U P A 1
H49G H 1.004540 0.723687 0.660275 0.335 Uiso 0.549(4) 1 calc R U P A 1
H49H H 0.949242 0.744435 0.688879 0.335 Uiso 0.549(4) 1 calc R U P A 1
H49I H 0.960927 0.697119 0.691638 0.335 Uiso 0.549(4) 1 calc R U P A 1
C50B C 0.8561(12) 0.7269(11) 0.6685(9) 0.266(16) Uani 0.549(4) 1 d D U P A 1
H50G H 0.830742 0.730312 0.650483 0.399 Uiso 0.549(4) 1 calc R U P A 1
H50H H 0.853334 0.701226 0.685542 0.399 Uiso 0.549(4) 1 calc R U P A 1
H50I H 0.841648 0.748541 0.682783 0.399 Uiso 0.549(4) 1 calc R U P A 1
O21B O 0.8169(9) 0.8641(6) 0.6629(6) 0.137(5) Uani 0.549(4) 1 d D U P A 1
O22B O 0.7232(10) 0.8622(9) 0.6583(6) 0.115(5) Uani 0.549(4) 1 d D U P A 1
C51B C 0.7629(10) 0.8581(9) 0.6766(5) 0.140(5) Uani 0.549(4) 1 d D U P A 1
C52B C 0.7389(9) 0.8610(6) 0.7185(5) 0.175(7) Uani 0.549(4) 1 d D U P A 1
C53B C 0.7874(14) 0.8361(10) 0.7388(9) 0.259(14) Uani 0.549(4) 1 d D U P A 1
H53G H 0.825469 0.846942 0.728985 0.389 Uiso 0.549(4) 1 calc R U P A 1
H53H H 0.773557 0.836884 0.765457 0.389 Uiso 0.549(4) 1 calc R U P A 1
H53I H 0.794530 0.808490 0.735250 0.389 Uiso 0.549(4) 1 calc R U P A 1
C54B C 0.7317(14) 0.9045(6) 0.7199(7) 0.217(11) Uani 0.549(4) 1 d D U P A 1
H54G H 0.771394 0.913226 0.709969 0.326 Uiso 0.549(4) 1 calc R U P A 1
H54H H 0.702624 0.920210 0.704911 0.326 Uiso 0.549(4) 1 calc R U P A 1
H54I H 0.716458 0.908255 0.745736 0.326 Uiso 0.549(4) 1 calc R U P A 1
C55B C 0.6804(11) 0.8450(9) 0.7331(7) 0.212(11) Uani 0.549(4) 1 d D U P A 1
H55G H 0.687882 0.816679 0.731485 0.318 Uiso 0.549(4) 1 calc R U P A 1
H55H H 0.664336 0.847864 0.759165 0.318 Uiso 0.549(4) 1 calc R U P A 1
H55I H 0.650502 0.859820 0.718341 0.318 Uiso 0.549(4) 1 calc R U P A 1
O23B O 0.8575(10) 0.9109(7) 0.6006(7) 0.109(4) Uani 0.549(4) 1 d D U P A 1
O24B O 0.7578(10) 0.9252(7) 0.6004(7) 0.096(4) Uani 0.549(4) 1 d D U P A 1
C56B C 0.8086(9) 0.9345(6) 0.5987(9) 0.104(4) Uani 0.549(4) 1 d D U P A 1
C57B C 0.8089(9) 0.9794(6) 0.5921(6) 0.125(5) Uani 0.549(4) 1 d D U P A 1
C58B C 0.7921(15) 0.9984(10) 0.5550(6) 0.174(10) Uani 0.549(4) 1 d D U P A 1
H58G H 0.751885 0.993071 0.555258 0.261 Uiso 0.549(4) 1 calc R U P A 1
H58H H 0.790781 1.027307 0.550590 0.261 Uiso 0.549(4) 1 calc R U P A 1
H58I H 0.822741 0.987194 0.535047 0.261 Uiso 0.549(4) 1 calc R U P A 1
C59B C 0.7611(9) 0.9961(6) 0.6227(6) 0.150(7) Uani 0.549(4) 1 d D U P A 1
H59G H 0.721113 0.990909 0.622350 0.225 Uiso 0.549(4) 1 calc R U P A 1
H59H H 0.771311 0.983329 0.646764 0.225 Uiso 0.549(4) 1 calc R U P A 1
H59I H 0.759772 1.024933 0.618883 0.225 Uiso 0.549(4) 1 calc R U P A 1
C60B C 0.8699(9) 0.9872(10) 0.5924(9) 0.179(10) Uani 0.549(4) 1 d D U P A 1
H60G H 0.900808 0.976213 0.572380 0.269 Uiso 0.549(4) 1 calc R U P A 1
H60H H 0.868772 1.015975 0.588513 0.269 Uiso 0.549(4) 1 calc R U P A 1
H60I H 0.880312 0.974371 0.616394 0.269 Uiso 0.549(4) 1 calc R U P A 1
O25B O 0.6556(9) 0.9058(9) 0.6138(6) 0.108(5) Uani 0.549(4) 1 d D U P A 1
O26B O 0.6147(8) 0.9288(4) 0.5638(5) 0.117(4) Uani 0.549(4) 1 d D U P A 1
C61B C 0.6118(11) 0.9231(9) 0.5986(6) 0.114(5) Uani 0.549(4) 1 d D U P A 1
C62B C 0.5607(9) 0.9499(6) 0.6224(6) 0.143(7) Uani 0.549(4) 1 d D U P A 1
C63B C 0.4996(10) 0.9522(9) 0.6141(7) 0.173(10) Uani 0.549(4) 1 d D U P A 1
H63G H 0.501991 0.961464 0.587315 0.260 Uiso 0.549(4) 1 calc R U P A 1
H63H H 0.487889 0.925664 0.621574 0.260 Uiso 0.549(4) 1 calc R U P A 1
H63I H 0.468927 0.970835 0.627843 0.260 Uiso 0.549(4) 1 calc R U P A 1
C64B C 0.5809(18) 0.9909(8) 0.6112(12) 0.195(13) Uani 0.549(4) 1 d D U P A 1
H64G H 0.620827 0.988466 0.617016 0.293 Uiso 0.549(4) 1 calc R U P A 1
H64H H 0.583844 1.000572 0.584482 0.293 Uiso 0.549(4) 1 calc R U P A 1
H64I H 0.550791 1.009761 0.625072 0.293 Uiso 0.549(4) 1 calc R U P A 1
C65B C 0.5594(11) 0.9357(9) 0.6633(6) 0.152(8) Uani 0.549(4) 1 d D U P A 1
H65G H 0.599943 0.934543 0.667777 0.228 Uiso 0.549(4) 1 calc R U P A 1
H65H H 0.529293 0.954230 0.677472 0.228 Uiso 0.549(4) 1 calc R U P A 1
H65I H 0.548256 0.909058 0.671203 0.228 Uiso 0.549(4) 1 calc R U P A 1
O27B O 0.6932(11) 0.8275(8) 0.6024(6) 0.096(4) Uani 0.549(4) 1 d D U P A 1
O28B O 0.6456(10) 0.8467(6) 0.5554(6) 0.086(4) Uani 0.549(4) 1 d D U P A 1
C66B C 0.6545(10) 0.8248(7) 0.5852(6) 0.082(4) Uani 0.549(4) 1 d D U P A 1
C67B C 0.6068(9) 0.7977(6) 0.6059(6) 0.111(6) Uani 0.549(4) 1 d D U P A 1
C68B C 0.5544(10) 0.8248(8) 0.6263(7) 0.138(9) Uani 0.549(4) 1 d D U P A 1
H68G H 0.538060 0.846763 0.608158 0.206 Uiso 0.549(4) 1 calc R U P A 1
H68H H 0.522181 0.809569 0.640484 0.206 Uiso 0.549(4) 1 calc R U P A 1
H68I H 0.569202 0.835726 0.643261 0.206 Uiso 0.549(4) 1 calc R U P A 1
C69B C 0.5840(15) 0.7820(10) 0.5789(8) 0.136(9) Uani 0.549(4) 1 d D U P A 1
H69G H 0.566919 0.804480 0.561544 0.204 Uiso 0.549(4) 1 calc R U P A 1
H69H H 0.617965 0.765246 0.565036 0.204 Uiso 0.549(4) 1 calc R U P A 1
H69I H 0.552192 0.766189 0.592751 0.204 Uiso 0.549(4) 1 calc R U P A 1
C70B C 0.6330(11) 0.7640(8) 0.6326(8) 0.152(10) Uani 0.549(4) 1 d D U P A 1
H70G H 0.647584 0.774505 0.649935 0.228 Uiso 0.549(4) 1 calc R U P A 1
H70H H 0.601340 0.748085 0.646618 0.228 Uiso 0.549(4) 1 calc R U P A 1
H70I H 0.667113 0.747142 0.618904 0.228 Uiso 0.549(4) 1 calc R U P A 1
O29B O 0.6047(8) 0.9025(5) 0.4973(4) 0.117(4) Uani 0.549(4) 1 d D U P A 1
O30B O 0.6494(6) 0.8881(4) 0.4405(4) 0.101(3) Uani 0.549(4) 1 d D U P A 1
C71B C 0.6043(7) 0.8920(7) 0.4677(5) 0.112(5) Uani 0.549(4) 1 d D U P A 1
C72B C 0.5420(7) 0.8895(5) 0.4605(5) 0.140(6) Uani 0.549(4) 1 d D U P A 1
C73B C 0.5547(10) 0.8604(8) 0.4347(8) 0.196(9) Uani 0.549(4) 1 d D U P A 1
H73G H 0.573046 0.834116 0.446612 0.294 Uiso 0.549(4) 1 calc R U P A 1
H73H H 0.516366 0.858419 0.429004 0.294 Uiso 0.549(4) 1 calc R U P A 1
H73I H 0.582997 0.869695 0.411570 0.294 Uiso 0.549(4) 1 calc R U P A 1
C74B C 0.4999(9) 0.8754(9) 0.4976(6) 0.195(9) Uani 0.549(4) 1 d D U P A 1
H74G H 0.517937 0.848670 0.508767 0.292 Uiso 0.549(4) 1 calc R U P A 1
H74H H 0.494727 0.893908 0.514422 0.292 Uiso 0.549(4) 1 calc R U P A 1
H74I H 0.459970 0.874552 0.493317 0.292 Uiso 0.549(4) 1 calc R U P A 1
C75B C 0.5140(10) 0.9301(6) 0.4439(9) 0.221(11) Uani 0.549(4) 1 d D U P A 1
H75G H 0.506441 0.948118 0.461502 0.331 Uiso 0.549(4) 1 calc R U P A 1
H75H H 0.541871 0.940117 0.420863 0.331 Uiso 0.549(4) 1 calc R U P A 1
H75I H 0.475241 0.928841 0.438296 0.331 Uiso 0.549(4) 1 calc R U P A 1
O31B O 0.6922(8) 0.9504(5) 0.4943(4) 0.122(4) Uani 0.549(4) 1 d D U P A 1
O32B O 0.7262(8) 0.9439(4) 0.4348(4) 0.108(4) Uani 0.549(4) 1 d D U P A 1
C76B C 0.7035(12) 0.9639(4) 0.4599(4) 0.106(5) Uani 0.549(4) 1 d D U P A 1
C77B C 0.6872(7) 1.0095(4) 0.4463(4) 0.121(4) Uani 0.549(4) 1 d D U P A 1
C78B C 0.6227(8) 1.0186(7) 0.4416(6) 0.157(8) Uani 0.549(4) 1 d D U P A 1
H78G H 0.595329 1.010700 0.465570 0.235 Uiso 0.549(4) 1 calc R U P A 1
H78H H 0.611527 1.047247 0.432552 0.235 Uiso 0.549(4) 1 calc R U P A 1
H78I H 0.618894 1.003740 0.423550 0.235 Uiso 0.549(4) 1 calc R U P A 1
C79B C 0.6946(11) 1.0296(5) 0.4756(5) 0.144(7) Uani 0.549(4) 1 d D U P A 1
H79G H 0.737282 1.023019 0.477956 0.216 Uiso 0.549(4) 1 calc R U P A 1
H79H H 0.683183 1.058520 0.468360 0.216 Uiso 0.549(4) 1 calc R U P A 1
H79I H 0.668141 1.020210 0.499457 0.216 Uiso 0.549(4) 1 calc R U P A 1
C80B C 0.7282(9) 1.0218(5) 0.4092(4) 0.141(6) Uani 0.549(4) 1 d D U P A 1
H80G H 0.770729 1.016091 0.411737 0.211 Uiso 0.549(4) 1 calc R U P A 1
H80H H 0.723933 1.006991 0.391261 0.211 Uiso 0.549(4) 1 calc R U P A 1
H80I H 0.716566 1.050499 0.400263 0.211 Uiso 0.549(4) 1 calc R U P A 1
Cr1C Cr 0.55086(9) 0.73500(5) 0.10147(5) 0.1428(7) Uani 0.875 1 d . U P . .
Cr2C Cr 0.69827(9) 0.74906(4) 0.07858(5) 0.1242(5) Uani 0.875 1 d . U P . .
Cr3C Cr 0.77494(9) 0.81251(5) 0.09569(7) 0.1521(7) Uani 0.875 1 d . U P B .
Cr4C Cr 0.73288(9) 0.90127(5) 0.12355(5) 0.1306(6) Uani 0.875 1 d . U P B .
Cr5C Cr 0.59632(8) 0.95469(4) 0.15833(4) 0.1148(5) Uani 0.875 1 d . U P . .
Cr6C Cr 0.44922(7) 0.93821(4) 0.18763(4) 0.1060(5) Uani 0.875 1 d . U P . .
Cr7C Cr 0.38006(8) 0.85923(5) 0.19462(5) 0.1242(6) Uani 0.875 1 d . U P . .
Cr8C Cr 0.41884(9) 0.77938(5) 0.15105(5) 0.1431(7) Uani 0.875 1 d . U P . .
Ni1C Ni 0.55086(9) 0.73500(5) 0.10147(5) 0.1428(7) Uani 0.125 1 d . U P . .
Ni2C Ni 0.69827(9) 0.74906(4) 0.07858(5) 0.1242(5) Uani 0.125 1 d . U P . .
Ni3C Ni 0.77494(9) 0.81251(5) 0.09569(7) 0.1521(7) Uani 0.125 1 d . U P B .
Ni4C Ni 0.73288(9) 0.90127(5) 0.12355(5) 0.1306(6) Uani 0.125 1 d . U P B .
Ni5C Ni 0.59632(8) 0.95469(4) 0.15833(4) 0.1148(5) Uani 0.125 1 d . U P . .
Ni6C Ni 0.44922(7) 0.93821(4) 0.18763(4) 0.1060(5) Uani 0.125 1 d . U P . .
Ni7C Ni 0.38006(8) 0.85923(5) 0.19462(5) 0.1242(6) Uani 0.125 1 d . U P . .
Ni8C Ni 0.41884(9) 0.77938(5) 0.15105(5) 0.1431(7) Uani 0.125 1 d . U P . .
F1C F 0.6115(2) 0.76869(12) 0.08653(12) 0.1131(14) Uani 1 1 d . U . . .
F2C F 0.7074(3) 0.78481(13) 0.10754(15) 0.1327(17) Uani 1 1 d . U . . .
F3C F 0.7189(2) 0.86127(12) 0.10127(13) 0.1175(15) Uani 1 1 d . U . . .
F4C F 0.6510(2) 0.90446(12) 0.15224(11) 0.1083(13) Uani 1 1 d . U . . .
F5C F 0.5311(2) 0.93071(12) 0.15420(11) 0.1066(13) Uani 1 1 d . U . . .
F6C F 0.4515(2) 0.88036(12) 0.19111(12) 0.1099(14) Uani 1 1 d . U . . .
F7C F 0.4265(2) 0.83158(14) 0.15446(13) 0.1257(16) Uani 1 1 d . U . . .
F8C F 0.5061(3) 0.76489(13) 0.13906(13) 0.1278(17) Uani 1 1 d . U . . .
O1C O 0.5945(4) 0.7047(2) 0.0630(2) 0.178(3) Uani 1 1 d D U . . .
O2C O 0.6905(3) 0.71294(17) 0.04912(19) 0.135(2) Uani 1 1 d D U . . .
C1C C 0.6482(5) 0.6985(3) 0.0458(3) 0.141(4) Uani 1 1 d D U . . .
C2C C 0.6634(6) 0.6712(4) 0.0165(4) 0.192(5) Uani 1 1 d D U . . .
C3C C 0.6092(6) 0.6550(5) 0.0162(5) 0.295(10) Uani 1 1 d D U . . .
H3CA H 0.575275 0.677005 0.012480 0.443 Uiso 1 1 calc R U . . .
H3CB H 0.619260 0.640072 -0.004171 0.443 Uiso 1 1 calc R U . . .
H3CC H 0.597195 0.637169 0.039923 0.443 Uiso 1 1 calc R U . . .
C4C C 0.6818(11) 0.6969(5) -0.0212(4) 0.364(12) Uani 1 1 d D U . . .
H4CA H 0.717659 0.708119 -0.021832 0.545 Uiso 1 1 calc R U . . .
H4CB H 0.691884 0.680658 -0.040488 0.545 Uiso 1 1 calc R U . . .
H4CC H 0.647947 0.718649 -0.025685 0.545 Uiso 1 1 calc R U . . .
C5C C 0.7189(7) 0.6411(5) 0.0219(5) 0.299(10) Uani 1 1 d D U . . .
H5CA H 0.751998 0.654611 0.021739 0.449 Uiso 1 1 calc R U . . .
H5CB H 0.709557 0.622906 0.045813 0.449 Uiso 1 1 calc R U . . .
H5CC H 0.731622 0.625810 0.001719 0.449 Uiso 1 1 calc R U . . .
O3C O 0.5932(4) 0.6985(2) 0.1379(2) 0.169(3) Uani 1 1 d D U . . .
O4C O 0.6910(4) 0.7094(2) 0.1220(2) 0.160(3) Uani 1 1 d D U . . .
C6C C 0.6489(6) 0.6923(3) 0.1411(3) 0.160(4) Uani 1 1 d D U . . .
C7C C 0.6675(7) 0.6563(3) 0.1718(3) 0.203(5) Uani 1 1 d D U . . .
C8C C 0.7242(7) 0.6617(5) 0.1828(4) 0.254(7) Uani 1 1 d D U . . .
H8CA H 0.714695 0.685623 0.193861 0.381 Uiso 1 1 calc R U . . .
H8CB H 0.736802 0.638314 0.200863 0.381 Uiso 1 1 calc R U . . .
H8CC H 0.757342 0.664632 0.160591 0.381 Uiso 1 1 calc R U . . .
C9C C 0.6811(10) 0.6206(3) 0.1552(4) 0.315(11) Uani 1 1 d D U . . .
H9CA H 0.713814 0.623643 0.132776 0.472 Uiso 1 1 calc R U . . .
H9CB H 0.694187 0.597219 0.173119 0.472 Uiso 1 1 calc R U . . .
H9CC H 0.644354 0.617196 0.148558 0.472 Uiso 1 1 calc R U . . .
C10C C 0.6182(7) 0.6547(4) 0.2061(4) 0.273(9) Uani 1 1 d D U . . .
H10A H 0.611427 0.679373 0.215760 0.409 Uiso 1 1 calc R U . . .
H10B H 0.580457 0.651841 0.200319 0.409 Uiso 1 1 calc R U . . .
H10C H 0.630290 0.631864 0.224881 0.409 Uiso 1 1 calc R U . . .
O5C O 0.7863(4) 0.72695(19) 0.0703(2) 0.152(3) Uani 1 1 d D U . . .
O6C O 0.8305(4) 0.7626(2) 0.0924(3) 0.191(3) Uani 1 1 d D U . . .
C11C C 0.8307(5) 0.7327(3) 0.0808(4) 0.162(4) Uani 1 1 d D U . . .
C12C C 0.8886(5) 0.7003(3) 0.0802(4) 0.186(5) Uani 1 1 d D U . . .
C13C C 0.8733(6) 0.6611(3) 0.0762(4) 0.200(6) Uani 1 1 d D U . . .
H13A H 0.840532 0.652900 0.097157 0.300 Uiso 1 1 calc R U . . .
H13B H 0.859930 0.665145 0.052835 0.300 Uiso 1 1 calc R U . . .
H13C H 0.909744 0.640320 0.076008 0.300 Uiso 1 1 calc R U . . .
C14C C 0.9055(8) 0.6938(5) 0.1173(4) 0.267(8) Uani 1 1 d D U . . .
H14A H 0.873409 0.682619 0.137025 0.401 Uiso 1 1 calc R U . . .
H14B H 0.944311 0.675273 0.117076 0.401 Uiso 1 1 calc R U . . .
H14C H 0.909692 0.719361 0.121990 0.401 Uiso 1 1 calc R U . . .
C15C C 0.9378(6) 0.7174(4) 0.0505(5) 0.247(7) Uani 1 1 d D U . . .
H15A H 0.927245 0.721705 0.026280 0.370 Uiso 1 1 calc R U . . .
H15B H 0.941922 0.742839 0.055390 0.370 Uiso 1 1 calc R U . . .
H15C H 0.976541 0.698751 0.050476 0.370 Uiso 1 1 calc R U . . .
O7C O 0.7099(3) 0.78895(17) 0.03394(16) 0.1222(19) Uani 1 1 d D U . . .
O8C O 0.7750(3) 0.82274(19) 0.0428(2) 0.145(2) Uani 1 1 d D U . . .
C16C C 0.7461(5) 0.8137(3) 0.0232(3) 0.138(3) Uani 1 1 d D U . . .
C17C C 0.7530(6) 0.8361(4) -0.0179(3) 0.186(5) Uani 1 1 d D U . . .
C18C C 0.7156(7) 0.8222(5) -0.0384(3) 0.238(7) Uani 1 1 d D U . . .
H18A H 0.672131 0.828507 -0.026867 0.357 Uiso 1 1 calc R U . . .
H18B H 0.723057 0.835665 -0.064471 0.357 Uiso 1 1 calc R U . . .
H18C H 0.727481 0.793253 -0.037023 0.357 Uiso 1 1 calc R U . . .
C19C C 0.8193(6) 0.8267(7) -0.0350(5) 0.360(13) Uani 1 1 d D U . . .
H19A H 0.842968 0.835827 -0.021485 0.540 Uiso 1 1 calc R U . . .
H19B H 0.831439 0.797778 -0.033637 0.540 Uiso 1 1 calc R U . . .
H19C H 0.827015 0.840190 -0.061085 0.540 Uiso 1 1 calc R U . . .
C20C C 0.7310(9) 0.8808(4) -0.0188(4) 0.269(8) Uani 1 1 d D U . . .
H20A H 0.687259 0.885630 -0.007288 0.404 Uiso 1 1 calc R U . . .
H20B H 0.753744 0.890326 -0.004942 0.404 Uiso 1 1 calc R U . . .
H20C H 0.737830 0.895117 -0.044621 0.404 Uiso 1 1 calc R U . . .
O9C O 0.8469(4) 0.8387(3) 0.0820(3) 0.201(3) Uani 1 1 d D U . . .
O10C O 0.8169(4) 0.8982(2) 0.0942(2) 0.175(3) Uani 1 1 d D U . . .
C21C C 0.8584(9) 0.8715(6) 0.0829(11) 0.194(8) Uani 0.432(19) 1 d D U P B 1
C22C C 0.9178(9) 0.8831(7) 0.0562(8) 0.221(9) Uani 0.432(19) 1 d D U P B 1
C23C C 0.9686(14) 0.8473(11) 0.0569(12) 0.295(18) Uani 0.432(19) 1 d D U P B 1
H23A H 0.975066 0.837912 0.082312 0.443 Uiso 0.432(19) 1 calc R U P B 1
H23B H 0.957452 0.825968 0.048606 0.443 Uiso 0.432(19) 1 calc R U P B 1
H23C H 1.006365 0.854896 0.040260 0.443 Uiso 0.432(19) 1 calc R U P B 1
C24C C 0.9333(18) 0.9164(12) 0.0696(12) 0.251(15) Uani 0.432(19) 1 d D U P B 1
H24A H 0.939786 0.906827 0.095012 0.376 Uiso 0.432(19) 1 calc R U P B 1
H24B H 0.970625 0.924766 0.053142 0.376 Uiso 0.432(19) 1 calc R U P B 1
H24C H 0.899538 0.939070 0.069412 0.376 Uiso 0.432(19) 1 calc R U P B 1
C25C C 0.9079(15) 0.8975(13) 0.0174(9) 0.255(13) Uani 0.432(19) 1 d D U P B 1
H25A H 0.874921 0.920734 0.016987 0.382 Uiso 0.432(19) 1 calc R U P B 1
H25B H 0.945570 0.905153 0.000717 0.382 Uiso 0.432(19) 1 calc R U P B 1
H25C H 0.896657 0.876225 0.009063 0.382 Uiso 0.432(19) 1 calc R U P B 1
O11C O 0.7771(4) 0.8025(2) 0.1491(3) 0.174(3) Uani 1 1 d D U . . .
O12C O 0.7611(4) 0.8616(3) 0.1634(2) 0.164(3) Uani 1 1 d D U . . .
C26C C 0.7730(7) 0.8252(4) 0.1713(3) 0.174(4) Uani 1 1 d D U . . .
C27C C 0.7885(7) 0.8059(5) 0.2094(4) 0.224(6) Uani 1 1 d D U . . .
C28C C 0.7934(9) 0.7621(4) 0.2149(5) 0.288(9) Uani 1 1 d D U . . .
H28A H 0.825046 0.751925 0.194829 0.432 Uiso 1 1 calc R U . . .
H28B H 0.804358 0.749655 0.238893 0.432 Uiso 1 1 calc R U . . .
H28C H 0.754117 0.755680 0.214797 0.432 Uiso 1 1 calc R U . . .
C29C C 0.8494(8) 0.8170(8) 0.2067(6) 0.439(16) Uani 1 1 d D U . . .
H29A H 0.845141 0.846024 0.203072 0.659 Uiso 1 1 calc R U . . .
H29B H 0.863532 0.804676 0.229754 0.659 Uiso 1 1 calc R U . . .
H29C H 0.879199 0.807342 0.185632 0.659 Uiso 1 1 calc R U . . .
C30C C 0.7415(9) 0.8243(5) 0.2386(4) 0.280(9) Uani 1 1 d D U . . .
H30A H 0.740642 0.853145 0.233312 0.419 Uiso 1 1 calc R U . . .
H30B H 0.701391 0.818879 0.238843 0.419 Uiso 1 1 calc R U . . .
H30C H 0.751632 0.812854 0.262939 0.419 Uiso 1 1 calc R U . . .
O13C O 0.7497(3) 0.9392(2) 0.1463(2) 0.164(3) Uani 1 1 d D U . . .
O14C O 0.6643(4) 0.97846(19) 0.1631(2) 0.143(2) Uani 1 1 d D U . . .
C31C C 0.7195(5) 0.9690(3) 0.1590(3) 0.128(3) Uani 1 1 d D U . . .
C32C C 0.7549(5) 0.9949(3) 0.1696(3) 0.161(4) Uani 1 1 d D U . . .
C33C C 0.7898(7) 1.0173(4) 0.1337(3) 0.267(9) Uani 1 1 d D U . . .
H33A H 0.816964 0.998151 0.118977 0.400 Uiso 1 1 calc R U . . .
H33B H 0.760750 1.034534 0.119343 0.400 Uiso 1 1 calc R U . . .
H33C H 0.814068 1.033731 0.139672 0.400 Uiso 1 1 calc R U . . .
C34C C 0.8031(7) 0.9670(4) 0.1892(4) 0.252(8) Uani 1 1 d D U . . .
H34A H 0.830873 0.950447 0.172082 0.379 Uiso 1 1 calc R U . . .
H34B H 0.826360 0.982879 0.196712 0.379 Uiso 1 1 calc R U . . .
H34C H 0.782937 0.949903 0.211216 0.379 Uiso 1 1 calc R U . . .
C35C C 0.7120(5) 1.0205(4) 0.1945(4) 0.203(6) Uani 1 1 d D U . . .
H35A H 0.734525 1.037287 0.201469 0.305 Uiso 1 1 calc R U . . .
H35B H 0.680898 1.037434 0.181634 0.305 Uiso 1 1 calc R U . . .
H35C H 0.692254 1.003683 0.216976 0.305 Uiso 1 1 calc R U . . .
O15C O 0.7107(4) 0.94182(19) 0.08403(18) 0.144(3) Uani 1 1 d D U . . .
O16C O 0.6164(4) 0.9728(2) 0.10326(19) 0.150(2) Uani 1 1 d D U . . .
C36C C 0.6653(5) 0.9680(3) 0.0798(2) 0.125(3) Uani 1 1 d D U . . .
C37C C 0.6733(6) 1.0012(3) 0.0449(3) 0.180(5) Uani 1 1 d D U . . .
C38C C 0.7182(9) 0.9856(4) 0.0137(3) 0.305(11) Uani 1 1 d D U . . .
H38A H 0.755841 0.972051 0.021860 0.457 Uiso 1 1 calc R U . . .
H38B H 0.701291 0.966758 0.005375 0.457 Uiso 1 1 calc R U . . .
H38C H 0.727235 1.007820 -0.006974 0.457 Uiso 1 1 calc R U . . .
C39C C 0.6997(11) 1.0324(4) 0.0554(4) 0.352(12) Uani 1 1 d D U . . .
H39A H 0.739805 1.020433 0.061093 0.528 Uiso 1 1 calc R U . . .
H39B H 0.704183 1.054983 0.034585 0.528 Uiso 1 1 calc R U . . .
H39C H 0.672099 1.041754 0.077324 0.528 Uiso 1 1 calc R U . . .
C40C C 0.6139(7) 1.0225(5) 0.0371(4) 0.314(10) Uani 1 1 d D U . . .
H40A H 0.587811 1.031470 0.059577 0.471 Uiso 1 1 calc R U . . .
H40B H 0.620183 1.045675 0.017080 0.471 Uiso 1 1 calc R U . . .
H40C H 0.594239 1.004613 0.029429 0.471 Uiso 1 1 calc R U . . .
O17C O 0.5440(4) 1.00578(18) 0.1620(2) 0.159(3) Uani 1 1 d D U . . .
O18C O 0.4473(3) 0.99529(18) 0.1818(2) 0.140(2) Uani 1 1 d D U . . .
C41C C 0.4876(5) 1.0170(2) 0.1709(3) 0.140(4) Uani 1 1 d D U . . .
C42C C 0.4653(6) 1.0621(3) 0.1677(4) 0.209(6) Uani 1 1 d D U . . .
C43C C 0.5156(7) 1.0841(4) 0.1493(6) 0.366(13) Uani 1 1 d D U . . .
H43A H 0.531423 1.079145 0.123798 0.549 Uiso 1 1 calc R U . . .
H43B H 0.500821 1.112662 0.148628 0.549 Uiso 1 1 calc R U . . .
H43C H 0.548333 1.075055 0.163078 0.549 Uiso 1 1 calc R U . . .
C44C C 0.4373(11) 1.0674(4) 0.2071(5) 0.390(14) Uani 1 1 d D U . . .
H44A H 0.404108 1.051846 0.217434 0.585 Uiso 1 1 calc R U . . .
H44B H 0.468512 1.058042 0.221956 0.585 Uiso 1 1 calc R U . . .
H44C H 0.421000 1.095649 0.207505 0.585 Uiso 1 1 calc R U . . .
C45C C 0.4139(10) 1.0731(5) 0.1471(7) 0.399(13) Uani 1 1 d D U . . .
H45A H 0.381482 1.057691 0.160431 0.599 Uiso 1 1 calc R U . . .
H45B H 0.397463 1.101677 0.145447 0.599 Uiso 1 1 calc R U . . .
H45C H 0.429575 1.067194 0.121921 0.599 Uiso 1 1 calc R U . . .
O19C O 0.5813(3) 0.9374(2) 0.21225(17) 0.133(2) Uani 1 1 d D U . . .
O20C O 0.4849(3) 0.92533(19) 0.23183(15) 0.124(2) Uani 1 1 d D U . . .
C46C C 0.5348(5) 0.9301(3) 0.2370(2) 0.121(3) Uani 1 1 d D U . . .
C47C C 0.5409(5) 0.9279(3) 0.2770(2) 0.146(3) Uani 1 1 d D U . . .
C48C C 0.5996(6) 0.9009(4) 0.2836(4) 0.199(6) Uani 1 1 d D U . . .
H48A H 0.634236 0.910847 0.265384 0.299 Uiso 1 1 calc R U . . .
H48B H 0.603907 0.900390 0.308795 0.299 Uiso 1 1 calc R U . . .
H48C H 0.598646 0.873807 0.281006 0.299 Uiso 1 1 calc R U . . .
C49C C 0.5427(6) 0.9700(3) 0.2801(3) 0.176(5) Uani 1 1 d D U . . .
H49A H 0.577352 0.979617 0.261551 0.265 Uiso 1 1 calc R U . . .
H49B H 0.504582 0.987471 0.275582 0.265 Uiso 1 1 calc R U . . .
H49C H 0.547172 0.970148 0.305062 0.265 Uiso 1 1 calc R U . . .
C50C C 0.4887(6) 0.9125(4) 0.3048(3) 0.205(6) Uani 1 1 d D U . . .
H50A H 0.450397 0.929876 0.300623 0.307 Uiso 1 1 calc R U . . .
H50B H 0.487993 0.885392 0.302104 0.307 Uiso 1 1 calc R U . . .
H50C H 0.493253 0.911975 0.329893 0.307 Uiso 1 1 calc R U . . .
O21C O 0.3677(3) 0.94416(17) 0.22161(17) 0.1219(19) Uani 1 1 d D U . . .
O22C O 0.3344(3) 0.88658(19) 0.23515(18) 0.137(2) Uani 1 1 d D U . . .
C51C C 0.3323(4) 0.9216(3) 0.2391(3) 0.127(3) Uani 1 1 d D U . . .
C52C C 0.2786(5) 0.9361(3) 0.2684(3) 0.164(4) Uani 1 1 d D U . . .
C53C C 0.2831(7) 0.9770(3) 0.2732(4) 0.251(8) Uani 1 1 d D U . . .
H53A H 0.321504 0.975667 0.280438 0.377 Uiso 1 1 calc R U . . .
H53B H 0.282152 0.995819 0.249598 0.377 Uiso 1 1 calc R U . . .
H53C H 0.248593 0.985953 0.292502 0.377 Uiso 1 1 calc R U . . .
C54C C 0.2832(8) 0.9060(4) 0.3037(3) 0.268(8) Uani 1 1 d D U . . .
H54A H 0.322467 0.904881 0.309948 0.402 Uiso 1 1 calc R U . . .
H54B H 0.249776 0.913985 0.324054 0.402 Uiso 1 1 calc R U . . .
H54C H 0.280539 0.879728 0.300080 0.402 Uiso 1 1 calc R U . . .
C55C C 0.2208(6) 0.9393(6) 0.2576(5) 0.287(9) Uani 1 1 d D U . . .
H55A H 0.219606 0.959093 0.234615 0.431 Uiso 1 1 calc R U . . .
H55B H 0.217375 0.913324 0.253467 0.431 Uiso 1 1 calc R U . . .
H55C H 0.186611 0.947581 0.277441 0.431 Uiso 1 1 calc R U . . .
O23C O 0.4097(3) 0.95084(19) 0.14325(17) 0.130(2) Uani 1 1 d D U . . .
O24C O 0.3542(3) 0.9010(2) 0.15938(17) 0.128(2) Uani 1 1 d D U . . .
C56C C 0.3684(5) 0.9345(3) 0.1399(2) 0.124(3) Uani 1 1 d D U . . .
C57C C 0.3310(6) 0.9586(3) 0.1116(3) 0.168(4) Uani 1 1 d D U . . .
C58C C 0.3556(7) 0.9955(4) 0.0895(4) 0.235(7) Uani 1 1 d D U . . .
H58A H 0.358100 1.011965 0.106530 0.352 Uiso 1 1 calc R U . . .
H58B H 0.396370 0.987854 0.074410 0.352 Uiso 1 1 calc R U . . .
H58C H 0.328224 1.010674 0.073171 0.352 Uiso 1 1 calc R U . . .
C59C C 0.2671(6) 0.9727(5) 0.1338(4) 0.286(9) Uani 1 1 d D U . . .
H59A H 0.270071 0.989509 0.150457 0.429 Uiso 1 1 calc R U . . .
H59B H 0.241272 0.988109 0.116677 0.429 Uiso 1 1 calc R U . . .
H59C H 0.249055 0.949511 0.148607 0.429 Uiso 1 1 calc R U . . .
C60C C 0.3268(9) 0.9331(4) 0.0864(4) 0.279(9) Uani 1 1 d D U . . .
H60A H 0.310707 0.909245 0.101223 0.418 Uiso 1 1 calc R U . . .
H60B H 0.299302 0.948088 0.070082 0.418 Uiso 1 1 calc R U . . .
H60C H 0.367449 0.925268 0.071321 0.418 Uiso 1 1 calc R U . . .
O25C O 0.3079(3) 0.8382(2) 0.1980(2) 0.151(2) Uani 1 1 d D U . . .
O26C O 0.3324(4) 0.7943(3) 0.1607(3) 0.198(3) Uani 1 1 d D U . . .
C61C C 0.2937(5) 0.8171(4) 0.1810(3) 0.176(4) Uani 1 1 d D U . . .
C62C C 0.2247(5) 0.8162(4) 0.1854(4) 0.203(5) Uani 1 1 d D U . . .
C63C C 0.2113(9) 0.8238(8) 0.1475(5) 0.397(14) Uani 1 1 d D U . . .
H63A H 0.221285 0.849731 0.133676 0.595 Uiso 1 1 calc R U . . .
H63B H 0.235902 0.802761 0.134060 0.595 Uiso 1 1 calc R U . . .
H63C H 0.167790 0.823745 0.149922 0.595 Uiso 1 1 calc R U . . .
C64C C 0.1868(7) 0.8498(6) 0.2038(6) 0.356(12) Uani 1 1 d D U . . .
H64A H 0.195700 0.875296 0.188171 0.535 Uiso 1 1 calc R U . . .
H64B H 0.143339 0.848827 0.207275 0.535 Uiso 1 1 calc R U . . .
H64C H 0.196349 0.847291 0.228103 0.535 Uiso 1 1 calc R U . . .
C65C C 0.2113(7) 0.7774(5) 0.2092(6) 0.367(13) Uani 1 1 d D U . . .
H65A H 0.236171 0.755485 0.197039 0.551 Uiso 1 1 calc R U . . .
H65B H 0.220869 0.774840 0.233430 0.551 Uiso 1 1 calc R U . . .
H65C H 0.167858 0.776376 0.212602 0.551 Uiso 1 1 calc R U . . .
O27C O 0.4048(3) 0.81184(17) 0.23142(16) 0.134(2) Uani 1 1 d D U . . .
O28C O 0.4147(4) 0.76081(18) 0.20319(18) 0.166(3) Uani 1 1 d D U . . .
C66C C 0.4102(5) 0.7751(2) 0.2316(2) 0.141(3) Uani 1 1 d D U . . .
C67C C 0.4048(5) 0.7455(3) 0.2684(2) 0.148(3) Uani 1 1 d D U . . .
C68C C 0.4002(5) 0.7660(3) 0.3003(3) 0.159(4) Uani 1 1 d D U . . .
H68A H 0.437713 0.776616 0.296659 0.238 Uiso 1 1 calc R U . . .
H68B H 0.365173 0.787908 0.301023 0.238 Uiso 1 1 calc R U . . .
H68C H 0.394533 0.746762 0.323745 0.238 Uiso 1 1 calc R U . . .
C69C C 0.4605(6) 0.7099(4) 0.2670(4) 0.224(6) Uani 1 1 d D U . . .
H69A H 0.498457 0.720207 0.263037 0.335 Uiso 1 1 calc R U . . .
H69B H 0.454979 0.690755 0.290508 0.335 Uiso 1 1 calc R U . . .
H69C H 0.462809 0.696583 0.246442 0.335 Uiso 1 1 calc R U . . .
C70C C 0.3470(5) 0.7294(4) 0.2744(3) 0.190(5) Uani 1 1 d D U . . .
H70A H 0.349447 0.716047 0.253874 0.285 Uiso 1 1 calc R U . . .
H70B H 0.341536 0.710313 0.297938 0.285 Uiso 1 1 calc R U . . .
H70C H 0.312176 0.751460 0.275217 0.285 Uiso 1 1 calc R U . . .
O29C O 0.4095(4) 0.7260(2) 0.1496(2) 0.184(3) Uani 1 1 d D U . . .
O30C O 0.4948(4) 0.6980(2) 0.1167(3) 0.200(4) Uani 1 1 d D U . . .
C71C C 0.4417(5) 0.6980(3) 0.1352(4) 0.178(5) Uani 1 1 d D U . . .
C72C C 0.4150(6) 0.6595(4) 0.1411(4) 0.213(6) Uani 1 1 d D U . . .
C73C C 0.3486(7) 0.6696(5) 0.1496(7) 0.370(13) Uani 1 1 d D U . . .
H73A H 0.334977 0.683655 0.170569 0.556 Uiso 1 1 calc R U . . .
H73B H 0.335024 0.686702 0.127741 0.556 Uiso 1 1 calc R U . . .
H73C H 0.331195 0.645033 0.156045 0.556 Uiso 1 1 calc R U . . .
C74C C 0.4352(11) 0.6337(6) 0.1755(5) 0.392(13) Uani 1 1 d D U . . .
H74A H 0.479924 0.626762 0.170164 0.588 Uiso 1 1 calc R U . . .
H74B H 0.421336 0.648413 0.196078 0.588 Uiso 1 1 calc R U . . .
H74C H 0.417510 0.609281 0.182380 0.588 Uiso 1 1 calc R U . . .
C75C C 0.4445(7) 0.6379(5) 0.1099(4) 0.283(9) Uani 1 1 d D U . . .
H75A H 0.488956 0.633002 0.107123 0.425 Uiso 1 1 calc R U . . .
H75B H 0.430081 0.612415 0.115158 0.425 Uiso 1 1 calc R U . . .
H75C H 0.433910 0.654084 0.086854 0.425 Uiso 1 1 calc R U . . .
O31C O 0.4190(4) 0.7978(2) 0.0998(2) 0.163(3) Uani 1 1 d D U . . .
O32C O 0.5052(4) 0.7690(3) 0.0659(2) 0.155(3) Uani 1 1 d D U . . .
C76C C 0.4529(5) 0.7887(3) 0.0687(3) 0.148(3) Uani 1 1 d D U . . .
C77C C 0.4233(5) 0.7998(4) 0.0348(3) 0.175(4) Uani 1 1 d D U . . .
C78C C 0.3969(6) 0.8439(4) 0.0294(4) 0.207(6) Uani 1 1 d D U . . .
H78A H 0.367484 0.849856 0.052082 0.310 Uiso 1 1 calc R U . . .
H78B H 0.429957 0.859360 0.023973 0.310 Uiso 1 1 calc R U . . .
H78C H 0.376284 0.851089 0.008532 0.310 Uiso 1 1 calc R U . . .
C79C C 0.3730(6) 0.7752(5) 0.0417(4) 0.234(7) Uani 1 1 d D U . . .
H79A H 0.342187 0.780741 0.063995 0.351 Uiso 1 1 calc R U . . .
H79B H 0.353840 0.782336 0.020185 0.351 Uiso 1 1 calc R U . . .
H79C H 0.390690 0.746764 0.045173 0.351 Uiso 1 1 calc R U . . .
C80C C 0.4690(6) 0.7898(4) 0.0001(3) 0.215(6) Uani 1 1 d D U . . .
H80A H 0.485612 0.761146 0.004119 0.322 Uiso 1 1 calc R U . . .
H80B H 0.448718 0.796685 -0.020872 0.322 Uiso 1 1 calc R U . . .
H80C H 0.502391 0.804956 -0.005431 0.322 Uiso 1 1 calc R U . . .
Ni1D Ni 0.44282(7) 0.50727(3) 0.66674(3) 0.0945(4) Uani 1 1 d . U . . .
Ni2D Ni 0.52667(6) 0.56125(3) 0.60855(3) 0.0887(4) Uani 1 1 d . . . . .
O5D O 0.4373(2) 0.56628(12) 0.63940(12) 0.0900(14) Uani 1 1 d . . . . .
H5DA H 0.428543 0.585094 0.656745 0.135 Uiso 1 1 calc R U . . .
H5DB H 0.406987 0.573832 0.623489 0.135 Uiso 1 1 calc R U . . .
Cl1D Cl 0.8137(2) 0.53426(13) 0.49770(14) 0.247(2) Uani 1 1 d D U . . .
O10D O 0.6102(3) 0.56552(14) 0.57476(13) 0.0887(14) Uani 1 1 d D U . . .
N1D N 0.7043(4) 0.5492(2) 0.5416(2) 0.114(2) Uani 1 1 d D U . . .
C9D C 0.6640(4) 0.5424(2) 0.5728(2) 0.106(2) Uani 1 1 d D U . . .
C10D C 0.6761(5) 0.5119(3) 0.6027(3) 0.131(3) Uani 1 1 d D U . . .
H10O H 0.645614 0.507286 0.624804 0.157 Uiso 1 1 calc R U . . .
C11D C 0.7324(6) 0.4893(4) 0.5991(4) 0.191(5) Uani 1 1 d D U . . .
H11G H 0.741482 0.469600 0.619747 0.229 Uiso 1 1 calc R U . . .
C12D C 0.7782(6) 0.4935(4) 0.5664(4) 0.201(6) Uani 1 1 d D U . . .
H12D H 0.816796 0.476438 0.562963 0.241 Uiso 1 1 calc R U . . .
C13D C 0.7603(5) 0.5255(4) 0.5399(3) 0.183(5) Uani 1 1 d D U . . .
Cl2D Cl 0.81679(19) 0.64549(15) 0.48333(14) 0.2293(19) Uani 1 1 d D U . . .
O17D O 0.6572(2) 0.64283(12) 0.42046(12) 0.0850(13) Uani 1 1 d D U . . .
N2D N 0.7286(4) 0.6516(2) 0.4460(2) 0.124(3) Uani 1 1 d D U . . .
C23D C 0.7096(4) 0.6525(3) 0.4171(2) 0.120(3) Uani 1 1 d D U . . .
C24D C 0.7473(6) 0.6626(4) 0.3802(3) 0.199(6) Uani 1 1 d D U . . .
H24P H 0.730256 0.669798 0.358788 0.239 Uiso 1 1 calc R U . . .
C25D C 0.8099(6) 0.6613(6) 0.3772(4) 0.257(7) Uani 1 1 d D U . . .
H25P H 0.835462 0.664766 0.353010 0.309 Uiso 1 1 calc R U . . .
C26D C 0.8370(7) 0.6554(6) 0.4075(4) 0.265(7) Uani 1 1 d D U . . .
H26D H 0.879023 0.654957 0.406003 0.318 Uiso 1 1 calc R U . . .
C27D C 0.7912(6) 0.6501(5) 0.4413(3) 0.214(6) Uani 1 1 d D U . . .
Cl3D Cl 0.36951(16) 0.66240(14) 0.37268(10) 0.1981(16) Uani 1 1 d D U . . .
O14D O 0.5396(2) 0.64235(12) 0.43182(12) 0.0781(12) Uani 1 1 d D U . . .
N3D N 0.4577(3) 0.65441(18) 0.40678(17) 0.0935(17) Uani 1 1 d D U . . .
C16D C 0.4813(4) 0.6579(2) 0.4335(2) 0.0849(19) Uani 1 1 d D U . . .
C17D C 0.4465(4) 0.6773(2) 0.4632(2) 0.109(3) Uani 1 1 d D U . . .
H17D H 0.464700 0.680659 0.481877 0.130 Uiso 1 1 calc R U . . .
C18D C 0.3868(5) 0.6908(3) 0.4639(3) 0.150(4) Uani 1 1 d D U . . .
H18M H 0.362560 0.702742 0.484248 0.181 Uiso 1 1 calc R U . . .
C19D C 0.3589(5) 0.6881(4) 0.4363(3) 0.179(5) Uani 1 1 d D U . . .
H19M H 0.316952 0.698212 0.436406 0.215 Uiso 1 1 calc R U . . .
C20D C 0.3986(5) 0.6691(3) 0.4085(3) 0.134(3) Uani 1 1 d D U . . .
Cl4D Cl 0.67702(17) 0.36674(8) 0.42407(11) 0.1858(14) Uani 1 1 d D U . . .
O21D O 0.6157(2) 0.50235(13) 0.36206(12) 0.0834(13) Uani 1 1 d D U . . .
N4D N 0.6540(4) 0.43966(19) 0.3871(2) 0.131(3) Uani 1 1 d D U . . .
C30D C 0.6616(4) 0.4773(2) 0.3729(2) 0.107(2) Uani 1 1 d D U . . .
C31D C 0.7185(4) 0.4888(3) 0.3703(3) 0.138(3) Uani 1 1 d D U . . .
H31G H 0.725811 0.514965 0.358834 0.166 Uiso 1 1 calc R U . . .
C32D C 0.7629(6) 0.4602(3) 0.3850(4) 0.183(5) Uani 1 1 d D U . . .
H32D H 0.801968 0.467134 0.381485 0.220 Uiso 1 1 calc R U . . .
C33D C 0.7541(6) 0.4219(3) 0.4046(4) 0.195(5) Uani 1 1 d D U . . .
H33M H 0.782935 0.403627 0.416947 0.234 Uiso 1 1 calc R U . . .
C34D C 0.6971(5) 0.4139(2) 0.4037(4) 0.154(4) Uani 1 1 d D U . . .
O1D O 0.4611(3) 0.38257(16) 0.70703(14) 0.124(2) Uani 1 1 d D U . . .
O2D O 0.4481(3) 0.44612(13) 0.68067(13) 0.0957(16) Uani 1 1 d D U . . .
C1D C 0.4597(5) 0.4184(2) 0.7074(2) 0.117(3) Uani 1 1 d D U . . .
C2D C 0.4667(7) 0.4295(3) 0.7416(2) 0.174(5) Uani 1 1 d D U . . .
H2DA H 0.464629 0.458455 0.737528 0.261 Uiso 1 1 calc R U . . .
H2DB H 0.433754 0.421507 0.762583 0.261 Uiso 1 1 calc R U . . .
H2DC H 0.506251 0.415931 0.747246 0.261 Uiso 1 1 calc R U . . .
O3D O 0.4984(3) 0.51454(16) 0.69611(14) 0.1142(18) Uani 1 1 d D U . . .
O4D O 0.5580(3) 0.55462(16) 0.65475(14) 0.1190(19) Uani 1 1 d D U . . .
C3D C 0.5392(5) 0.5355(3) 0.6871(2) 0.129(3) Uani 1 1 d D U . . .
C4D C 0.5697(7) 0.5403(4) 0.7171(3) 0.207(7) Uani 1 1 d D U . . .
H4DA H 0.600513 0.557445 0.705657 0.310 Uiso 1 1 calc R U . . .
H4DB H 0.538689 0.552358 0.736322 0.310 Uiso 1 1 calc R U . . .
H4DC H 0.589290 0.514021 0.728280 0.310 Uiso 1 1 calc R U . . .
O6D O 0.5258(2) 0.62222(13) 0.60021(13) 0.0945(14) Uani 0.412(8) 1 d D U P C 1
O7D O 0.4567(9) 0.6307(6) 0.6525(5) 0.109(6) Uani 0.412(8) 1 d D U P C 1
C5D C 0.5011(13) 0.6409(7) 0.6265(6) 0.115(6) Uani 0.412(8) 1 d D U P C 1
C6D C 0.5173(15) 0.6814(7) 0.6231(8) 0.130(10) Uani 0.412(8) 1 d D U P C 1
H6DA H 0.495049 0.692678 0.645173 0.195 Uiso 0.412(8) 1 calc R U P C 1
H6DB H 0.561336 0.678631 0.620921 0.195 Uiso 0.412(8) 1 calc R U P C 1
H6DC H 0.505908 0.699231 0.600852 0.195 Uiso 0.412(8) 1 calc R U P C 1
O8D O 0.4923(2) 0.56682(12) 0.56383(12) 0.0822(13) Uani 1 1 d D U . . .
O9D O 0.5372(2) 0.61361(12) 0.52155(12) 0.0793(12) Uani 1 1 d D U . . .
C7D C 0.5021(3) 0.58757(18) 0.53161(17) 0.0749(18) Uani 1 1 d D U . . .
C8D C 0.4698(4) 0.5801(2) 0.50487(19) 0.093(2) Uani 1 1 d D U . . .
H8DA H 0.480454 0.597665 0.480753 0.140 Uiso 1 1 calc R U . . .
H8DB H 0.482332 0.552215 0.501765 0.140 Uiso 1 1 calc R U . . .
H8DC H 0.425550 0.585541 0.514592 0.140 Uiso 1 1 calc R U . . .
O11D O 0.5707(2) 0.68430(13) 0.53412(14) 0.0872(14) Uani 1 1 d D U . . .
O12D O 0.5772(3) 0.68646(13) 0.47405(13) 0.1039(17) Uani 1 1 d D U . . .
C14D C 0.5673(4) 0.70246(18) 0.5024(2) 0.088(2) Uani 1 1 d D U . . .
C15D C 0.5507(5) 0.74775(19) 0.4959(2) 0.121(3) Uani 1 1 d D U . . .
H15M H 0.549712 0.758078 0.469638 0.181 Uiso 1 1 calc R U . . .
H15N H 0.510343 0.755550 0.511442 0.181 Uiso 1 1 calc R U . . .
H15O H 0.581213 0.758796 0.502464 0.181 Uiso 1 1 calc R U . . .
O15D O 0.6113(2) 0.57176(12) 0.46525(12) 0.0840(13) Uani 1 1 d D U . . .
O16D O 0.6161(2) 0.57356(11) 0.40517(12) 0.0752(12) Uani 1 1 d D U . . .
C21D C 0.6139(3) 0.55548(18) 0.43902(19) 0.0776(18) Uani 1 1 d D U . . .
C22D C 0.6101(4) 0.51164(18) 0.4484(2) 0.098(2) Uani 1 1 d D U . . .
H22A H 0.612605 0.502102 0.425624 0.147 Uiso 1 1 calc R U . . .
H22B H 0.644057 0.496774 0.459934 0.147 Uiso 1 1 calc R U . . .
H22C H 0.571245 0.507555 0.465801 0.147 Uiso 1 1 calc R U . . .
O18D O 0.6758(2) 0.62961(13) 0.34085(13) 0.0908(14) Uani 1 1 d D U . . .
O19D O 0.6607(3) 0.57544(14) 0.32544(13) 0.1011(17) Uani 1 1 d D U . . .
C28D C 0.6896(4) 0.6033(2) 0.3217(2) 0.101(3) Uani 1 1 d D U . . .
C29D C 0.7444(4) 0.6067(3) 0.2891(2) 0.139(4) Uani 1 1 d D U . . .
H29M H 0.751075 0.584517 0.276055 0.209 Uiso 1 1 calc R U . . .
H29N H 0.736705 0.632039 0.271948 0.209 Uiso 1 1 calc R U . . .
H29O H 0.780850 0.605808 0.298394 0.209 Uiso 1 1 calc R U . . .
O22D O 0.5076(2) 0.54815(12) 0.39858(11) 0.0779(12) Uani 1 1 d D U . . .
O23D O 0.4838(2) 0.49871(12) 0.37961(11) 0.0844(13) Uani 1 1 d D U . . .
C35D C 0.4756(3) 0.5226(2) 0.40269(17) 0.0803(19) Uani 1 1 d D U . . .
C36D C 0.4228(4) 0.5208(2) 0.4355(2) 0.098(2) Uani 1 1 d D U . . .
H36A H 0.401084 0.499614 0.435698 0.147 Uiso 1 1 calc R U . . .
H36B H 0.437801 0.515293 0.458459 0.147 Uiso 1 1 calc R U . . .
H36C H 0.394779 0.546470 0.433868 0.147 Uiso 1 1 calc R U . . .
Cr1E Cr 0.7229(3) 0.9009(2) 0.4399(2) 0.0903(16) Uani 0.395(3) 1 d D U P A 2
Cr2E Cr 0.8562(3) 0.88414(16) 0.37775(16) 0.0906(14) Uani 0.395(3) 1 d D U P A
2
Cr3E Cr 0.9929(3) 0.82730(17) 0.38752(14) 0.1098(16) Uani 0.395(3) 1 d D U P A
2
Cr4E Cr 1.0488(2) 0.78586(16) 0.46516(13) 0.1024(15) Uani 0.395(3) 1 d D U P A
2
Cr5E Cr 1.0085(3) 0.80367(19) 0.55248(16) 0.1005(16) Uani 0.395(3) 1 d D U P A
2
Cr6E Cr 0.8840(5) 0.8473(4) 0.6097(4) 0.112(2) Uani 0.395(3) 1 d D U P A 2
Cr7E Cr 0.7343(5) 0.8743(4) 0.6060(4) 0.096(3) Uani 0.395(3) 1 d D U P A 2
Cr8E Cr 0.6663(7) 0.8980(5) 0.5325(3) 0.087(2) Uani 0.395(3) 1 d D U P A 2
Ni1E Ni 0.7229(3) 0.9009(2) 0.4399(2) 0.0903(16) Uani 0.0564(5) 1 d D U P A 2
Ni2E Ni 0.8562(3) 0.88414(16) 0.37775(16) 0.0906(14) Uani 0.0564(5) 1 d D U P A
2
Ni3E Ni 0.9929(3) 0.82730(17) 0.38752(14) 0.1098(16) Uani 0.0564(5) 1 d D U P A
2
Ni4E Ni 1.0488(2) 0.78586(16) 0.46516(13) 0.1024(15) Uani 0.0564(5) 1 d D U P A
2
Ni5E Ni 1.0085(3) 0.80367(19) 0.55248(16) 0.1005(16) Uani 0.0564(5) 1 d D U P A
2
Ni6E Ni 0.8840(5) 0.8473(4) 0.6097(4) 0.112(2) Uani 0.0564(5) 1 d D U P A 2
Ni7E Ni 0.7343(5) 0.8743(4) 0.6060(4) 0.096(3) Uani 0.0564(5) 1 d D U P A 2
Ni8E Ni 0.6663(7) 0.8980(5) 0.5325(3) 0.087(2) Uani 0.0564(5) 1 d D U P A 2
F1E F 0.8121(5) 0.8958(5) 0.4248(4) 0.081(3) Uani 0.451(4) 1 d D U P A 2
F2E F 0.9059(6) 0.8405(4) 0.4026(4) 0.097(4) Uani 0.451(4) 1 d D U P A 2
F3E F 1.0024(7) 0.8287(4) 0.4359(3) 0.099(4) Uani 0.451(4) 1 d D U P A 2
F4E F 0.9880(5) 0.7957(5) 0.5084(3) 0.097(4) Uani 0.451(4) 1 d D U P A 2
F5E F 0.9346(6) 0.8411(5) 0.5609(4) 0.096(4) Uani 0.451(4) 1 d D U P A 2
F6E F 0.8159(7) 0.8425(8) 0.5910(8) 0.100(4) Uani 0.451(4) 1 d D U P A 2
F7E F 0.7356(9) 0.8938(10) 0.5544(4) 0.076(4) Uani 0.451(4) 1 d D U P A 2
F8E F 0.7275(9) 0.8763(5) 0.4905(3) 0.078(4) Uani 0.451(4) 1 d D U P A 2
O1E O 0.7144(6) 0.9294(5) 0.3899(4) 0.121(4) Uani 0.451(4) 1 d D U P A 2
O2E O 0.8069(6) 0.9284(4) 0.3527(4) 0.109(4) Uani 0.451(4) 1 d D U P A 2
C1E C 0.7496(7) 0.9407(6) 0.3603(5) 0.129(6) Uani 0.451(4) 1 d D U P A 2
C2E C 0.7248(8) 0.9791(6) 0.3350(5) 0.162(7) Uani 0.451(4) 1 d D U P A 2
C3E C 0.6570(8) 0.9866(9) 0.3453(7) 0.199(12) Uani 0.451(4) 1 d D U P A 2
H3EA H 0.643391 0.990929 0.371041 0.299 Uiso 0.451(4) 1 calc R U P A 2
H3EB H 0.641164 1.010301 0.328631 0.299 Uiso 0.451(4) 1 calc R U P A 2
H3EC H 0.641641 0.963474 0.343077 0.299 Uiso 0.451(4) 1 calc R U P A 2
C4E C 0.7459(14) 0.9725(10) 0.2956(6) 0.227(13) Uani 0.451(4) 1 d D U P A 2
H4EA H 0.790651 0.967557 0.288879 0.341 Uiso 0.451(4) 1 calc R U P A 2
H4EB H 0.730605 0.949340 0.293323 0.341 Uiso 0.451(4) 1 calc R U P A 2
H4EC H 0.730128 0.996167 0.278877 0.341 Uiso 0.451(4) 1 calc R U P A 2
C5E C 0.7528(15) 1.0127(7) 0.3387(9) 0.249(14) Uani 0.451(4) 1 d D U P A 2
H5EA H 0.797432 1.006055 0.331557 0.374 Uiso 0.451(4) 1 calc R U P A 2
H5EB H 0.738469 1.037292 0.322455 0.374 Uiso 0.451(4) 1 calc R U P A 2
H5EC H 0.740672 1.016600 0.364603 0.374 Uiso 0.451(4) 1 calc R U P A 2
O3E O 0.7308(8) 0.8474(5) 0.4274(4) 0.099(4) Uani 0.451(4) 1 d D U P A 2
O4E O 0.8055(6) 0.8467(4) 0.3772(4) 0.099(4) Uani 0.451(4) 1 d D U P A 2
C6E C 0.7578(8) 0.8357(6) 0.3980(5) 0.107(5) Uani 0.451(4) 1 d D U P A 2
C7E C 0.7247(9) 0.8086(5) 0.3864(5) 0.129(6) Uani 0.451(4) 1 d D U P A 2
C8E C 0.7005(12) 0.7782(6) 0.4196(6) 0.147(9) Uani 0.451(4) 1 d D U P A 2
H8EA H 0.672977 0.792096 0.438920 0.220 Uiso 0.451(4) 1 calc R U P A 2
H8EB H 0.678068 0.761974 0.411880 0.220 Uiso 0.451(4) 1 calc R U P A 2
H8EC H 0.734706 0.760986 0.429474 0.220 Uiso 0.451(4) 1 calc R U P A 2
C9E C 0.6722(12) 0.8343(8) 0.3701(9) 0.203(12) Uani 0.451(4) 1 d D U P A 2
H9EA H 0.643641 0.848448 0.388857 0.305 Uiso 0.451(4) 1 calc R U P A 2
H9EB H 0.688093 0.853692 0.348454 0.305 Uiso 0.451(4) 1 calc R U P A 2
H9EC H 0.650873 0.817376 0.362349 0.305 Uiso 0.451(4) 1 calc R U P A 2
C10E C 0.7667(12) 0.7877(7) 0.3567(6) 0.156(9) Uani 0.451(4) 1 d D U P A 2
H10J H 0.782178 0.807532 0.335371 0.235 Uiso 0.451(4) 1 calc R U P A 2
H10K H 0.801051 0.770499 0.366512 0.235 Uiso 0.451(4) 1 calc R U P A 2
H10L H 0.744413 0.771486 0.348917 0.235 Uiso 0.451(4) 1 calc R U P A 2
O5E O 0.9022(7) 0.8711(4) 0.3295(4) 0.110(4) Uani 0.451(4) 1 d D U P A 2
O6E O 0.9849(10) 0.8261(8) 0.3376(6) 0.139(5) Uani 0.451(4) 1 d D U P A 2
C11E C 0.9460(10) 0.8451(7) 0.3186(5) 0.124(6) Uani 0.451(4) 1 d D U P A 2
C12E C 0.9562(10) 0.8356(6) 0.2798(5) 0.168(7) Uani 0.451(4) 1 d D U P A 2
C13E C 0.9133(12) 0.8642(8) 0.2585(6) 0.221(11) Uani 0.451(4) 1 d D U P A 2
H13J H 0.871131 0.863422 0.272629 0.332 Uiso 0.451(4) 1 calc R U P A 2
H13K H 0.922026 0.891198 0.254580 0.332 Uiso 0.451(4) 1 calc R U P A 2
H13L H 0.918370 0.856653 0.234419 0.332 Uiso 0.451(4) 1 calc R U P A 2
C14E C 0.9421(16) 0.7929(7) 0.2870(10) 0.233(13) Uani 0.451(4) 1 d D U P A 2
H14J H 0.899247 0.792793 0.299835 0.349 Uiso 0.451(4) 1 calc R U P A 2
H14K H 0.949579 0.784151 0.263234 0.349 Uiso 0.451(4) 1 calc R U P A 2
H14L H 0.968612 0.774749 0.302537 0.349 Uiso 0.451(4) 1 calc R U P A 2
C15E C 1.0214(10) 0.8348(10) 0.2604(7) 0.185(10) Uani 0.451(4) 1 d D U P A 2
H15J H 1.047353 0.815643 0.275614 0.278 Uiso 0.451(4) 1 calc R U P A 2
H15K H 1.028029 0.826899 0.236303 0.278 Uiso 0.451(4) 1 calc R U P A 2
H15L H 1.031686 0.861443 0.256465 0.278 Uiso 0.451(4) 1 calc R U P A 2
O7E O 0.9109(7) 0.9215(5) 0.3734(6) 0.094(4) Uani 0.451(4) 1 d D U P A 2
O8E O 1.0014(9) 0.8830(5) 0.3709(6) 0.110(5) Uani 0.451(4) 1 d D U P A 2
C16E C 0.9674(8) 0.9157(6) 0.3654(9) 0.102(6) Uani 0.451(4) 1 d D U P A 2
C17E C 0.9989(9) 0.9511(6) 0.3430(8) 0.118(7) Uani 0.451(4) 1 d D U P A 2
C18E C 0.9513(15) 0.9887(7) 0.3421(11) 0.159(12) Uani 0.451(4) 1 d D U P A 2
H18J H 0.919819 0.986033 0.330058 0.239 Uiso 0.451(4) 1 calc R U P A 2
H18K H 0.932494 0.992877 0.367531 0.239 Uiso 0.451(4) 1 calc R U P A 2
H18L H 0.970765 1.011574 0.327973 0.239 Uiso 0.451(4) 1 calc R U P A 2
C19E C 1.0254(16) 0.9418(9) 0.3043(8) 0.170(12) Uani 0.451(4) 1 d D U P A 2
H19J H 0.992213 0.940576 0.293013 0.255 Uiso 0.451(4) 1 calc R U P A 2
H19K H 1.048119 0.962723 0.288961 0.255 Uiso 0.451(4) 1 calc R U P A 2
H19L H 1.053060 0.916031 0.305942 0.255 Uiso 0.451(4) 1 calc R U P A 2
C20E C 1.0484(17) 0.9532(13) 0.3610(14) 0.172(12) Uani 0.451(4) 1 d D U P A 2
H20J H 1.078076 0.928295 0.360952 0.258 Uiso 0.451(4) 1 calc R U P A 2
H20K H 1.068942 0.975638 0.347090 0.258 Uiso 0.451(4) 1 calc R U P A 2
H20L H 1.030672 0.956941 0.386649 0.258 Uiso 0.451(4) 1 calc R U P A 2
O9E O 1.0801(7) 0.8114(5) 0.3713(4) 0.140(5) Uani 0.451(4) 1 d D U P A 2
O10E O 1.1103(7) 0.7740(5) 0.4216(4) 0.122(5) Uani 0.451(4) 1 d D U P A 2
C21E C 1.1201(8) 0.7890(7) 0.3875(4) 0.141(8) Uani 0.451(4) 1 d D U P A 2
C22E C 1.1838(8) 0.7758(6) 0.3630(6) 0.182(9) Uani 0.451(4) 1 d D U P A 2
C23E C 1.1986(12) 0.8063(7) 0.3291(7) 0.194(12) Uani 0.451(4) 1 d D U P A 2
H23M H 1.164755 0.813404 0.316172 0.291 Uiso 0.451(4) 1 calc R U P A 2
H23N H 1.204811 0.830112 0.336047 0.291 Uiso 0.451(4) 1 calc R U P A 2
H23O H 1.235958 0.795488 0.312551 0.291 Uiso 0.451(4) 1 calc R U P A 2
C24E C 1.1792(13) 0.7391(8) 0.3491(9) 0.255(14) Uani 0.451(4) 1 d D U P A 2
H24M H 1.148068 0.746271 0.334174 0.383 Uiso 0.451(4) 1 calc R U P A 2
H24N H 1.218773 0.729331 0.333875 0.383 Uiso 0.451(4) 1 calc R U P A 2
H24O H 1.167745 0.718071 0.370487 0.383 Uiso 0.451(4) 1 calc R U P A 2
C25E C 1.2315(12) 0.7624(12) 0.3852(9) 0.249(13) Uani 0.451(4) 1 d D U P A 2
H25M H 1.218041 0.742408 0.407038 0.374 Uiso 0.451(4) 1 calc R U P A 2
H25N H 1.269611 0.750640 0.369950 0.374 Uiso 0.451(4) 1 calc R U P A 2
H25O H 1.238464 0.785264 0.393446 0.374 Uiso 0.451(4) 1 calc R U P A 2
O11E O 0.9860(9) 0.7708(5) 0.4021(5) 0.136(5) Uani 0.451(4) 1 d D U P A 2
O12E O 1.0040(12) 0.7456(6) 0.4591(5) 0.121(5) Uani 0.451(4) 1 d D U P A 2
C26E C 0.9860(12) 0.7451(6) 0.4312(5) 0.134(6) Uani 0.451(4) 1 d D U P A 2
C27E C 0.9609(10) 0.7076(6) 0.4317(6) 0.186(8) Uani 0.451(4) 1 d D U P A 2
C28E C 0.9976(14) 0.6912(8) 0.3983(7) 0.214(12) Uani 0.451(4) 1 d D U P A 2
H28J H 0.995258 0.711834 0.375983 0.321 Uiso 0.451(4) 1 calc R U P A 2
H28K H 1.040309 0.682739 0.400493 0.321 Uiso 0.451(4) 1 calc R U P A 2
H28L H 0.981424 0.668273 0.396450 0.321 Uiso 0.451(4) 1 calc R U P A 2
C29E C 0.8948(11) 0.7231(9) 0.4268(10) 0.227(13) Uani 0.451(4) 1 d D U P A 2
H29J H 0.895142 0.741599 0.402996 0.340 Uiso 0.451(4) 1 calc R U P A 2
H29K H 0.875722 0.700533 0.427173 0.340 Uiso 0.451(4) 1 calc R U P A 2
H29L H 0.871590 0.736893 0.447174 0.340 Uiso 0.451(4) 1 calc R U P A 2
C30E C 0.9603(15) 0.6797(7) 0.4676(7) 0.178(10) Uani 0.451(4) 1 d D U P A 2
H30J H 0.935053 0.693154 0.487766 0.267 Uiso 0.451(4) 1 calc R U P A 2
H30K H 0.943183 0.656494 0.467344 0.267 Uiso 0.451(4) 1 calc R U P A 2
H30L H 1.002068 0.670960 0.471387 0.267 Uiso 0.451(4) 1 calc R U P A 2
O13E O 1.0966(7) 0.7427(4) 0.4942(4) 0.122(4) Uani 0.451(4) 1 d D U P A 2
O14E O 1.0843(7) 0.7649(5) 0.5460(5) 0.126(5) Uani 0.451(4) 1 d D U P A 2
C31E C 1.1075(14) 0.7399(7) 0.5253(6) 0.125(7) Uani 0.451(4) 1 d D U P A 2
C32E C 1.1562(8) 0.7049(5) 0.5367(5) 0.159(7) Uani 0.451(4) 1 d D U P A 2
C33E C 1.1347(12) 0.6661(6) 0.5392(10) 0.229(12) Uani 0.451(4) 1 d D U P A 2
H33J H 1.126141 0.665590 0.515322 0.343 Uiso 0.451(4) 1 calc R U P A 2
H33K H 1.166751 0.643560 0.545120 0.343 Uiso 0.451(4) 1 calc R U P A 2
H33L H 1.097515 0.664185 0.558793 0.343 Uiso 0.451(4) 1 calc R U P A 2
C34E C 1.2118(10) 0.7045(9) 0.5054(7) 0.252(17) Uani 0.451(4) 1 d D U P A 2
H34J H 1.200591 0.702882 0.482604 0.378 Uiso 0.451(4) 1 calc R U P A 2
H34K H 1.228561 0.728930 0.501508 0.378 Uiso 0.451(4) 1 calc R U P A 2
H34L H 1.242674 0.681260 0.511685 0.378 Uiso 0.451(4) 1 calc R U P A 2
C35E C 1.1699(16) 0.7073(9) 0.5724(7) 0.213(12) Uani 0.451(4) 1 d D U P A 2
H35J H 1.132387 0.707550 0.591943 0.319 Uiso 0.451(4) 1 calc R U P A 2
H35K H 1.200268 0.684152 0.579485 0.319 Uiso 0.451(4) 1 calc R U P A 2
H35L H 1.186155 0.731822 0.569308 0.319 Uiso 0.451(4) 1 calc R U P A 2
O15E O 1.0975(8) 0.8229(5) 0.4685(4) 0.106(4) Uani 0.451(4) 1 d D U P A 2
O16E O 1.0565(9) 0.8457(5) 0.5220(5) 0.102(4) Uani 0.451(4) 1 d D U P A 2
C36E C 1.0945(11) 0.8436(8) 0.4919(6) 0.104(5) Uani 0.451(4) 1 d D U P A 2
C37E C 1.1443(9) 0.8702(6) 0.4811(6) 0.136(6) Uani 0.451(4) 1 d D U P A 2
C38E C 1.1446(18) 0.8918(11) 0.4416(7) 0.196(12) Uani 0.451(4) 1 d D U P A 2
H38J H 1.152235 0.872371 0.425388 0.294 Uiso 0.451(4) 1 calc R U P A 2
H38K H 1.104869 0.908996 0.440599 0.294 Uiso 0.451(4) 1 calc R U P A 2
H38L H 1.176822 0.908202 0.433327 0.294 Uiso 0.451(4) 1 calc R U P A 2
C39E C 1.2038(10) 0.8408(8) 0.4823(10) 0.211(13) Uani 0.451(4) 1 d D U P A 2
H39J H 1.209658 0.822863 0.464788 0.317 Uiso 0.451(4) 1 calc R U P A 2
H39K H 1.237976 0.855423 0.475375 0.317 Uiso 0.451(4) 1 calc R U P A 2
H39L H 1.201956 0.825058 0.507528 0.317 Uiso 0.451(4) 1 calc R U P A 2
C40E C 1.1328(13) 0.8982(8) 0.5072(8) 0.149(9) Uani 0.451(4) 1 d D U P A 2
H40J H 1.132974 0.882949 0.532441 0.224 Uiso 0.451(4) 1 calc R U P A 2
H40K H 1.164946 0.914600 0.499547 0.224 Uiso 0.451(4) 1 calc R U P A 2
H40L H 1.092994 0.915394 0.506820 0.224 Uiso 0.451(4) 1 calc R U P A 2
O17E O 1.0320(8) 0.8134(5) 0.5961(5) 0.128(4) Uani 0.451(4) 1 d D U P A 2
O18E O 0.9557(8) 0.8518(7) 0.6271(6) 0.134(5) Uani 0.451(4) 1 d D U P A 2
C41E C 1.0117(9) 0.8370(11) 0.6186(8) 0.139(6) Uani 0.451(4) 1 d D U P A 2
C42E C 1.0526(10) 0.8405(7) 0.6440(6) 0.170(7) Uani 0.451(4) 1 d D U P A 2
C43E C 1.1180(10) 0.8342(12) 0.6250(8) 0.261(14) Uani 0.451(4) 1 d D U P A 2
H43J H 1.128659 0.808674 0.616453 0.391 Uiso 0.451(4) 1 calc R U P A 2
H43K H 1.125478 0.855891 0.603662 0.391 Uiso 0.451(4) 1 calc R U P A 2
H43L H 1.143129 0.833827 0.642464 0.391 Uiso 0.451(4) 1 calc R U P A 2
C44E C 1.0439(16) 0.8050(9) 0.6757(8) 0.246(14) Uani 0.451(4) 1 d D U P A 2
H44J H 1.000982 0.807843 0.689144 0.369 Uiso 0.451(4) 1 calc R U P A 2
H44K H 1.055005 0.780327 0.665606 0.369 Uiso 0.451(4) 1 calc R U P A 2
H44L H 1.069957 0.803816 0.692819 0.369 Uiso 0.451(4) 1 calc R U P A 2
C45E C 1.0301(17) 0.8782(9) 0.6585(11) 0.240(11) Uani 0.451(4) 1 d D U P A 2
H45J H 0.986618 0.879770 0.670491 0.360 Uiso 0.451(4) 1 calc R U P A 2
H45K H 1.053207 0.878842 0.676675 0.360 Uiso 0.451(4) 1 calc R U P A 2
H45L H 1.035557 0.900906 0.637874 0.360 Uiso 0.451(4) 1 calc R U P A 2
O19E O 0.9643(7) 0.7608(5) 0.5836(4) 0.113(4) Uani 0.451(4) 1 d D U P A 2
O20E O 0.8966(14) 0.7902(7) 0.6268(8) 0.123(6) Uani 0.451(4) 1 d D U P A 2
C46E C 0.9293(13) 0.7594(6) 0.6154(6) 0.133(8) Uani 0.451(4) 1 d D U P A 2
C47E C 0.9152(12) 0.7198(7) 0.6411(7) 0.168(8) Uani 0.451(4) 1 d D U P A 2
C48E C 0.954(2) 0.6835(8) 0.6280(12) 0.230(16) Uani 0.451(4) 1 d D U P A 2
H48J H 0.997293 0.684939 0.625043 0.345 Uiso 0.451(4) 1 calc R U P A 2
H48K H 0.944079 0.659715 0.646306 0.345 Uiso 0.451(4) 1 calc R U P A 2
H48L H 0.946751 0.682054 0.604062 0.345 Uiso 0.451(4) 1 calc R U P A 2
C49E C 0.9237(14) 0.7216(12) 0.6793(8) 0.199(11) Uani 0.451(4) 1 d D U P A 2
H49J H 0.897855 0.745587 0.687565 0.299 Uiso 0.451(4) 1 calc R U P A 2
H49K H 0.912225 0.697895 0.697177 0.299 Uiso 0.451(4) 1 calc R U P A 2
H49L H 0.966660 0.722573 0.677626 0.299 Uiso 0.451(4) 1 calc R U P A 2
C50E C 0.8481(12) 0.7194(12) 0.6463(8) 0.184(12) Uani 0.451(4) 1 d D U P A 2
H50J H 0.824086 0.743667 0.654884 0.276 Uiso 0.451(4) 1 calc R U P A 2
H50K H 0.839557 0.718298 0.622501 0.276 Uiso 0.451(4) 1 calc R U P A 2
H50L H 0.836885 0.695959 0.664746 0.276 Uiso 0.451(4) 1 calc R U P A 2
O21E O 0.8314(10) 0.8512(8) 0.6592(7) 0.132(5) Uani 0.451(4) 1 d D U P A 2
O22E O 0.7361(13) 0.8535(11) 0.6546(8) 0.117(6) Uani 0.451(4) 1 d D U P A 2
C51E C 0.7754(11) 0.8531(11) 0.6721(6) 0.139(6) Uani 0.451(4) 1 d D U P A 2
C52E C 0.7549(11) 0.8459(8) 0.7149(6) 0.192(8) Uani 0.451(4) 1 d D U P A 2
C53E C 0.8059(15) 0.8513(13) 0.7305(9) 0.242(14) Uani 0.451(4) 1 d D U P A 2
H53J H 0.814511 0.878470 0.720964 0.363 Uiso 0.451(4) 1 calc R U P A 2
H53K H 0.793689 0.846807 0.757679 0.363 Uiso 0.451(4) 1 calc R U P A 2
H53L H 0.842587 0.832090 0.722848 0.363 Uiso 0.451(4) 1 calc R U P A 2
C54E C 0.6982(14) 0.8763(11) 0.7253(9) 0.233(14) Uani 0.451(4) 1 d D U P A 2
H54J H 0.665400 0.872420 0.715004 0.349 Uiso 0.451(4) 1 calc R U P A 2
H54K H 0.685107 0.872727 0.752462 0.349 Uiso 0.451(4) 1 calc R U P A 2
H54L H 0.707339 0.903246 0.715157 0.349 Uiso 0.451(4) 1 calc R U P A 2
C55E C 0.738(2) 0.8051(9) 0.7278(8) 0.262(13) Uani 0.451(4) 1 d D U P A 2
H55J H 0.704523 0.803755 0.716602 0.393 Uiso 0.451(4) 1 calc R U P A 2
H55K H 0.773374 0.785070 0.720105 0.393 Uiso 0.451(4) 1 calc R U P A 2
H55L H 0.724477 0.799787 0.754936 0.393 Uiso 0.451(4) 1 calc R U P A 2
O23E O 0.8704(14) 0.9079(8) 0.5911(9) 0.111(5) Uani 0.451(4) 1 d D U P A 2
O24E O 0.7697(13) 0.9219(10) 0.6080(9) 0.109(6) Uani 0.451(4) 1 d D U P A 2
C56E C 0.8217(12) 0.9312(7) 0.5977(12) 0.116(6) Uani 0.451(4) 1 d D U P A 2
C57E C 0.8210(11) 0.9758(7) 0.5951(7) 0.149(7) Uani 0.451(4) 1 d D U P A 2
C58E C 0.7760(16) 0.9995(11) 0.5721(9) 0.179(10) Uani 0.451(4) 1 d D U P A 2
H58J H 0.735248 0.992983 0.584065 0.269 Uiso 0.451(4) 1 calc R U P A 2
H58K H 0.774970 1.028024 0.570074 0.269 Uiso 0.451(4) 1 calc R U P A 2
H58L H 0.788430 0.992755 0.547193 0.269 Uiso 0.451(4) 1 calc R U P A 2
C59E C 0.8042(15) 0.9825(10) 0.6346(7) 0.204(11) Uani 0.451(4) 1 d D U P A 2
H59J H 0.763539 0.975879 0.646527 0.306 Uiso 0.451(4) 1 calc R U P A 2
H59K H 0.834236 0.965427 0.648252 0.306 Uiso 0.451(4) 1 calc R U P A 2
H59L H 0.803888 1.010526 0.634658 0.306 Uiso 0.451(4) 1 calc R U P A 2
C60E C 0.8831(13) 0.9859(11) 0.5766(10) 0.165(11) Uani 0.451(4) 1 d D U P A 2
H60J H 0.912557 0.970569 0.591494 0.248 Uiso 0.451(4) 1 calc R U P A 2
H60K H 0.895352 0.979200 0.551718 0.248 Uiso 0.451(4) 1 calc R U P A 2
H60L H 0.881893 1.014469 0.574599 0.248 Uiso 0.451(4) 1 calc R U P A 2
O25E O 0.6427(12) 0.9067(12) 0.6189(7) 0.109(6) Uani 0.451(4) 1 d D U P A 2
O26E O 0.6036(10) 0.9137(5) 0.5703(6) 0.112(5) Uani 0.451(4) 1 d D U P A 2
C61E C 0.6082(13) 0.9258(10) 0.5977(7) 0.108(6) Uani 0.451(4) 1 d D U P A 2
C62E C 0.5544(11) 0.9579(7) 0.6125(7) 0.140(7) Uani 0.451(4) 1 d D U P A 2
C63E C 0.580(2) 0.9962(10) 0.6044(14) 0.158(11) Uani 0.451(4) 1 d D U P A 2
H63J H 0.594167 1.004356 0.577469 0.237 Uiso 0.451(4) 1 calc R U P A 2
H63K H 0.548563 1.017189 0.614179 0.237 Uiso 0.451(4) 1 calc R U P A 2
H63L H 0.614899 0.991592 0.616378 0.237 Uiso 0.451(4) 1 calc R U P A 2
C64E C 0.5041(11) 0.9629(9) 0.5917(8) 0.162(9) Uani 0.451(4) 1 d D U P A 2
H64J H 0.519540 0.972368 0.565171 0.242 Uiso 0.451(4) 1 calc R U P A 2
H64K H 0.491128 0.937137 0.595271 0.242 Uiso 0.451(4) 1 calc R U P A 2
H64L H 0.469302 0.982282 0.601410 0.242 Uiso 0.451(4) 1 calc R U P A 2
C65E C 0.5322(14) 0.9434(11) 0.6532(7) 0.193(14) Uani 0.451(4) 1 d D U P A 2
H65J H 0.565248 0.940361 0.666090 0.290 Uiso 0.451(4) 1 calc R U P A 2
H65K H 0.497489 0.962714 0.663135 0.290 Uiso 0.451(4) 1 calc R U P A 2
H65L H 0.519315 0.917569 0.656996 0.290 Uiso 0.451(4) 1 calc R U P A 2
O27E O 0.7015(14) 0.8315(9) 0.6089(8) 0.097(5) Uani 0.451(4) 1 d D U P A 2
O28E O 0.6599(12) 0.8376(7) 0.5597(7) 0.094(5) Uani 0.451(4) 1 d D U P A 2
C66E C 0.6655(14) 0.8244(10) 0.5925(7) 0.095(5) Uani 0.451(4) 1 d D U P A 2
C67E C 0.6240(10) 0.7941(7) 0.6162(7) 0.106(7) Uani 0.451(4) 1 d D U P A 2
C68E C 0.5773(11) 0.8166(9) 0.6439(8) 0.131(11) Uani 0.451(4) 1 d D U P A 2
H68J H 0.553017 0.839257 0.630526 0.197 Uiso 0.451(4) 1 calc R U P A 2
H68K H 0.550303 0.798716 0.660589 0.197 Uiso 0.451(4) 1 calc R U P A 2
H68L H 0.598439 0.826349 0.658525 0.197 Uiso 0.451(4) 1 calc R U P A 2
C69E C 0.5925(18) 0.7798(13) 0.5924(10) 0.140(10) Uani 0.451(4) 1 d D U P A 2
H69J H 0.567272 0.802678 0.579892 0.210 Uiso 0.451(4) 1 calc R U P A 2
H69K H 0.623309 0.766709 0.573717 0.210 Uiso 0.451(4) 1 calc R U P A 2
H69L H 0.566539 0.760845 0.608196 0.210 Uiso 0.451(4) 1 calc R U P A 2
C70E C 0.6624(12) 0.7591(7) 0.6352(10) 0.127(9) Uani 0.451(4) 1 d D U P A 2
H70J H 0.682903 0.768200 0.650608 0.191 Uiso 0.451(4) 1 calc R U P A 2
H70K H 0.636408 0.740129 0.650948 0.191 Uiso 0.451(4) 1 calc R U P A 2
H70L H 0.693177 0.745992 0.616469 0.191 Uiso 0.451(4) 1 calc R U P A 2
O29E O 0.5992(10) 0.8892(7) 0.5102(5) 0.119(5) Uani 0.451(4) 1 d D U P A 2
O30E O 0.6371(8) 0.9062(5) 0.4493(5) 0.121(5) Uani 0.451(4) 1 d D U P A 2
C71E C 0.5954(9) 0.8987(9) 0.4767(5) 0.113(5) Uani 0.451(4) 1 d D U P A 2
C72E C 0.5348(8) 0.8955(5) 0.4675(5) 0.136(6) Uani 0.451(4) 1 d D U P A 2
C73E C 0.4868(9) 0.9229(8) 0.4887(7) 0.164(8) Uani 0.451(4) 1 d D U P A 2
H73J H 0.492648 0.950501 0.478195 0.246 Uiso 0.451(4) 1 calc R U P A 2
H73K H 0.446400 0.919676 0.487111 0.246 Uiso 0.451(4) 1 calc R U P A 2
H73L H 0.489901 0.916559 0.514865 0.246 Uiso 0.451(4) 1 calc R U P A 2
C74E C 0.5388(9) 0.9068(7) 0.4260(5) 0.138(7) Uani 0.451(4) 1 d D U P A 2
H74J H 0.570942 0.887805 0.413451 0.207 Uiso 0.451(4) 1 calc R U P A 2
H74K H 0.499565 0.906083 0.420766 0.207 Uiso 0.451(4) 1 calc R U P A 2
H74L H 0.548587 0.933706 0.416999 0.207 Uiso 0.451(4) 1 calc R U P A 2
C75E C 0.5313(12) 0.8519(5) 0.4808(10) 0.180(11) Uani 0.451(4) 1 d D U P A 2
H75J H 0.564400 0.836201 0.465306 0.270 Uiso 0.451(4) 1 calc R U P A 2
H75K H 0.535327 0.844028 0.506749 0.270 Uiso 0.451(4) 1 calc R U P A 2
H75L H 0.491825 0.847146 0.478995 0.270 Uiso 0.451(4) 1 calc R U P A 2
O31E O 0.6684(8) 0.9504(5) 0.5074(5) 0.108(4) Uani 0.451(4) 1 d D U P A 2
O32E O 0.7177(12) 0.9533(5) 0.4491(5) 0.110(5) Uani 0.451(4) 1 d D U P A 2
C76E C 0.6920(13) 0.9689(5) 0.4769(5) 0.120(6) Uani 0.451(4) 1 d D U P A 2
C77E C 0.6720(11) 1.0145(5) 0.4702(6) 0.166(8) Uani 0.451(4) 1 d D U P A 2
C78E C 0.6078(11) 1.0237(11) 0.4646(9) 0.216(13) Uani 0.451(4) 1 d D U P A 2
H78J H 0.580856 1.011403 0.486902 0.323 Uiso 0.451(4) 1 calc R U P A 2
H78K H 0.594263 1.052659 0.460086 0.323 Uiso 0.451(4) 1 calc R U P A 2
H78L H 0.606419 1.013058 0.443140 0.323 Uiso 0.451(4) 1 calc R U P A 2
C79E C 0.6741(18) 1.0282(8) 0.5045(8) 0.235(13) Uani 0.451(4) 1 d D U P A 2
H79J H 0.645229 1.016205 0.525840 0.353 Uiso 0.451(4) 1 calc R U P A 2
H79K H 0.715528 1.020143 0.509063 0.353 Uiso 0.451(4) 1 calc R U P A 2
H79L H 0.662982 1.057365 0.500841 0.353 Uiso 0.451(4) 1 calc R U P A 2
C80E C 0.7154(13) 1.0322(6) 0.4374(8) 0.215(14) Uani 0.451(4) 1 d D U P A 2
H80J H 0.756639 1.025463 0.442240 0.323 Uiso 0.451(4) 1 calc R U P A 2
H80K H 0.715181 1.021696 0.415601 0.323 Uiso 0.451(4) 1 calc R U P A 2
H80L H 0.703026 1.061296 0.432547 0.323 Uiso 0.451(4) 1 calc R U P A 2
Cl1F Cl 0.3245(4) 0.65359(17) 0.6811(3) 0.340(8) Uani 0.588(8) 1 d D U P C 2
O1F O 0.5258(2) 0.62222(13) 0.60021(13) 0.0945(14) Uani 0.588(8) 1 d D U P C 2
N1F N 0.4367(7) 0.6404(5) 0.6379(4) 0.169(9) Uani 0.588(8) 1 d D U P C 2
C1F C 0.4867(7) 0.6507(4) 0.6160(3) 0.136(7) Uani 0.588(8) 1 d D U P C 2
C2F C 0.4997(11) 0.6900(5) 0.6094(7) 0.181(10) Uani 0.588(8) 1 d D U P C 2
H2F H 0.538345 0.696216 0.595494 0.217 Uiso 0.588(8) 1 calc R U P C 2
C3F C 0.4544(10) 0.7185(4) 0.6239(7) 0.256(11) Uani 0.588(8) 1 d D U P C 2
H3F H 0.459022 0.745733 0.616363 0.307 Uiso 0.588(8) 1 calc R U P C 2
C4F C 0.4018(11) 0.7085(5) 0.6495(7) 0.297(13) Uani 0.588(8) 1 d D U P C 2
H4F H 0.373192 0.727064 0.662892 0.356 Uiso 0.588(8) 1 calc R U P C 2
C5F C 0.3946(9) 0.6684(4) 0.6538(7) 0.260(11) Uani 0.588(8) 1 d D U P C 2
C21F C 0.8553(8) 0.8729(5) 0.0791(9) 0.192(7) Uani 0.568(19) 1 d D U P B 2
C22F C 0.9195(9) 0.8841(7) 0.0618(6) 0.227(8) Uani 0.568(19) 1 d D U P B 2
C23F C 0.9560(13) 0.8566(10) 0.0354(9) 0.276(14) Uani 0.568(19) 1 d D U P B 2
H23D H 0.959628 0.828908 0.048911 0.414 Uiso 0.568(19) 1 calc R U P B 2
H23E H 0.935199 0.859462 0.015153 0.414 Uiso 0.568(19) 1 calc R U P B 2
H23F H 0.996871 0.863481 0.025062 0.414 Uiso 0.568(19) 1 calc R U P B 2
C24F C 0.9480(12) 0.8796(11) 0.0948(7) 0.267(12) Uani 0.568(19) 1 d D U P B 2
H24D H 0.952730 0.851680 0.107578 0.400 Uiso 0.568(19) 1 calc R U P B 2
H24E H 0.988160 0.887864 0.086125 0.400 Uiso 0.568(19) 1 calc R U P B 2
H24F H 0.921495 0.896432 0.112133 0.400 Uiso 0.568(19) 1 calc R U P B 2
C25F C 0.9125(14) 0.9270(7) 0.0425(10) 0.276(14) Uani 0.568(19) 1 d D U P B 2
H25D H 0.888696 0.943939 0.060398 0.414 Uiso 0.568(19) 1 calc R U P B 2
H25E H 0.952974 0.934588 0.032223 0.414 Uiso 0.568(19) 1 calc R U P B 2
H25F H 0.891302 0.930569 0.022315 0.414 Uiso 0.568(19) 1 calc R U P B 2

loop_
_atom_site_aniso_label
_atom_site_aniso_U_11
_atom_site_aniso_U_22
_atom_site_aniso_U_33
_atom_site_aniso_U_23
_atom_site_aniso_U_13
_atom_site_aniso_U_12
N101 0.180(6) 0.084(4) 0.088(4) -0.039(3) 0.030(4) -0.065(4)
N102 0.133(5) 0.080(4) 0.080(4) -0.033(3) -0.002(4) -0.019(4)
C101 0.171(8) 0.113(6) 0.128(7) -0.043(5) 0.040(6) -0.081(6)
C102 0.192(10) 0.146(8) 0.156(9) -0.077(7) 0.065(7) -0.097(7)
C103 0.188(9) 0.129(7) 0.134(8) -0.064(6) 0.050(7) -0.079(7)
C104 0.178(8) 0.110(6) 0.102(6) -0.052(5) 0.041(5) -0.061(5)
C105 0.162(7) 0.092(5) 0.078(5) -0.032(4) 0.015(5) -0.051(5)
C106 0.160(7) 0.086(5) 0.083(5) -0.028(4) 0.011(5) -0.042(5)
C107 0.153(7) 0.117(6) 0.111(7) -0.055(5) 0.018(6) -0.049(5)
C108 0.151(8) 0.115(6) 0.106(6) -0.053(5) -0.004(6) -0.022(6)
C109 0.153(7) 0.088(5) 0.075(5) -0.037(4) 0.008(5) -0.019(5)
C110 0.148(7) 0.082(5) 0.091(5) -0.035(4) -0.002(5) -0.017(5)
C111 0.156(7) 0.084(5) 0.087(6) -0.027(4) 0.005(5) -0.028(5)
C112 0.119(6) 0.083(5) 0.078(4) -0.030(4) -0.003(4) -0.019(4)
C113 0.145(7) 0.082(5) 0.088(5) -0.036(4) -0.007(5) -0.015(5)
C114 0.159(8) 0.104(6) 0.081(5) -0.035(4) -0.009(5) -0.022(5)
C115 0.206(10) 0.145(8) 0.095(6) -0.063(6) -0.017(7) -0.003(7)
C116 0.248(13) 0.416(19) 0.227(14) -0.227(13) -0.020(11) -0.061(13)
C117 0.377(19) 0.40(2) 0.279(16) -0.235(15) -0.040(15) -0.128(16)
C118 0.51(2) 0.226(15) 0.269(16) -0.182(13) -0.076(16) -0.030(16)
C119 0.46(2) 0.298(17) 0.236(15) -0.189(13) -0.112(15) 0.147(16)
C120 0.323(14) 0.307(17) 0.198(13) -0.160(11) -0.095(12) 0.110(13)
N201 0.136(5) 0.077(4) 0.091(4) -0.002(3) -0.028(4) -0.055(4)
N202 0.070(4) 0.066(3) 0.123(5) -0.026(3) -0.001(3) -0.020(3)
C201 0.186(9) 0.093(6) 0.107(6) 0.008(5) -0.046(6) -0.078(6)
C202 0.219(11) 0.109(6) 0.127(7) 0.023(5) -0.083(7) -0.087(7)
C203 0.197(10) 0.101(6) 0.132(7) 0.006(5) -0.064(7) -0.074(6)
C204 0.125(6) 0.068(4) 0.109(5) -0.009(4) -0.028(5) -0.037(4)
C205 0.119(6) 0.068(4) 0.097(5) -0.013(4) -0.019(4) -0.041(4)
C206 0.103(6) 0.065(4) 0.144(7) -0.014(4) -0.029(5) -0.029(4)
C207 0.115(7) 0.085(6) 0.247(12) -0.001(6) -0.059(7) -0.039(5)
C208 0.090(6) 0.081(5) 0.245(12) -0.005(6) -0.031(6) -0.026(5)
C209 0.076(5) 0.076(4) 0.164(8) -0.041(4) 0.008(5) -0.020(4)
C210 0.092(5) 0.076(4) 0.121(6) -0.031(4) 0.008(4) -0.029(4)
C211 0.093(5) 0.077(4) 0.116(6) -0.026(4) -0.014(4) -0.032(4)
C212 0.085(5) 0.079(5) 0.185(9) -0.049(5) 0.024(5) -0.032(4)
C213 0.077(5) 0.069(4) 0.126(6) -0.018(4) -0.012(4) -0.028(3)
C214 0.107(6) 0.079(4) 0.118(6) -0.022(4) 0.002(5) -0.031(4)
C215 0.105(6) 0.076(4) 0.119(6) -0.021(4) -0.009(4) -0.037(4)
C216 0.133(7) 0.117(6) 0.144(8) -0.016(5) -0.042(6) -0.060(6)
C217 0.148(9) 0.139(8) 0.188(10) -0.029(6) -0.039(7) -0.079(7)
C218 0.174(10) 0.136(8) 0.200(11) 0.006(7) -0.040(8) -0.104(8)
C219 0.143(8) 0.121(7) 0.197(11) 0.035(7) -0.038(7) -0.069(6)
C220 0.131(7) 0.116(7) 0.161(9) 0.014(5) -0.044(6) -0.058(6)
N301 0.121(5) 0.053(3) 0.066(3) -0.003(2) -0.004(3) -0.029(3)
N302 0.276(11) 0.117(6) 0.070(4) -0.003(4) 0.005(6) 0.025(6)
C301 0.165(8) 0.065(4) 0.076(5) -0.010(3) -0.011(5) -0.037(5)
C302 0.225(10) 0.061(4) 0.081(5) -0.018(4) -0.005(6) -0.046(5)
C303 0.199(9) 0.058(4) 0.080(4) -0.008(3) 0.007(5) -0.034(5)
C304 0.118(6) 0.059(4) 0.081(4) -0.011(3) 0.004(4) -0.029(4)
C305 0.119(6) 0.065(4) 0.072(4) -0.003(3) -0.005(4) -0.029(4)
C306 0.143(7) 0.063(4) 0.080(4) -0.010(3) -0.004(4) -0.031(4)
C307 0.359(16) 0.087(6) 0.089(6) -0.020(5) -0.057(8) 0.020(7)
C308 0.418(18) 0.090(7) 0.093(6) -0.012(5) -0.059(9) 0.034(9)
C309 0.207(10) 0.075(5) 0.075(5) -0.003(4) -0.018(6) -0.008(5)
C310 0.298(14) 0.086(6) 0.081(5) -0.007(5) 0.011(7) 0.027(7)
C311 0.311(14) 0.078(6) 0.078(5) 0.002(4) 0.004(7) 0.013(7)
C312 0.346(16) 0.105(7) 0.091(6) -0.012(5) -0.044(8) 0.012(8)
C313 0.213(10) 0.105(6) 0.079(5) -0.017(5) -0.023(6) -0.011(7)
C314 0.195(11) 0.190(11) 0.106(6) -0.026(6) -0.013(7) -0.068(9)
C315 0.266(13) 0.145(7) 0.107(6) -0.016(5) -0.047(8) -0.065(9)
C316 0.43(2) 0.141(8) 0.142(8) -0.016(7) -0.072(13) -0.033(12)
C317 0.46(2) 0.166(11) 0.152(9) 0.021(8) -0.110(14) 0.028(14)
C318 0.313(17) 0.232(12) 0.108(9) 0.013(8) -0.065(11) -0.042(14)
C319 0.264(14) 0.223(11) 0.096(6) 0.000(7) 0.008(9) -0.085(12)
C320 0.287(14) 0.163(9) 0.089(6) -0.014(5) -0.010(8) -0.084(10)
Cr1A 0.1360(14) 0.0885(10) 0.1446(14) -0.0073(9) 0.0047(11) -0.0287(9)
Cr2A 0.1174(14) 0.1014(11) 0.233(2) -0.0438(13) 0.0125(14) -0.0245(10)
Cr3A 0.1128(13) 0.1352(14) 0.199(2) -0.0334(14) -0.0161(13) -0.0079(11)
Cr4A 0.1609(15) 0.0899(10) 0.1262(12) -0.0492(9) -0.0421(11) 0.0125(9)
Cr5A 0.1797(16) 0.0772(9) 0.1154(12) -0.0154(8) -0.0358(11) -0.0182(9)
Cr6A 0.1603(16) 0.0985(10) 0.1331(14) 0.0142(9) -0.0383(12) -0.0509(10)
Cr7A 0.1299(13) 0.0992(10) 0.1322(13) 0.0026(9) -0.0280(10) -0.0328(9)
Cr8A 0.1449(14) 0.0854(10) 0.1441(14) 0.0041(9) -0.0227(12) -0.0265(9)
Ni1A 0.1360(14) 0.0885(10) 0.1446(14) -0.0073(9) 0.0047(11) -0.0287(9)
Ni2A 0.1174(14) 0.1014(11) 0.233(2) -0.0438(13) 0.0125(14) -0.0245(10)
Ni3A 0.1128(13) 0.1352(14) 0.199(2) -0.0334(14) -0.0161(13) -0.0079(11)
Ni4A 0.1609(15) 0.0899(10) 0.1262(12) -0.0492(9) -0.0421(11) 0.0125(9)
Ni5A 0.1797(16) 0.0772(9) 0.1154(12) -0.0154(8) -0.0358(11) -0.0182(9)
Ni6A 0.1603(16) 0.0985(10) 0.1331(14) 0.0142(9) -0.0383(12) -0.0509(10)
Ni7A 0.1299(13) 0.0992(10) 0.1322(13) 0.0026(9) -0.0280(10) -0.0328(9)
Ni8A 0.1449(14) 0.0854(10) 0.1441(14) 0.0041(9) -0.0227(12) -0.0265(9)
F1A 0.127(4) 0.087(3) 0.123(3) -0.033(2) 0.012(3) -0.026(2)
F2A 0.120(4) 0.106(3) 0.173(5) -0.050(3) -0.013(3) -0.006(3)
F3A 0.140(4) 0.104(3) 0.119(4) -0.039(3) -0.019(3) 0.011(3)
F4A 0.143(4) 0.080(3) 0.102(3) -0.038(2) -0.029(3) 0.000(2)
F5A 0.169(4) 0.078(3) 0.119(3) -0.010(2) -0.035(3) -0.032(3)
F6A 0.143(4) 0.091(3) 0.111(3) 0.000(2) -0.031(3) -0.041(3)
F7A 0.137(4) 0.086(3) 0.124(4) -0.005(2) -0.020(3) -0.033(3)
F8A 0.121(3) 0.074(3) 0.128(4) -0.009(2) -0.005(3) -0.020(2)
O1A 0.180(6) 0.112(5) 0.177(6) 0.011(4) 0.004(6) -0.057(5)
O2A 0.145(6) 0.104(5) 0.258(9) -0.018(5) 0.028(6) -0.038(4)
C1A 0.156(8) 0.124(8) 0.182(10) -0.025(7) 0.048(8) -0.044(7)
C2A 0.215(11) 0.145(8) 0.182(9) -0.055(7) 0.072(9) -0.096(8)
C3A 0.38(2) 0.132(8) 0.298(19) -0.066(11) 0.158(17) -0.116(11)
C4A 0.336(19) 0.168(11) 0.167(10) -0.033(9) 0.049(11) -0.124(13)
C5A 0.285(15) 0.36(2) 0.36(2) 0.132(19) -0.047(17) -0.241(15)
O3A 0.138(6) 0.092(4) 0.150(6) -0.045(4) 0.009(4) -0.024(4)
O4A 0.179(7) 0.138(6) 0.246(8) -0.094(6) -0.065(6) -0.004(5)
C6A 0.165(9) 0.101(7) 0.122(7) -0.032(6) 0.016(6) -0.050(6)
C7A 0.275(14) 0.158(10) 0.184(11) -0.079(8) 0.009(10) -0.091(10)
C8A 0.45(3) 0.47(3) 0.172(16) -0.087(15) -0.085(18) -0.03(2)
C9A 0.283(15) 0.250(16) 0.233(16) -0.164(13) 0.050(12) -0.064(12)
C10A 0.37(2) 0.245(16) 0.43(3) -0.208(15) 0.102(19) -0.191(16)
O5A 0.143(7) 0.157(7) 0.432(13) -0.026(8) -0.093(8) -0.045(5)
O6A 0.136(6) 0.199(8) 0.305(11) -0.011(8) -0.035(7) -0.038(6)
C11A 0.136(10) 0.203(11) 0.405(18) -0.010(14) -0.091(11) -0.043(9)
C12A 0.169(14) 0.29(2) 0.46(3) 0.011(17) -0.106(14) -0.114(13)
C13A 0.34(3) 0.42(3) 0.80(5) -0.21(3) -0.21(3) -0.13(2)
C14A 0.24(2) 0.68(4) 0.52(3) 0.11(3) -0.04(2) -0.30(3)
C15A 0.27(2) 0.38(3) 0.67(4) 0.07(3) -0.26(3) -0.123(19)
O7A 0.164(6) 0.106(4) 0.205(7) -0.010(5) 0.083(5) 0.003(4)
O8A 0.148(6) 0.106(5) 0.195(7) -0.013(4) 0.019(5) 0.008(4)
C16A 0.143(9) 0.112(7) 0.194(9) -0.016(6) 0.061(8) 0.012(7)
C17A 0.210(11) 0.127(8) 0.202(10) -0.017(7) 0.087(10) -0.007(8)
C18A 0.231(14) 0.142(9) 0.209(12) 0.004(8) 0.070(11) -0.043(9)
C19A 0.204(13) 0.40(3) 0.28(2) 0.026(18) 0.090(13) 0.068(14)
C20A 0.47(2) 0.181(13) 0.242(17) -0.079(12) 0.162(17) -0.146(16)
O9A 0.124(6) 0.194(7) 0.233(9) -0.005(7) -0.006(6) 0.012(5)
O10A 0.152(6) 0.127(5) 0.172(7) -0.059(5) -0.046(5) 0.032(4)
C21A 0.139(8) 0.165(9) 0.160(11) -0.039(8) -0.022(7) 0.043(7)
C22A 0.179(10) 0.239(13) 0.183(11) -0.042(11) -0.007(10) 0.070(10)
C23A 0.125(12) 0.35(2) 0.34(2) -0.039(18) -0.044(14) 0.033(13)
C24A 0.238(17) 0.33(2) 0.176(11) -0.030(12) 0.017(11) 0.128(15)
C25A 0.251(17) 0.222(13) 0.234(16) -0.043(11) -0.057(14) 0.101(11)
O11A 0.181(7) 0.172(7) 0.168(6) -0.042(5) -0.058(6) -0.062(5)
O12A 0.179(6) 0.110(4) 0.121(5) -0.053(4) -0.039(4) -0.008(4)
C26A 0.167(10) 0.110(7) 0.158(8) -0.048(6) -0.044(7) -0.011(6)
C27A 0.261(14) 0.139(8) 0.192(9) -0.080(8) -0.083(10) -0.037(8)
C28A 0.305(18) 0.144(9) 0.207(13) -0.088(9) -0.048(13) -0.044(10)
C29A 0.53(2) 0.33(2) 0.145(11) -0.042(13) -0.080(14) -0.247(19)
C30A 0.41(2) 0.225(16) 0.40(2) -0.166(17) -0.293(18) 0.088(15)
O13A 0.200(7) 0.105(5) 0.155(6) -0.026(4) -0.076(5) -0.004(4)
O14A 0.188(7) 0.092(4) 0.133(5) -0.021(4) -0.036(5) 0.000(4)
C31A 0.210(10) 0.081(6) 0.123(7) -0.030(5) -0.057(7) 0.010(6)
C32A 0.277(13) 0.097(7) 0.144(8) -0.020(5) -0.087(9) 0.018(7)
C33A 0.287(16) 0.158(10) 0.126(8) -0.020(7) -0.090(10) 0.029(10)
C34A 0.291(14) 0.236(16) 0.197(15) 0.019(13) -0.043(13) 0.115(12)
C35A 0.60(3) 0.135(10) 0.221(16) 0.031(10) -0.19(2) -0.101(15)
O15A 0.195(6) 0.100(4) 0.145(5) -0.072(4) -0.045(5) 0.025(4)
O16A 0.220(7) 0.088(4) 0.131(5) -0.051(4) -0.034(5) -0.023(5)
C36A 0.218(9) 0.073(5) 0.103(7) -0.039(5) -0.043(7) 0.015(6)
C37A 0.292(13) 0.088(6) 0.145(9) -0.068(6) -0.052(8) 0.023(8)
C38A 0.47(3) 0.094(8) 0.207(12) -0.062(7) -0.123(14) 0.095(11)
C39A 0.322(16) 0.143(10) 0.228(13) -0.127(10) -0.002(11) 0.032(10)
C40A 0.398(18) 0.122(9) 0.170(11) -0.083(8) -0.078(12) -0.021(11)
O17A 0.223(7) 0.079(4) 0.174(6) 0.009(4) -0.065(6) -0.050(5)
O18A 0.223(7) 0.098(4) 0.193(7) 0.029(5) -0.078(6) -0.066(5)
C41A 0.237(11) 0.091(6) 0.203(11) 0.004(7) -0.083(10) -0.061(7)
C42A 0.324(18) 0.120(8) 0.287(16) 0.023(11) -0.074(13) -0.106(9)
C43A 0.39(2) 0.095(8) 0.49(3) -0.090(14) -0.07(2) -0.086(10)
C44A 0.296(19) 0.250(17) 0.39(2) -0.107(17) -0.037(17) -0.166(14)
C45A 0.51(3) 0.243(19) 0.310(18) 0.075(16) 0.003(18) -0.179(19)
O19A 0.158(6) 0.114(5) 0.125(5) -0.019(4) -0.019(4) -0.010(4)
O20A 0.167(6) 0.129(5) 0.117(5) 0.025(4) -0.042(4) -0.029(4)
C46A 0.156(8) 0.106(7) 0.099(6) 0.019(5) -0.026(5) -0.028(6)
C47A 0.215(12) 0.227(13) 0.094(6) 0.007(8) -0.020(7) 0.014(9)
C48A 0.239(15) 0.340(19) 0.119(10) -0.087(12) -0.055(10) 0.053(13)
C49A 0.53(3) 0.37(2) 0.138(13) 0.070(15) 0.020(17) -0.20(2)
C50A 0.33(2) 0.52(3) 0.168(15) -0.065(18) -0.049(15) 0.24(2)
O21A 0.134(5) 0.125(5) 0.170(6) 0.026(5) -0.028(5) -0.054(4)
O22A 0.132(5) 0.144(5) 0.164(6) 0.021(5) -0.010(4) -0.062(4)
C51A 0.140(8) 0.139(7) 0.173(10) 0.037(8) -0.042(7) -0.047(6)
C52A 0.121(8) 0.189(11) 0.270(16) 0.027(10) -0.020(8) -0.064(8)
C53A 0.174(15) 0.33(2) 0.41(2) 0.199(19) 0.039(15) -0.044(15)
C54A 0.216(18) 0.295(18) 0.46(3) -0.131(19) 0.092(18) -0.080(16)
C55A 0.157(14) 0.65(4) 0.29(2) -0.10(2) 0.013(13) -0.19(2)
O23A 0.200(7) 0.100(4) 0.136(5) -0.005(4) -0.055(5) -0.057(4)
O24A 0.177(6) 0.102(4) 0.137(5) 0.006(4) -0.061(4) -0.039(4)
C56A 0.172(9) 0.110(6) 0.141(8) 0.005(6) -0.043(7) -0.052(6)
C57A 0.205(10) 0.142(8) 0.189(10) -0.024(7) -0.083(9) -0.060(8)
C58A 0.225(13) 0.164(9) 0.230(14) -0.050(9) -0.112(12) -0.050(9)
C59A 0.206(10) 0.191(12) 0.253(15) -0.051(11) -0.096(11) -0.056(10)
C60A 0.255(14) 0.170(10) 0.159(9) -0.023(8) -0.082(10) -0.046(10)
O25A 0.141(5) 0.111(5) 0.181(6) 0.016(4) -0.053(5) -0.027(4)
O26A 0.175(6) 0.124(5) 0.178(7) 0.022(5) -0.064(5) -0.050(5)
C61A 0.171(8) 0.120(8) 0.212(11) 0.027(7) -0.072(8) -0.044(7)
C62A 0.183(10) 0.154(10) 0.260(16) 0.040(10) -0.096(10) -0.025(10)
C63A 0.180(14) 0.44(3) 0.36(2) 0.134(18) -0.058(13) 0.038(17)
C64A 0.34(2) 0.161(12) 0.48(3) -0.031(15) -0.274(19) -0.006(14)
C65A 0.246(16) 0.134(8) 0.306(19) 0.005(10) -0.145(14) -0.017(10)
O27A 0.123(5) 0.109(4) 0.145(5) -0.021(4) -0.015(4) -0.024(4)
O28A 0.137(5) 0.106(4) 0.135(5) -0.009(4) -0.012(4) -0.021(4)
C66A 0.127(7) 0.102(6) 0.146(7) -0.025(5) -0.011(6) -0.020(6)
C67A 0.149(9) 0.132(8) 0.188(10) -0.055(7) 0.036(8) -0.034(6)
C68A 0.195(13) 0.210(14) 0.254(15) -0.116(11) 0.006(11) 0.044(10)
C69A 0.235(14) 0.209(13) 0.189(13) -0.093(10) 0.006(11) -0.077(10)
C70A 0.302(18) 0.200(12) 0.163(10) -0.075(8) 0.067(10) -0.100(12)
O29A 0.152(6) 0.085(4) 0.160(6) 0.012(4) -0.024(4) -0.033(4)
O30A 0.154(6) 0.078(4) 0.240(8) 0.012(4) -0.040(6) -0.021(4)
C71A 0.167(9) 0.088(6) 0.183(10) 0.003(6) -0.037(8) -0.026(6)
C72A 0.191(12) 0.104(7) 0.245(14) 0.046(9) -0.047(9) -0.017(7)
C73A 0.50(3) 0.115(11) 0.53(3) 0.037(16) -0.37(2) -0.003(15)
C74A 0.326(19) 0.104(8) 0.39(2) 0.084(12) -0.173(17) -0.073(10)
C75A 0.51(3) 0.149(14) 0.41(2) 0.096(16) 0.17(2) 0.110(16)
O31A 0.190(7) 0.105(4) 0.134(5) -0.008(4) -0.025(5) -0.025(4)
O32A 0.184(7) 0.171(7) 0.119(5) 0.000(4) -0.003(5) -0.060(5)
C76A 0.199(11) 0.169(11) 0.120(7) 0.014(7) -0.038(7) -0.051(8)
C77A 0.212(13) 0.328(19) 0.117(8) -0.027(9) -0.032(9) -0.032(13)
C78A 0.40(2) 0.31(2) 0.183(15) -0.061(14) -0.080(18) -0.072(18)
C79A 0.60(4) 0.35(2) 0.139(12) 0.023(14) -0.08(2) -0.16(2)
C80A 0.265(17) 0.80(4) 0.25(2) -0.30(2) -0.119(16) 0.10(2)
Ni3D 0.1258(10) 0.0659(7) 0.0757(8) -0.0109(6) -0.0079(7) -0.0475(7)
Ni4D 0.1175(10) 0.0603(6) 0.0701(7) -0.0115(5) -0.0020(6) -0.0410(6)
O13D 0.109(4) 0.078(3) 0.091(3) -0.020(2) -0.004(3) -0.047(3)
Ni5D 0.1139(9) 0.0543(6) 0.0646(7) -0.0097(5) 0.0061(6) -0.0341(6)
Ni6D 0.1175(10) 0.0572(6) 0.0678(7) -0.0135(5) 0.0033(6) -0.0320(6)
O20D 0.115(4) 0.054(2) 0.066(3) 0.000(2) -0.003(2) -0.034(2)
Cr1B 0.078(3) 0.075(3) 0.106(3) -0.0196(18) -0.0113(19) -0.022(2)
Cr2B 0.088(3) 0.108(4) 0.132(3) -0.043(3) 0.010(2) -0.028(2)
Cr3B 0.082(3) 0.136(3) 0.150(4) -0.040(3) 0.011(2) -0.004(2)
Cr4B 0.073(2) 0.089(2) 0.177(4) -0.030(3) -0.010(2) -0.0123(15)
Cr5B 0.083(2) 0.089(3) 0.143(4) 0.001(2) -0.037(3) -0.0193(18)
Cr6B 0.107(4) 0.120(5) 0.128(4) -0.029(3) -0.034(3) -0.036(3)
Cr7B 0.088(3) 0.082(3) 0.105(4) -0.021(3) -0.004(2) -0.043(3)
Cr8B 0.075(3) 0.086(3) 0.122(4) -0.047(3) -0.008(3) -0.003(2)
Ni1B 0.078(3) 0.075(3) 0.106(3) -0.0196(18) -0.0113(19) -0.022(2)
Ni2B 0.088(3) 0.108(4) 0.132(3) -0.043(3) 0.010(2) -0.028(2)
Ni3B 0.082(3) 0.136(3) 0.150(4) -0.040(3) 0.011(2) -0.004(2)
Ni4B 0.073(2) 0.089(2) 0.177(4) -0.030(3) -0.010(2) -0.0123(15)
Ni5B 0.083(2) 0.089(3) 0.143(4) 0.001(2) -0.037(3) -0.0193(18)
Ni6B 0.107(4) 0.120(5) 0.128(4) -0.029(3) -0.034(3) -0.036(3)
Ni7B 0.088(3) 0.082(3) 0.105(4) -0.021(3) -0.004(2) -0.043(3)
Ni8B 0.075(3) 0.086(3) 0.122(4) -0.047(3) -0.008(3) -0.003(2)
F1B 0.080(6) 0.097(8) 0.113(6) -0.041(5) -0.002(5) -0.022(5)
F2B 0.074(6) 0.092(6) 0.126(7) -0.032(5) 0.007(5) -0.019(4)
F3B 0.075(6) 0.087(6) 0.150(8) -0.023(6) -0.011(5) -0.007(5)
F4B 0.079(6) 0.092(6) 0.139(8) -0.017(7) -0.027(6) -0.014(4)
F5B 0.081(5) 0.081(6) 0.121(7) -0.018(5) -0.016(5) -0.023(4)
F6B 0.089(6) 0.080(6) 0.115(7) -0.028(6) -0.017(5) -0.023(5)
F7B 0.070(6) 0.068(6) 0.106(6) -0.034(5) 0.002(5) -0.019(5)
F8B 0.074(6) 0.058(6) 0.113(6) -0.022(5) -0.011(5) -0.006(4)
O1B 0.095(7) 0.093(7) 0.109(6) -0.005(5) -0.018(5) -0.032(6)
O2B 0.114(7) 0.113(8) 0.109(7) -0.015(6) -0.016(6) -0.033(6)
C1B 0.115(8) 0.084(9) 0.114(8) -0.009(7) -0.014(7) -0.040(8)
C2B 0.164(10) 0.110(10) 0.123(9) 0.014(7) -0.047(9) -0.063(8)
C3B 0.176(12) 0.137(14) 0.107(13) 0.019(10) -0.060(11) -0.050(10)
C4B 0.23(2) 0.120(13) 0.131(13) 0.010(9) -0.079(13) -0.078(12)
C5B 0.232(19) 0.148(15) 0.117(14) 0.033(11) -0.064(14) -0.110(15)
O3B 0.103(9) 0.070(7) 0.127(7) -0.023(6) 0.000(6) -0.031(5)
O4B 0.113(8) 0.089(7) 0.136(9) -0.044(7) 0.001(6) -0.026(6)
C6B 0.116(9) 0.084(9) 0.110(9) -0.024(7) -0.014(7) -0.024(7)
C7B 0.119(11) 0.107(11) 0.156(12) -0.056(9) -0.005(9) -0.040(8)
C8B 0.20(2) 0.090(13) 0.151(13) -0.043(10) -0.013(13) -0.047(12)
C9B 0.20(2) 0.19(2) 0.21(2) -0.039(17) -0.085(18) -0.057(16)
C10B 0.20(2) 0.16(2) 0.23(2) -0.125(17) 0.053(16) -0.067(14)
O5B 0.118(9) 0.144(10) 0.140(9) -0.046(8) 0.013(8) -0.034(6)
O6B 0.129(9) 0.182(10) 0.148(9) -0.048(8) 0.022(7) 0.014(8)
C11B 0.156(13) 0.164(15) 0.149(11) -0.054(11) 0.009(9) -0.007(10)
C12B 0.187(15) 0.213(15) 0.149(11) -0.071(11) 0.017(10) -0.031(12)
C13B 0.24(2) 0.38(3) 0.21(2) -0.12(3) -0.013(19) -0.07(2)
C14B 0.37(3) 0.24(2) 0.23(3) -0.14(2) -0.05(3) 0.07(2)
C15B 0.29(3) 0.28(2) 0.16(2) -0.087(19) 0.05(2) -0.10(2)
O7B 0.070(7) 0.101(9) 0.143(8) -0.031(7) 0.013(7) -0.023(6)
O8B 0.071(8) 0.142(8) 0.163(11) 0.020(7) 0.004(7) -0.028(6)
C16B 0.077(8) 0.112(11) 0.125(11) -0.025(10) 0.006(9) -0.020(8)
C17B 0.107(14) 0.124(12) 0.149(11) -0.027(10) -0.004(10) -0.054(10)
C18B 0.112(17) 0.147(17) 0.169(18) -0.003(16) 0.006(13) -0.046(13)
C19B 0.14(2) 0.15(2) 0.163(15) -0.020(15) 0.034(14) -0.051(15)
C20B 0.13(2) 0.19(3) 0.22(2) -0.03(2) -0.044(16) -0.074(18)
O9B 0.085(8) 0.155(10) 0.175(10) -0.029(9) 0.023(6) -0.006(7)
O10B 0.069(6) 0.104(7) 0.174(8) -0.044(7) 0.008(6) -0.009(5)
C21B 0.091(9) 0.123(12) 0.178(10) -0.039(10) 0.023(8) 0.001(9)
C22B 0.081(10) 0.180(14) 0.230(18) -0.046(13) 0.034(10) 0.018(12)
C23B 0.077(14) 0.231(19) 0.31(3) 0.018(19) 0.084(15) 0.026(14)
C24B 0.106(18) 0.224(18) 0.29(3) -0.108(18) 0.038(17) 0.025(15)
C25B 0.122(16) 0.33(3) 0.28(3) -0.06(2) 0.000(17) -0.05(2)
O11B 0.083(8) 0.150(8) 0.157(9) -0.062(7) 0.008(7) -0.007(6)
O12B 0.085(7) 0.097(6) 0.176(10) -0.024(7) 0.012(7) -0.022(6)
C26B 0.105(13) 0.125(10) 0.182(11) -0.041(9) 0.010(10) -0.014(10)
C27B 0.154(14) 0.148(11) 0.232(16) -0.048(10) -0.022(11) -0.044(10)
C28B 0.26(2) 0.16(2) 0.31(3) -0.10(2) 0.04(2) -0.065(18)
C29B 0.26(2) 0.27(3) 0.32(2) -0.04(2) -0.11(2) -0.09(2)
C30B 0.27(3) 0.124(15) 0.228(18) -0.066(13) -0.039(17) -0.078(16)
O13B 0.103(8) 0.105(8) 0.180(10) -0.018(8) -0.010(8) 0.011(7)
O14B 0.089(6) 0.116(8) 0.159(9) 0.000(6) -0.037(6) 0.003(6)
C31B 0.131(12) 0.098(10) 0.171(11) 0.010(8) -0.028(9) 0.020(9)
C32B 0.138(13) 0.113(13) 0.237(17) 0.015(12) -0.050(10) 0.024(10)
C33B 0.18(2) 0.109(14) 0.26(3) 0.043(14) -0.017(18) 0.021(13)
C34B 0.124(13) 0.18(2) 0.25(2) 0.023(17) -0.047(13) 0.015(14)
C35B 0.19(2) 0.20(2) 0.30(2) -0.03(2) -0.134(18) 0.087(18)
O15B 0.071(7) 0.100(8) 0.170(11) -0.033(7) -0.011(7) -0.015(6)
O16B 0.090(7) 0.086(8) 0.142(9) -0.013(6) -0.028(6) -0.021(6)
C36B 0.075(8) 0.093(9) 0.152(11) -0.016(7) -0.031(7) -0.017(7)
C37B 0.098(9) 0.111(11) 0.172(13) -0.026(9) -0.022(10) -0.039(8)
C38B 0.22(2) 0.20(2) 0.184(14) 0.003(15) -0.005(15) -0.115(19)
C39B 0.071(11) 0.191(19) 0.27(2) -0.032(17) -0.029(14) -0.025(11)
C40B 0.099(14) 0.122(14) 0.25(2) -0.061(15) -0.033(14) -0.041(11)
O17B 0.101(8) 0.136(10) 0.154(9) -0.005(7) -0.055(7) -0.023(7)
O18B 0.131(8) 0.149(10) 0.159(10) -0.043(8) -0.058(8) -0.040(8)
C41B 0.128(10) 0.142(12) 0.152(12) -0.014(8) -0.053(9) -0.047(9)
C42B 0.170(14) 0.162(15) 0.198(15) -0.008(10) -0.090(11) -0.076(12)
C43B 0.198(19) 0.30(3) 0.22(2) 0.035(19) -0.096(16) -0.148(18)
C44B 0.32(3) 0.192(19) 0.181(19) 0.014(14) -0.125(18) -0.107(18)
C45B 0.26(3) 0.28(3) 0.34(3) -0.15(2) -0.14(2) -0.02(2)
O19B 0.126(8) 0.098(7) 0.147(9) -0.010(7) -0.022(7) -0.029(6)
O20B 0.120(9) 0.122(8) 0.131(11) -0.023(7) -0.040(7) -0.029(6)
C46B 0.117(10) 0.105(9) 0.145(12) -0.002(8) -0.028(8) -0.037(8)
C47B 0.168(13) 0.133(10) 0.197(15) 0.043(10) -0.017(11) -0.040(11)
C48B 0.22(2) 0.071(11) 0.211(18) 0.070(10) -0.062(15) -0.025(14)
C49B 0.30(3) 0.138(18) 0.21(2) 0.061(15) -0.09(2) -0.06(2)
C50B 0.218(17) 0.26(3) 0.25(3) 0.04(2) 0.048(18) -0.10(2)
O21B 0.143(10) 0.154(12) 0.123(8) -0.049(8) -0.029(8) -0.020(9)
O22B 0.128(10) 0.121(13) 0.090(7) -0.041(6) 0.012(6) -0.030(9)
C51B 0.158(11) 0.165(12) 0.104(9) -0.056(9) -0.012(7) -0.029(11)
C52B 0.211(15) 0.211(15) 0.105(9) -0.054(11) -0.024(10) -0.024(13)
C53B 0.28(2) 0.34(3) 0.16(2) -0.01(2) -0.09(2) -0.03(2)
C54B 0.27(3) 0.242(18) 0.16(2) -0.128(18) -0.01(2) -0.028(18)
C55B 0.221(18) 0.25(2) 0.114(16) 0.005(19) 0.017(14) -0.043(18)
O23B 0.102(9) 0.114(7) 0.134(11) -0.058(7) -0.023(8) -0.031(6)
O24B 0.100(8) 0.085(7) 0.118(10) -0.037(7) -0.019(7) -0.030(6)
C56B 0.099(9) 0.106(8) 0.125(10) -0.052(8) -0.011(9) -0.039(6)
C57B 0.110(10) 0.105(8) 0.177(11) -0.046(10) -0.022(9) -0.042(8)
C58B 0.21(3) 0.141(17) 0.179(15) -0.022(14) -0.039(16) -0.066(18)
C59B 0.140(15) 0.117(13) 0.211(17) -0.080(13) -0.014(13) -0.034(12)
C60B 0.131(14) 0.171(19) 0.26(3) -0.07(2) -0.016(15) -0.077(15)
O25B 0.077(7) 0.077(7) 0.130(8) -0.017(7) 0.039(6) -0.005(6)
O26B 0.080(8) 0.084(9) 0.171(8) -0.031(7) 0.007(6) -0.016(7)
C61B 0.083(9) 0.067(9) 0.160(8) -0.028(9) 0.027(7) -0.005(8)
C62B 0.097(10) 0.080(10) 0.204(12) -0.036(11) 0.036(11) 0.011(8)
C63B 0.094(11) 0.15(2) 0.22(2) -0.023(19) 0.021(14) 0.016(12)
C64B 0.18(2) 0.074(12) 0.28(3) -0.062(15) 0.05(2) 0.003(14)
C65B 0.104(17) 0.113(17) 0.203(12) -0.063(13) 0.027(12) 0.020(14)
O27B 0.090(9) 0.088(8) 0.117(9) -0.012(7) -0.030(7) -0.032(6)
O28B 0.058(9) 0.086(8) 0.116(7) -0.021(6) -0.016(6) -0.015(6)
C66B 0.071(9) 0.067(8) 0.111(9) -0.032(6) -0.010(6) -0.013(6)
C67B 0.095(12) 0.103(10) 0.138(13) -0.043(8) 0.008(9) -0.045(8)
C68B 0.089(15) 0.125(15) 0.20(2) -0.065(15) 0.024(12) -0.042(11)
C69B 0.108(16) 0.135(17) 0.20(2) -0.091(15) 0.013(14) -0.076(14)
C70B 0.13(2) 0.118(14) 0.180(17) -0.011(11) 0.014(15) -0.031(14)
O29B 0.079(7) 0.116(10) 0.145(9) -0.010(7) -0.024(8) -0.006(7)
O30B 0.080(6) 0.091(7) 0.141(8) -0.017(6) -0.038(5) -0.020(5)
C71B 0.076(8) 0.097(11) 0.161(10) -0.016(8) -0.037(7) -0.006(8)
C72B 0.090(9) 0.118(11) 0.218(14) -0.009(10) -0.066(9) -0.014(9)
C73B 0.145(18) 0.208(18) 0.28(2) -0.080(17) -0.088(17) -0.043(15)
C74B 0.101(14) 0.23(2) 0.244(18) -0.001(16) -0.052(12) -0.034(16)
C75B 0.110(17) 0.154(15) 0.37(3) 0.042(16) -0.102(19) 0.005(13)
O31B 0.107(11) 0.088(7) 0.139(8) -0.009(7) 0.013(7) -0.008(7)
O32B 0.110(8) 0.066(6) 0.142(8) -0.018(5) -0.022(7) -0.014(5)
C76B 0.096(11) 0.069(7) 0.140(9) -0.014(6) -0.009(10) -0.016(8)
C77B 0.122(10) 0.070(7) 0.159(11) -0.027(7) -0.006(9) -0.014(8)
C78B 0.141(12) 0.115(14) 0.18(2) -0.007(15) -0.047(13) 0.034(12)
C79B 0.20(2) 0.078(10) 0.146(14) -0.018(12) -0.035(15) -0.025(12)
C80B 0.188(16) 0.085(11) 0.134(12) -0.008(9) -0.017(12) -0.026(12)
Cr1C 0.1716(16) 0.1116(12) 0.1459(15) -0.0655(12) 0.0399(13) -0.0701(12)
Cr2C 0.1622(15) 0.0793(9) 0.1330(13) -0.0293(9) -0.0179(11) -0.0313(9)
Cr3C 0.1492(16) 0.1150(12) 0.208(2) -0.0678(13) -0.0281(15) -0.0286(11)
Cr4C 0.1525(15) 0.1259(12) 0.1230(13) -0.0547(11) 0.0120(11) -0.0600(11)
Cr5C 0.1492(13) 0.0874(9) 0.1059(11) -0.0241(8) 0.0022(9) -0.0458(9)
Cr6C 0.1372(12) 0.0865(9) 0.0908(9) -0.0313(7) 0.0051(8) -0.0323(8)
Cr7C 0.1421(14) 0.1057(11) 0.1135(12) -0.0398(9) 0.0254(10) -0.0408(10)
Cr8C 0.1775(17) 0.1328(13) 0.1232(13) -0.0591(11) 0.0335(12) -0.0767(12)
Ni1C 0.1716(16) 0.1116(12) 0.1459(15) -0.0655(12) 0.0399(13) -0.0701(12)
Ni2C 0.1622(15) 0.0793(9) 0.1330(13) -0.0293(9) -0.0179(11) -0.0313(9)
Ni3C 0.1492(16) 0.1150(12) 0.208(2) -0.0678(13) -0.0281(15) -0.0286(11)
Ni4C 0.1525(15) 0.1259(12) 0.1230(13) -0.0547(11) 0.0120(11) -0.0600(11)
Ni5C 0.1492(13) 0.0874(9) 0.1059(11) -0.0241(8) 0.0022(9) -0.0458(9)
Ni6C 0.1372(12) 0.0865(9) 0.0908(9) -0.0313(7) 0.0051(8) -0.0323(8)
Ni7C 0.1421(14) 0.1057(11) 0.1135(12) -0.0398(9) 0.0254(10) -0.0408(10)
Ni8C 0.1775(17) 0.1328(13) 0.1232(13) -0.0591(11) 0.0335(12) -0.0767(12)
F1C 0.156(4) 0.082(3) 0.103(3) -0.029(2) 0.003(3) -0.050(3)
F2C 0.176(5) 0.085(3) 0.141(4) -0.032(3) -0.030(4) -0.028(3)
F3C 0.143(4) 0.085(3) 0.126(4) -0.034(3) -0.007(3) -0.036(3)
F4C 0.145(4) 0.096(3) 0.085(3) -0.021(2) 0.000(3) -0.047(3)
F5C 0.140(4) 0.098(3) 0.076(3) -0.020(2) 0.005(2) -0.038(3)
F6C 0.139(4) 0.096(3) 0.092(3) -0.033(2) 0.015(3) -0.044(3)
F7C 0.157(4) 0.112(3) 0.105(3) -0.040(3) 0.023(3) -0.056(3)
F8C 0.163(4) 0.100(3) 0.114(3) -0.044(3) 0.027(3) -0.051(3)
O1C 0.173(6) 0.167(6) 0.215(7) -0.130(6) 0.052(5) -0.081(5)
O2C 0.161(6) 0.092(4) 0.156(5) -0.054(4) -0.002(4) -0.036(4)
C1C 0.171(8) 0.102(6) 0.150(8) -0.064(6) 0.025(7) -0.051(6)
C2C 0.207(11) 0.179(11) 0.212(11) -0.134(9) 0.026(10) -0.059(8)
C3C 0.203(13) 0.320(19) 0.44(2) -0.318(19) 0.033(14) -0.074(12)
C4C 0.56(3) 0.34(2) 0.183(12) -0.145(12) 0.081(17) -0.154(19)
C5C 0.249(16) 0.260(15) 0.46(2) -0.281(16) -0.067(17) 0.024(12)
O3C 0.222(7) 0.085(4) 0.156(6) -0.017(4) 0.055(6) -0.055(5)
O4C 0.205(7) 0.103(4) 0.167(6) 0.009(4) -0.041(5) -0.049(5)
C6C 0.241(10) 0.102(7) 0.115(7) -0.029(5) 0.026(8) -0.056(8)
C7C 0.299(16) 0.114(8) 0.163(11) -0.005(6) -0.004(9) -0.044(10)
C8C 0.272(17) 0.227(16) 0.207(16) 0.037(12) -0.037(12) -0.025(14)
C9C 0.61(3) 0.094(8) 0.235(16) -0.003(9) -0.145(19) -0.024(14)
C10C 0.298(18) 0.209(14) 0.212(14) 0.091(11) 0.030(12) -0.080(14)
O5C 0.147(6) 0.097(4) 0.211(7) -0.045(4) -0.045(5) 0.005(4)
O6C 0.173(7) 0.129(5) 0.300(10) -0.094(6) -0.072(7) -0.004(5)
C11C 0.173(9) 0.108(7) 0.211(11) -0.048(7) -0.051(8) -0.003(7)
C12C 0.168(10) 0.133(9) 0.258(14) -0.059(10) -0.055(9) 0.004(7)
C13C 0.237(15) 0.113(8) 0.250(15) -0.055(9) -0.062(12) 0.002(8)
C14C 0.275(19) 0.222(16) 0.336(17) -0.077(15) -0.157(16) 0.027(14)
C15C 0.174(12) 0.147(11) 0.39(2) -0.056(13) -0.016(13) -0.018(9)
O7C 0.141(5) 0.105(4) 0.112(4) -0.017(3) -0.002(4) -0.037(3)
O8C 0.152(6) 0.117(5) 0.172(6) -0.076(4) 0.019(4) -0.048(4)
C16C 0.158(9) 0.104(6) 0.144(7) -0.050(5) 0.017(6) -0.039(6)
C17C 0.207(12) 0.176(9) 0.143(8) -0.029(8) 0.046(8) -0.070(9)
C18C 0.335(19) 0.257(16) 0.116(9) -0.002(10) 0.000(11) -0.133(15)
C19C 0.195(13) 0.52(3) 0.210(17) 0.06(2) 0.068(12) -0.010(16)
C20C 0.39(2) 0.173(10) 0.233(17) 0.005(11) -0.053(17) -0.089(13)
O9C 0.156(6) 0.185(6) 0.287(9) -0.124(7) 0.012(6) -0.069(5)
O10C 0.157(6) 0.175(6) 0.210(7) -0.109(5) 0.042(5) -0.085(5)
C21C 0.157(12) 0.208(11) 0.253(16) -0.146(13) 0.032(12) -0.084(8)
C22C 0.162(13) 0.242(16) 0.300(18) -0.178(14) 0.051(13) -0.106(11)
C23C 0.22(2) 0.29(2) 0.35(3) -0.17(3) 0.08(3) -0.04(2)
C24C 0.17(3) 0.28(3) 0.37(3) -0.20(3) 0.04(3) -0.13(2)
C25C 0.20(3) 0.30(3) 0.281(19) -0.14(2) 0.069(19) -0.14(2)
O11C 0.207(8) 0.127(5) 0.205(7) -0.017(5) -0.090(6) -0.026(5)
O12C 0.194(7) 0.185(6) 0.122(5) -0.051(5) -0.037(5) -0.028(6)
C26C 0.174(11) 0.192(9) 0.182(10) -0.038(8) -0.058(8) -0.060(10)
C27C 0.191(13) 0.275(14) 0.214(12) 0.006(12) -0.104(11) -0.045(13)
C28C 0.36(2) 0.242(14) 0.231(18) -0.033(13) -0.140(18) 0.082(15)
C29C 0.300(19) 0.68(4) 0.36(3) 0.16(3) -0.221(19) -0.22(2)
C30C 0.45(3) 0.233(16) 0.178(13) -0.038(12) -0.064(15) -0.106(18)
O13C 0.155(6) 0.182(6) 0.190(7) -0.109(5) 0.004(5) -0.070(5)
O14C 0.160(5) 0.121(5) 0.163(6) -0.055(4) 0.003(5) -0.070(4)
C31C 0.159(7) 0.137(7) 0.091(6) -0.034(5) 0.026(6) -0.082(6)
C32C 0.186(10) 0.179(10) 0.153(9) -0.091(7) 0.007(7) -0.092(7)
C33C 0.36(2) 0.317(18) 0.194(12) -0.102(10) 0.048(11) -0.269(16)
C34C 0.256(17) 0.285(17) 0.295(17) -0.181(13) -0.096(14) -0.033(12)
C35C 0.180(11) 0.250(14) 0.236(14) -0.163(12) 0.002(9) -0.083(9)
O15C 0.209(7) 0.099(4) 0.106(4) -0.024(4) 0.027(5) -0.056(4)
O16C 0.181(6) 0.129(5) 0.114(5) 0.020(4) -0.005(4) -0.053(5)
C36C 0.195(9) 0.122(7) 0.071(5) -0.009(5) -0.016(5) -0.077(6)
C37C 0.276(14) 0.169(10) 0.092(7) 0.010(6) -0.017(7) -0.094(9)
C38C 0.47(3) 0.223(16) 0.117(10) 0.007(9) 0.062(13) -0.027(16)
C39C 0.71(4) 0.223(15) 0.197(15) 0.072(11) -0.14(2) -0.29(2)
C40C 0.343(19) 0.33(2) 0.147(13) 0.110(14) -0.034(13) -0.005(15)
O17C 0.165(6) 0.086(4) 0.219(7) -0.044(4) 0.005(6) -0.044(4)
O18C 0.141(5) 0.098(4) 0.173(6) -0.050(4) 0.007(4) -0.029(4)
C41C 0.157(7) 0.092(6) 0.168(9) -0.053(6) 0.002(7) -0.031(5)
C42C 0.228(13) 0.074(6) 0.284(15) -0.033(9) 0.010(11) -0.019(7)
C43C 0.266(18) 0.096(9) 0.64(3) -0.053(15) 0.080(19) -0.062(11)
C44C 0.63(4) 0.120(11) 0.323(19) -0.118(14) 0.079(18) 0.011(16)
C45C 0.44(3) 0.131(13) 0.66(3) -0.05(2) -0.28(3) 0.047(16)
O19C 0.160(6) 0.148(5) 0.105(4) -0.052(4) -0.008(4) -0.053(4)
O20C 0.161(5) 0.127(4) 0.084(4) -0.038(3) 0.011(4) -0.050(4)
C46C 0.175(8) 0.102(6) 0.092(5) -0.039(5) -0.007(5) -0.044(6)
C47C 0.189(10) 0.152(8) 0.102(6) -0.056(6) -0.024(6) -0.014(7)
C48C 0.236(12) 0.194(12) 0.164(11) -0.063(10) -0.070(10) 0.030(10)
C49C 0.231(13) 0.172(9) 0.159(10) -0.109(8) -0.060(9) 0.002(8)
C50C 0.263(13) 0.241(14) 0.090(7) -0.027(8) 0.011(8) -0.065(11)
O21C 0.145(5) 0.102(4) 0.114(4) -0.053(3) 0.013(4) -0.027(3)
O22C 0.151(5) 0.114(4) 0.127(5) -0.042(4) 0.033(4) -0.036(4)
C51C 0.140(7) 0.115(6) 0.114(7) -0.049(6) 0.015(5) -0.023(5)
C52C 0.185(9) 0.155(8) 0.137(8) -0.070(6) 0.052(7) -0.056(8)
C53C 0.298(17) 0.171(10) 0.239(15) -0.133(10) 0.123(13) -0.063(11)
C54C 0.34(2) 0.208(13) 0.145(10) -0.031(9) 0.105(11) -0.021(14)
C55C 0.147(10) 0.39(2) 0.32(2) -0.185(18) 0.029(12) -0.003(13)
O23C 0.147(6) 0.118(5) 0.107(4) -0.010(3) 0.006(4) -0.040(4)
O24C 0.142(5) 0.143(5) 0.108(4) -0.038(4) 0.007(4) -0.069(4)
C56C 0.140(8) 0.127(7) 0.097(6) -0.034(5) 0.003(5) -0.029(5)
C57C 0.185(10) 0.184(11) 0.134(9) -0.004(6) -0.027(7) -0.063(8)
C58C 0.260(16) 0.214(13) 0.227(16) 0.053(11) -0.088(13) -0.093(12)
C59C 0.188(12) 0.34(2) 0.214(15) 0.084(13) -0.034(10) 0.034(13)
C60C 0.47(3) 0.266(18) 0.157(13) -0.005(10) -0.128(15) -0.145(18)
O25C 0.169(6) 0.123(5) 0.156(6) -0.048(4) 0.023(4) -0.060(4)
O26C 0.172(6) 0.224(8) 0.217(8) -0.129(6) 0.050(5) -0.089(6)
C61C 0.164(8) 0.202(11) 0.170(10) -0.086(8) 0.044(7) -0.094(8)
C62C 0.166(9) 0.267(14) 0.189(12) -0.085(11) 0.029(9) -0.097(10)
C63C 0.26(2) 0.64(4) 0.285(19) -0.11(2) -0.118(19) 0.03(3)
C64C 0.173(15) 0.41(2) 0.45(3) -0.19(2) 0.070(19) -0.022(17)
C65C 0.184(16) 0.36(2) 0.52(3) 0.07(2) -0.025(19) -0.172(16)
O27C 0.180(6) 0.101(4) 0.107(4) -0.030(3) 0.029(4) -0.054(4)
O28C 0.258(8) 0.111(4) 0.112(4) -0.044(3) 0.060(5) -0.090(5)
C66C 0.181(9) 0.109(5) 0.108(6) -0.032(5) 0.053(6) -0.065(6)
C67C 0.189(9) 0.119(7) 0.119(6) -0.015(5) 0.016(7) -0.060(6)
C68C 0.201(11) 0.141(8) 0.124(7) -0.028(6) 0.021(8) -0.072(8)
C69C 0.268(14) 0.189(12) 0.195(13) -0.089(10) -0.001(12) -0.002(10)
C70C 0.207(11) 0.185(11) 0.166(11) 0.008(9) 0.009(9) -0.111(9)
O29C 0.201(7) 0.159(6) 0.200(7) -0.097(5) 0.063(6) -0.104(5)
O30C 0.217(7) 0.133(5) 0.237(8) -0.106(5) 0.090(6) -0.094(5)
C71C 0.198(10) 0.148(8) 0.189(10) -0.082(7) 0.053(8) -0.093(7)
C72C 0.235(13) 0.170(10) 0.253(14) -0.079(9) 0.030(12) -0.132(11)
C73C 0.229(13) 0.218(16) 0.69(4) -0.21(2) 0.052(18) -0.131(13)
C74C 0.58(3) 0.33(2) 0.34(2) 0.083(16) -0.13(2) -0.34(2)
C75C 0.327(19) 0.262(17) 0.327(18) -0.180(14) 0.048(15) -0.196(15)
O31C 0.178(7) 0.172(6) 0.144(5) -0.070(5) -0.001(5) -0.038(5)
O32C 0.151(6) 0.199(7) 0.143(5) -0.099(5) 0.010(5) -0.065(5)
C76C 0.166(8) 0.173(9) 0.125(7) -0.066(7) 0.001(6) -0.068(7)
C77C 0.205(11) 0.210(10) 0.140(8) -0.075(9) -0.021(7) -0.070(8)
C78C 0.205(14) 0.235(11) 0.202(14) -0.062(11) -0.052(11) -0.053(10)
C79C 0.221(14) 0.300(17) 0.238(16) -0.127(14) -0.021(11) -0.117(13)
C80C 0.284(16) 0.250(15) 0.125(9) -0.073(10) 0.002(9) -0.089(12)
Ni1D 0.1474(12) 0.0708(7) 0.0658(7) -0.0186(6) 0.0076(7) -0.0499(7)
Ni2D 0.1321(11) 0.0712(7) 0.0686(7) -0.0108(6) -0.0075(7) -0.0486(7)
O5D 0.132(4) 0.065(3) 0.071(3) -0.021(2) 0.007(3) -0.037(3)
Cl1D 0.194(4) 0.197(4) 0.263(5) -0.007(3) 0.038(3) 0.005(3)
O10D 0.123(4) 0.071(3) 0.077(3) -0.001(2) -0.017(3) -0.048(3)
N1D 0.126(6) 0.090(5) 0.118(5) -0.006(4) -0.018(4) -0.026(4)
C9D 0.136(6) 0.081(5) 0.116(6) -0.017(4) -0.032(5) -0.046(4)
C10D 0.141(8) 0.105(7) 0.141(8) 0.022(5) -0.044(6) -0.038(5)
C11D 0.170(10) 0.152(10) 0.224(13) 0.035(10) -0.057(9) -0.031(8)
C12D 0.170(11) 0.150(10) 0.241(15) 0.021(9) -0.042(9) -0.006(9)
C13D 0.154(9) 0.150(10) 0.198(11) 0.019(8) -0.005(8) -0.023(7)
Cl2D 0.183(4) 0.285(5) 0.256(5) -0.107(4) -0.010(3) -0.099(3)
O17D 0.108(4) 0.069(3) 0.082(3) -0.014(2) -0.002(3) -0.046(3)
N2D 0.152(6) 0.142(6) 0.104(5) -0.009(5) -0.015(5) -0.109(5)
C23D 0.146(7) 0.125(7) 0.109(6) -0.018(5) -0.007(5) -0.094(6)
C24D 0.205(11) 0.308(14) 0.119(7) -0.029(8) 0.028(7) -0.197(11)
C25D 0.226(12) 0.407(19) 0.178(11) -0.084(14) 0.038(10) -0.200(14)
C26D 0.218(13) 0.43(2) 0.194(12) -0.128(15) 0.042(9) -0.183(14)
C27D 0.193(9) 0.337(16) 0.165(10) -0.105(11) 0.001(8) -0.139(11)
Cl3D 0.138(3) 0.301(5) 0.140(3) -0.039(3) -0.036(2) -0.003(3)
O14D 0.109(3) 0.055(2) 0.066(3) -0.016(2) 0.002(3) -0.027(2)
N3D 0.105(5) 0.086(4) 0.080(4) -0.011(3) -0.003(4) -0.023(4)
C16D 0.113(5) 0.060(4) 0.073(4) -0.007(3) 0.003(4) -0.028(4)
C17D 0.118(6) 0.097(6) 0.097(5) -0.031(4) 0.008(5) -0.016(5)
C18D 0.137(7) 0.159(9) 0.127(8) -0.050(7) 0.014(6) 0.009(7)
C19D 0.127(9) 0.236(13) 0.138(9) -0.043(9) -0.004(6) 0.024(8)
C20D 0.128(6) 0.168(9) 0.098(6) -0.023(6) -0.021(6) -0.017(6)
Cl4D 0.204(3) 0.0878(17) 0.242(4) 0.004(2) -0.054(3) -0.0062(19)
O21D 0.109(4) 0.062(3) 0.077(3) -0.017(2) 0.002(3) -0.030(2)
N4D 0.141(6) 0.066(4) 0.181(8) -0.029(4) -0.017(5) -0.021(4)
C30D 0.115(6) 0.073(4) 0.128(7) -0.038(4) 0.005(5) -0.020(4)
C31D 0.116(7) 0.095(6) 0.204(11) -0.052(6) -0.010(7) -0.024(5)
C32D 0.153(9) 0.117(7) 0.286(15) -0.038(9) -0.052(10) -0.031(6)
C33D 0.176(10) 0.101(7) 0.307(16) -0.032(8) -0.056(11) -0.022(7)
C34D 0.165(9) 0.074(6) 0.220(11) -0.044(6) -0.037(8) -0.004(5)
O1D 0.201(6) 0.087(3) 0.079(3) -0.010(3) -0.006(4) -0.049(4)
O2D 0.153(5) 0.069(3) 0.066(3) -0.005(2) -0.008(3) -0.047(3)
C1D 0.199(9) 0.085(5) 0.064(5) -0.004(4) -0.014(5) -0.050(6)
C2D 0.354(18) 0.110(7) 0.074(6) 0.006(5) -0.046(8) -0.096(9)
O3D 0.180(5) 0.102(4) 0.070(3) -0.006(3) -0.012(3) -0.071(4)
O4D 0.187(6) 0.109(4) 0.082(3) 0.002(3) -0.035(4) -0.081(4)
C3D 0.205(9) 0.115(6) 0.082(5) 0.006(5) -0.029(6) -0.089(7)
C4D 0.327(18) 0.239(14) 0.101(7) 0.043(8) -0.096(10) -0.166(13)
O6D 0.138(4) 0.074(3) 0.078(3) -0.019(2) -0.002(3) -0.050(3)
O7D 0.173(13) 0.088(11) 0.082(10) -0.047(8) 0.007(8) -0.065(9)
C5D 0.179(13) 0.087(10) 0.095(10) -0.040(9) 0.005(9) -0.071(10)
C6D 0.21(2) 0.092(13) 0.102(18) -0.033(12) 0.007(16) -0.086(14)
O8D 0.119(4) 0.067(3) 0.062(3) -0.011(2) -0.006(3) -0.038(3)
O9D 0.112(4) 0.060(2) 0.068(3) -0.010(2) -0.004(2) -0.039(2)
C7D 0.104(5) 0.058(4) 0.065(4) -0.013(3) -0.009(4) -0.026(3)
C8D 0.118(6) 0.092(5) 0.076(5) 0.002(4) -0.021(4) -0.050(5)
O11D 0.123(4) 0.061(3) 0.083(3) -0.016(2) -0.011(3) -0.037(3)
O12D 0.170(5) 0.067(3) 0.080(3) -0.008(2) -0.011(3) -0.058(3)
C14D 0.127(6) 0.053(4) 0.092(5) -0.010(3) -0.020(5) -0.040(4)
C15D 0.189(10) 0.069(4) 0.118(7) -0.015(4) -0.044(7) -0.040(5)
O15D 0.116(4) 0.068(3) 0.071(3) -0.010(2) -0.009(3) -0.038(3)
O16D 0.100(3) 0.056(2) 0.067(3) -0.010(2) -0.003(2) -0.027(2)
C21D 0.096(5) 0.064(4) 0.076(4) -0.010(3) -0.012(4) -0.032(4)
C22D 0.157(8) 0.062(4) 0.078(5) 0.001(3) -0.032(5) -0.031(4)
O18D 0.115(4) 0.064(3) 0.083(3) -0.019(2) 0.017(3) -0.036(3)
O19D 0.139(4) 0.075(3) 0.082(3) -0.028(3) 0.026(3) -0.049(3)
C28D 0.126(6) 0.071(4) 0.089(5) -0.020(4) 0.027(4) -0.034(4)
C29D 0.159(9) 0.114(7) 0.118(7) -0.033(6) 0.055(6) -0.059(6)
O22D 0.109(3) 0.060(2) 0.064(3) -0.009(2) -0.003(2) -0.034(2)
O23D 0.124(4) 0.069(3) 0.060(3) -0.004(2) -0.006(3) -0.041(3)
C35D 0.112(5) 0.069(4) 0.060(4) -0.009(3) -0.010(4) -0.030(4)
C36D 0.123(6) 0.076(5) 0.090(5) -0.016(4) 0.003(4) -0.038(4)
Cr1E 0.080(3) 0.090(4) 0.099(3) -0.008(3) -0.014(2) -0.028(3)
Cr2E 0.090(3) 0.088(3) 0.097(3) -0.014(3) -0.007(3) -0.040(2)
Cr3E 0.117(4) 0.101(3) 0.089(3) -0.012(2) -0.004(2) -0.001(3)
Cr4E 0.087(3) 0.097(3) 0.098(3) -0.014(2) 0.006(2) 0.002(2)
Cr5E 0.077(3) 0.108(4) 0.104(4) -0.010(2) -0.017(3) -0.003(2)
Cr6E 0.097(3) 0.127(6) 0.115(4) -0.038(3) -0.029(3) -0.006(3)
Cr7E 0.090(4) 0.090(4) 0.096(4) -0.023(3) -0.004(3) -0.004(3)
Cr8E 0.066(3) 0.080(4) 0.107(4) -0.035(4) -0.002(3) 0.002(2)
Ni1E 0.080(3) 0.090(4) 0.099(3) -0.008(3) -0.014(2) -0.028(3)
Ni2E 0.090(3) 0.088(3) 0.097(3) -0.014(3) -0.007(3) -0.040(2)
Ni3E 0.117(4) 0.101(3) 0.089(3) -0.012(2) -0.004(2) -0.001(3)
Ni4E 0.087(3) 0.097(3) 0.098(3) -0.014(2) 0.006(2) 0.002(2)
Ni5E 0.077(3) 0.108(4) 0.104(4) -0.010(2) -0.017(3) -0.003(2)
Ni6E 0.097(3) 0.127(6) 0.115(4) -0.038(3) -0.029(3) -0.006(3)
Ni7E 0.090(4) 0.090(4) 0.096(4) -0.023(3) -0.004(3) -0.004(3)
Ni8E 0.066(3) 0.080(4) 0.107(4) -0.035(4) -0.002(3) 0.002(2)
F1E 0.073(6) 0.066(7) 0.109(7) -0.022(5) -0.008(5) -0.027(5)
F2E 0.103(7) 0.073(7) 0.098(7) -0.002(6) -0.005(6) -0.016(6)
F3E 0.083(7) 0.091(7) 0.103(8) -0.013(6) -0.002(6) -0.005(5)
F4E 0.078(6) 0.094(7) 0.105(7) -0.022(6) -0.001(5) -0.002(5)
F5E 0.084(6) 0.105(8) 0.106(7) -0.033(6) -0.026(5) -0.007(6)
F6E 0.095(7) 0.104(10) 0.105(8) -0.023(8) -0.024(6) -0.021(7)
F7E 0.075(7) 0.069(8) 0.084(7) -0.023(6) -0.003(5) -0.020(6)
F8E 0.068(7) 0.064(7) 0.106(6) -0.025(5) -0.010(5) -0.021(5)
O1E 0.098(8) 0.123(9) 0.120(8) 0.005(7) -0.015(6) -0.016(7)
O2E 0.094(7) 0.100(8) 0.120(8) 0.007(7) -0.009(7) -0.034(6)
C1E 0.098(8) 0.128(11) 0.141(11) 0.006(10) -0.011(8) -0.031(9)
C2E 0.148(13) 0.172(15) 0.142(13) 0.028(11) -0.042(13) -0.025(11)
C3E 0.145(14) 0.24(3) 0.17(2) 0.01(2) -0.045(15) 0.009(16)
C4E 0.22(3) 0.24(3) 0.156(14) -0.005(17) -0.032(19) 0.04(2)
C5E 0.31(3) 0.168(19) 0.27(3) 0.05(2) -0.09(3) -0.09(2)
O3E 0.100(10) 0.097(9) 0.103(7) -0.015(7) -0.001(7) -0.051(7)
O4E 0.113(9) 0.098(8) 0.095(7) -0.021(7) -0.011(6) -0.047(7)
C6E 0.114(11) 0.105(11) 0.108(9) -0.025(9) -0.005(8) -0.047(8)
C7E 0.137(14) 0.125(14) 0.140(12) -0.036(10) -0.012(11) -0.065(9)
C8E 0.17(2) 0.140(19) 0.160(16) -0.045(14) 0.000(15) -0.109(17)
C9E 0.18(2) 0.18(3) 0.29(3) -0.04(2) -0.10(2) -0.060(16)
C10E 0.19(2) 0.14(2) 0.154(17) -0.061(15) 0.005(17) -0.085(16)
O5E 0.117(9) 0.124(9) 0.086(7) -0.012(6) -0.009(6) -0.039(6)
O6E 0.153(11) 0.137(10) 0.114(8) -0.043(8) -0.005(7) -0.007(9)
C11E 0.140(12) 0.130(12) 0.111(10) -0.044(9) -0.004(9) -0.045(9)
C12E 0.203(16) 0.204(17) 0.119(12) -0.079(12) -0.001(10) -0.071(14)
C13E 0.23(2) 0.34(3) 0.112(17) -0.072(19) -0.018(16) -0.06(2)
C14E 0.23(3) 0.245(19) 0.26(3) -0.17(2) 0.03(2) -0.102(19)
C15E 0.215(17) 0.27(3) 0.105(16) -0.096(17) -0.006(13) -0.091(17)
O7E 0.083(8) 0.079(9) 0.111(9) -0.020(8) 0.005(8) -0.022(7)
O8E 0.091(10) 0.112(8) 0.102(9) 0.002(8) 0.001(8) -0.013(7)
C16E 0.088(10) 0.093(9) 0.115(11) -0.023(9) 0.003(10) -0.019(7)
C17E 0.085(13) 0.091(11) 0.160(13) -0.007(12) -0.005(11) -0.019(10)
C18E 0.14(2) 0.082(12) 0.23(3) -0.003(15) -0.04(2) -0.003(13)
C19E 0.17(3) 0.13(2) 0.160(14) 0.001(15) 0.031(17) -0.036(19)
C20E 0.13(2) 0.15(2) 0.23(2) 0.02(2) -0.06(2) -0.056(17)
O9E 0.108(9) 0.152(10) 0.120(9) -0.029(8) 0.015(7) 0.018(7)
O10E 0.093(9) 0.121(9) 0.122(8) -0.033(7) 0.019(7) 0.006(7)
C21E 0.113(11) 0.139(14) 0.120(10) -0.040(10) 0.024(8) 0.040(11)
C22E 0.106(12) 0.185(15) 0.186(16) -0.048(12) 0.056(10) 0.024(12)
C23E 0.13(2) 0.22(2) 0.18(2) -0.041(16) 0.049(15) -0.009(17)
C24E 0.19(3) 0.23(2) 0.28(3) -0.14(2) 0.11(2) 0.00(2)
C25E 0.104(16) 0.35(3) 0.21(2) -0.05(2) 0.052(15) 0.04(2)
O11E 0.141(11) 0.114(8) 0.141(10) -0.042(7) -0.016(8) 0.007(7)
O12E 0.101(11) 0.098(8) 0.143(11) -0.027(8) 0.012(9) -0.012(8)
C26E 0.136(14) 0.101(10) 0.147(11) -0.046(8) 0.002(10) -0.001(9)
C27E 0.197(18) 0.144(14) 0.227(18) -0.054(11) -0.041(15) -0.038(13)
C28E 0.26(3) 0.120(19) 0.26(2) -0.084(17) 0.00(2) -0.05(2)
C29E 0.20(2) 0.20(3) 0.29(3) -0.07(2) -0.06(2) -0.021(18)
C30E 0.23(3) 0.122(16) 0.23(2) -0.058(14) -0.064(19) -0.075(16)
O13E 0.111(8) 0.086(7) 0.137(8) -0.010(7) -0.009(7) 0.017(6)
O14E 0.091(8) 0.120(9) 0.132(10) 0.001(7) -0.013(8) 0.013(8)
C31E 0.105(12) 0.101(11) 0.133(11) 0.008(9) -0.008(9) 0.004(10)
C32E 0.120(12) 0.130(11) 0.171(13) 0.015(12) -0.016(10) 0.027(10)
C33E 0.20(2) 0.111(13) 0.34(4) 0.02(2) -0.10(2) 0.037(14)
C34E 0.129(18) 0.24(3) 0.22(2) 0.08(2) 0.023(17) 0.103(17)
C35E 0.19(2) 0.18(3) 0.229(19) -0.03(2) -0.084(17) 0.09(2)
O15E 0.073(7) 0.101(8) 0.128(9) -0.014(7) -0.005(7) -0.014(6)
O16E 0.080(8) 0.092(9) 0.122(8) -0.013(7) -0.017(6) -0.003(7)
C36E 0.069(9) 0.098(12) 0.132(10) -0.015(8) -0.011(8) -0.007(9)
C37E 0.098(10) 0.138(14) 0.161(14) -0.013(10) -0.006(11) -0.042(9)
C38E 0.26(3) 0.20(2) 0.155(15) 0.012(15) -0.024(18) -0.153(19)
C39E 0.078(12) 0.21(2) 0.32(3) -0.05(2) 0.00(2) -0.025(13)
C40E 0.119(19) 0.15(2) 0.180(18) -0.023(15) -0.019(16) -0.059(16)
O17E 0.106(9) 0.153(11) 0.124(9) -0.012(7) -0.047(7) -0.006(8)
O18E 0.115(8) 0.169(13) 0.131(10) -0.044(9) -0.042(8) -0.015(8)
C41E 0.113(10) 0.175(14) 0.139(12) -0.026(10) -0.061(10) -0.010(11)
C42E 0.168(12) 0.218(16) 0.157(14) -0.023(11) -0.084(11) -0.055(14)
C43E 0.149(15) 0.41(4) 0.26(3) -0.06(3) -0.088(16) -0.08(2)
C44E 0.26(3) 0.30(3) 0.21(3) 0.05(2) -0.16(2) -0.09(3)
C45E 0.26(3) 0.28(2) 0.26(3) -0.094(18) -0.13(2) -0.05(2)
O19E 0.096(8) 0.125(9) 0.116(8) -0.018(7) -0.034(7) -0.006(7)
O20E 0.112(10) 0.136(10) 0.110(11) -0.029(8) -0.013(8) -0.006(8)
C46E 0.114(12) 0.125(11) 0.135(11) -0.009(9) -0.012(10) -0.002(10)
C47E 0.147(12) 0.147(12) 0.188(14) 0.018(12) -0.033(12) -0.034(12)
C48E 0.23(3) 0.133(17) 0.26(3) 0.04(2) -0.03(3) 0.00(2)
C49E 0.17(2) 0.21(2) 0.212(16) 0.053(16) -0.103(19) -0.04(2)
C50E 0.160(14) 0.23(3) 0.16(2) 0.02(2) -0.039(17) -0.089(15)
O21E 0.132(9) 0.160(12) 0.101(8) -0.055(8) -0.017(7) 0.003(9)
O22E 0.132(11) 0.105(13) 0.105(9) -0.029(8) -0.003(8) -0.018(9)
C51E 0.150(10) 0.173(14) 0.094(9) -0.058(10) -0.002(8) -0.024(11)
C52E 0.228(17) 0.238(17) 0.097(10) -0.054(14) -0.002(10) -0.030(14)
C53E 0.27(3) 0.36(4) 0.100(19) -0.07(2) -0.031(19) -0.05(2)
C54E 0.25(2) 0.30(3) 0.11(2) -0.09(3) 0.03(2) -0.01(2)
C55E 0.36(3) 0.27(2) 0.12(2) -0.004(19) 0.00(2) -0.09(2)
O23E 0.109(11) 0.110(8) 0.130(13) -0.045(8) -0.026(9) -0.033(7)
O24E 0.121(11) 0.109(10) 0.113(13) -0.042(9) -0.020(9) -0.034(9)
C56E 0.116(11) 0.106(9) 0.140(13) -0.042(10) -0.016(11) -0.038(7)
C57E 0.137(13) 0.115(10) 0.200(14) -0.069(12) 0.014(12) -0.049(9)
C58E 0.156(19) 0.088(14) 0.28(3) -0.046(19) 0.00(2) -0.032(14)
C59E 0.22(3) 0.19(2) 0.223(17) -0.113(17) 0.051(17) -0.11(2)
C60E 0.155(15) 0.133(17) 0.22(3) -0.098(18) 0.036(15) -0.073(14)
O25E 0.091(11) 0.097(10) 0.118(10) -0.048(9) 0.034(8) -0.014(9)
O26E 0.072(9) 0.084(10) 0.173(10) -0.049(8) 0.000(7) -0.006(8)
C61E 0.087(10) 0.075(11) 0.146(10) -0.035(8) 0.027(8) -0.025(9)
C62E 0.102(12) 0.082(11) 0.208(15) -0.049(11) 0.041(10) -0.021(8)
C63E 0.15(2) 0.069(13) 0.24(3) -0.037(16) -0.02(2) -0.023(14)
C64E 0.072(12) 0.099(17) 0.29(3) -0.07(2) 0.028(16) -0.018(11)
C65E 0.14(3) 0.105(18) 0.232(17) -0.015(18) 0.088(15) 0.03(2)
O27E 0.097(9) 0.069(7) 0.128(10) -0.016(7) -0.010(8) -0.038(7)
O28E 0.063(12) 0.082(10) 0.126(9) -0.013(8) -0.008(7) -0.015(8)
C66E 0.078(12) 0.084(10) 0.118(10) -0.018(9) 0.004(8) -0.034(8)
C67E 0.080(12) 0.088(10) 0.137(14) -0.029(9) 0.024(9) -0.036(8)
C68E 0.091(19) 0.102(15) 0.18(2) -0.043(16) 0.048(15) -0.043(13)
C69E 0.101(19) 0.14(2) 0.19(2) -0.060(17) 0.007(16) -0.049(14)
C70E 0.11(2) 0.077(12) 0.173(19) -0.012(11) 0.012(15) -0.038(11)
O29E 0.070(8) 0.133(12) 0.141(9) 0.005(8) -0.029(7) -0.015(8)
O30E 0.079(8) 0.126(11) 0.151(10) 0.008(9) -0.034(6) -0.028(7)
C71E 0.078(9) 0.104(12) 0.152(9) 0.008(11) -0.042(7) -0.022(9)
C72E 0.081(10) 0.106(11) 0.222(13) 0.011(11) -0.067(10) -0.023(9)
C73E 0.106(13) 0.153(17) 0.22(2) -0.011(17) -0.062(15) 0.008(13)
C74E 0.083(15) 0.117(16) 0.231(14) -0.031(14) -0.085(13) 0.005(12)
C75E 0.12(2) 0.106(11) 0.32(3) 0.017(16) -0.08(2) -0.044(12)
O31E 0.092(10) 0.071(6) 0.138(9) -0.015(7) -0.006(7) 0.005(6)
O32E 0.097(10) 0.079(8) 0.136(9) -0.002(7) -0.007(8) -0.019(7)
C76E 0.103(12) 0.091(9) 0.142(11) -0.004(8) -0.009(10) -0.010(9)
C77E 0.176(15) 0.094(9) 0.180(16) -0.004(11) -0.003(15) 0.010(12)
C78E 0.176(16) 0.16(2) 0.23(3) -0.02(2) -0.01(2) 0.077(16)
C79E 0.36(4) 0.116(18) 0.22(2) -0.023(19) -0.04(3) -0.05(2)
C80E 0.23(2) 0.072(13) 0.25(2) 0.010(17) 0.04(2) 0.016(16)
Cl1F 0.395(12) 0.109(4) 0.337(11) -0.051(5) 0.241(9) -0.047(5)
O1F 0.138(4) 0.074(3) 0.078(3) -0.019(2) -0.002(3) -0.050(3)
N1F 0.244(15) 0.099(10) 0.138(14) -0.060(11) 0.087(12) -0.085(10)
C1F 0.202(13) 0.092(8) 0.106(11) -0.046(9) 0.042(10) -0.070(8)
C2F 0.278(18) 0.091(9) 0.163(18) -0.077(11) 0.074(15) -0.098(10)
C3F 0.34(2) 0.094(10) 0.25(2) -0.078(12) 0.158(16) -0.096(12)
C4F 0.36(2) 0.111(11) 0.32(2) -0.078(14) 0.195(18) -0.113(14)
C5F 0.33(2) 0.089(10) 0.253(19) -0.044(12) 0.168(16) -0.070(11)
C21F 0.160(11) 0.209(10) 0.249(15) -0.154(11) 0.033(10) -0.090(9)
C22F 0.170(12) 0.245(14) 0.305(17) -0.179(13) 0.059(12) -0.111(11)
C23F 0.21(2) 0.30(2) 0.35(3) -0.23(2) 0.09(2) -0.10(2)
C24F 0.162(19) 0.35(3) 0.33(2) -0.18(2) 0.040(17) -0.11(2)
C25F 0.23(3) 0.258(17) 0.35(3) -0.136(19) 0.07(2) -0.131(18)

_geom_special_details            
;
 All esds (except the esd in the dihedral angle between two l.s. planes)
 are estimated using the full covariance matrix.  The cell esds are taken
 into account individually in the estimation of esds in distances, angles
 and torsion angles; correlations between esds in cell parameters are only
 used when they are defined by crystal symmetry.  An approximate (isotropic)
 treatment of cell esds is used for estimating esds involving l.s. planes.
;
loop_
_geom_bond_atom_site_label_1
_geom_bond_atom_site_label_2
_geom_bond_distance
_geom_bond_site_symmetry_2
_geom_bond_publ_flag
N101 C101 1.344(9) . ?
N101 C105 1.330(8) . ?
N101 Ni1D 2.078(6) . ?
N102 H10M 0.9100 . ?
N102 H10N 0.9100 . ?
N102 C112 1.465(8) . ?
N102 C113 1.464(7) . ?
C101 C102 1.393(10) . ?
C102 H102 0.9500 . ?
C102 C103 1.375(10) . ?
C103 H103 0.9500 . ?
C103 C104 1.355(10) . ?
C104 C105 1.398(10) . ?
C104 C106 1.500(9) . ?
C105 H105 0.9500 . ?
C106 C107 1.348(10) . ?
C106 C111 1.346(10) . ?
C107 H107 0.9500 . ?
C107 C108 1.388(9) . ?
C108 H108 0.9500 . ?
C108 C109 1.363(10) . ?
C109 C110 1.365(10) . ?
C109 C112 1.524(8) . ?
C110 H110 0.9500 . ?
C110 C111 1.414(9) . ?
C111 H111 0.9500 . ?
C112 H11A 0.9900 . ?
C112 H11B 0.9900 . ?
C113 H11C 0.9900 . ?
C113 H11D 0.9900 . ?
C113 C114 1.483(9) . ?
C114 H11E 0.9900 . ?
C114 H11F 0.9900 . ?
C114 C115 1.504(8) . ?
C115 C116 1.3900 . ?
C115 C120 1.3900 . ?
C116 H116 0.9500 . ?
C116 C117 1.3900 . ?
C117 H117 0.9500 . ?
C117 C118 1.3900 . ?
C118 H118 0.9500 . ?
C118 C119 1.3900 . ?
C119 H119 0.9500 . ?
C119 C120 1.3900 . ?
C120 H120 0.9500 . ?
N201 C201 1.345(8) . ?
N201 C205 1.347(8) . ?
N201 Ni3D 2.048(6) . ?
N202 H20M 0.9100 . ?
N202 H20N 0.9100 . ?
N202 C212 1.477(8) . ?
N202 C213 1.485(8) . ?
C201 H201 0.9500 . ?
C201 C202 1.388(10) . ?
C202 H202 0.9500 . ?
C202 C203 1.384(10) . ?
C203 H203 0.9500 . ?
C203 C204 1.359(10) . ?
C204 C205 1.389(9) . ?
C204 C206 1.490(9) . ?
C205 H205 0.9500 . ?
C206 C207 1.351(10) . ?
C206 C211 1.358(9) . ?
C207 H207 0.9500 . ?
C207 C208 1.390(10) . ?
C208 H208 0.9500 . ?
C208 C209 1.362(10) . ?
C209 C210 1.377(9) . ?
C209 C212 1.519(9) . ?
C210 H210 0.9500 . ?
C210 C211 1.402(9) . ?
C211 H211 0.9500 . ?
C212 H21A 0.9900 . ?
C212 H21B 0.9900 . ?
C213 H21C 0.9900 . ?
C213 H21D 0.9900 . ?
C213 C214 1.477(8) . ?
C214 H21E 0.9900 . ?
C214 H21F 0.9900 . ?
C214 C215 1.514(7) . ?
C215 C216 1.3900 . ?
C215 C220 1.3900 . ?
C216 H216 0.9500 . ?
C216 C217 1.3900 . ?
C217 H217 0.9500 . ?
C217 C218 1.3900 . ?
C218 H218 0.9500 . ?
C218 C219 1.3900 . ?
C219 H219 0.9500 . ?
C219 C220 1.3900 . ?
C220 H220 0.9500 . ?
N301 C301 1.346(8) . ?
N301 C305 1.329(7) . ?
N301 Ni5D 2.083(5) . ?
N302 H30M 0.9100 . ?
N302 H30N 0.9100 . ?
N302 C312 1.371(7) . ?
N302 C313 1.476(7) . ?
C301 H301 0.9500 . ?
C301 C302 1.370(9) . ?
C302 H302 0.9500 . ?
C302 C303 1.381(9) . ?
C303 H303 0.9500 . ?
C303 C304 1.345(8) . ?
C304 C305 1.401(8) . ?
C304 C306 1.475(9) . ?
C305 H305 0.9500 . ?
C306 C307 1.316(10) . ?
C306 C311 1.332(10) . ?
C307 H307 0.9500 . ?
C307 C308 1.381(10) . ?
C308 H308 0.9500 . ?
C308 C309 1.392(11) . ?
C309 C310 1.286(10) . ?
C309 C312 1.462(10) . ?
C310 H310 0.9500 . ?
C310 C311 1.392(10) . ?
C311 H311 0.9500 . ?
C312 H31A 0.9900 . ?
C312 H31B 0.9900 . ?
C313 H31C 0.9900 . ?
C313 H31D 0.9900 . ?
C313 C314 1.401(11) . ?
C314 H31E 0.9900 . ?
C314 H31F 0.9900 . ?
C314 C315 1.528(9) . ?
C315 C316 1.3900 . ?
C315 C320 1.3900 . ?
C316 H316 0.9500 . ?
C316 C317 1.3900 . ?
C317 H317 0.9500 . ?
C317 C318 1.3900 . ?
C318 H318 0.9500 . ?
C318 C319 1.3900 . ?
C319 H319 0.9500 . ?
C319 C320 1.3900 . ?
C320 H320 0.9500 . ?
Cr1A F1A 1.908(5) . ?
Cr1A F8A 1.915(5) . ?
Cr1A O1A 1.973(7) . ?
Cr1A O3A 1.942(7) . ?
Cr1A O30A 1.952(7) . ?
Cr1A O32A 1.949(8) . ?
Cr2A F1A 1.920(6) . ?
Cr2A F2A 1.920(6) . ?
Cr2A O2A 1.894(8) . ?
Cr2A O4A 1.927(8) . ?
Cr2A O5A 1.967(9) . ?
Cr2A O7A 1.953(8) . ?
Cr3A F2A 1.917(5) . ?
Cr3A F3A 1.926(6) . ?
Cr3A O6A 1.915(10) . ?
Cr3A O8A 1.936(9) . ?
Cr3A O9A 1.940(8) . ?
Cr3A O11A 1.959(8) . ?
Cr4A F3A 1.939(5) . ?
Cr4A F4A 1.921(5) . ?
Cr4A O10A 1.931(8) . ?
Cr4A O12A 1.982(6) . ?
Cr4A O13A 1.934(8) . ?
Cr4A O15A 1.943(6) . ?
Cr5A F4A 1.983(5) . ?
Cr5A F5A 1.944(5) . ?
Cr5A O14A 1.986(7) . ?
Cr5A O16A 1.987(7) . ?
Cr5A O17A 1.992(7) . ?
Cr5A O19A 1.983(7) . ?
Cr6A F5A 1.967(6) . ?
Cr6A F6A 1.986(4) . ?
Cr6A O18A 1.938(7) . ?
Cr6A O20A 1.967(7) . ?
Cr6A O21A 2.008(7) . ?
Cr6A O23A 2.012(7) . ?
Cr7A F6A 1.890(5) . ?
Cr7A F7A 1.927(5) . ?
Cr7A O22A 1.926(7) . ?
Cr7A O24A 1.950(7) . ?
Cr7A O25A 1.979(7) . ?
Cr7A O27A 1.986(7) . ?
Cr8A F7A 1.917(4) . ?
Cr8A F8A 1.932(5) . ?
Cr8A O26A 1.949(8) . ?
Cr8A O28A 1.932(7) . ?
Cr8A O29A 1.960(6) . ?
Cr8A O31A 1.931(8) . ?
O1A C1A 1.237(10) . ?
O2A C1A 1.229(10) . ?
C1A C2A 1.526(10) . ?
C2A C3A 1.443(11) . ?
C2A C4A 1.498(11) . ?
C2A C5A 1.527(12) . ?
C3A H3AA 0.9800 . ?
C3A H3AB 0.9800 . ?
C3A H3AC 0.9800 . ?
C4A H4AA 0.9800 . ?
C4A H4AB 0.9800 . ?
C4A H4AC 0.9800 . ?
C5A H5AA 0.9800 . ?
C5A H5AB 0.9800 . ?
C5A H5AC 0.9800 . ?
O3A C6A 1.237(9) . ?
O4A C6A 1.233(9) . ?
C6A C7A 1.564(10) . ?
C7A C8A 1.518(12) . ?
C7A C9A 1.483(11) . ?
C7A C10A 1.494(11) . ?
C8A H8AA 0.9800 . ?
C8A H8AB 0.9800 . ?
C8A H8AC 0.9800 . ?
C9A H9AA 0.9800 . ?
C9A H9AB 0.9800 . ?
C9A H9AC 0.9800 . ?
C10A H10D 0.9800 . ?
C10A H10E 0.9800 . ?
C10A H10F 0.9800 . ?
O5A C11A 1.240(10) . ?
O6A C11A 1.230(11) . ?
C11A C12A 1.543(12) . ?
C12A C13A 1.498(13) . ?
C12A C14A 1.510(13) . ?
C12A C15A 1.465(12) . ?
C13A H13D 0.9800 . ?
C13A H13E 0.9800 . ?
C13A H13F 0.9800 . ?
C14A H14D 0.9800 . ?
C14A H14E 0.9800 . ?
C14A H14F 0.9800 . ?
C15A H15D 0.9800 . ?
C15A H15E 0.9800 . ?
C15A H15F 0.9800 . ?
O7A C16A 1.261(9) . ?
O8A C16A 1.225(9) . ?
C16A C17A 1.539(10) . ?
C17A C18A 1.510(11) . ?
C17A C19A 1.509(12) . ?
C17A C20A 1.503(12) . ?
C18A H18D 0.9800 . ?
C18A H18E 0.9800 . ?
C18A H18F 0.9800 . ?
C19A H19D 0.9800 . ?
C19A H19E 0.9800 . ?
C19A H19F 0.9800 . ?
C20A H20D 0.9800 . ?
C20A H20E 0.9800 . ?
C20A H20F 0.9800 . ?
O9A C21A 1.251(10) . ?
O10A C21A 1.228(10) . ?
C21A C22A 1.539(11) . ?
C22A C23A 1.498(12) . ?
C22A C24A 1.535(12) . ?
C22A C25A 1.501(12) . ?
C23A H23G 0.9800 . ?
C23A H23H 0.9800 . ?
C23A H23I 0.9800 . ?
C24A H24G 0.9800 . ?
C24A H24H 0.9800 . ?
C24A H24I 0.9800 . ?
C25A H25G 0.9800 . ?
C25A H25H 0.9800 . ?
C25A H25I 0.9800 . ?
O11A C26A 1.227(9) . ?
O12A C26A 1.216(9) . ?
C26A C27A 1.542(10) . ?
C27A C28A 1.513(10) . ?
C27A C29A 1.499(12) . ?
C27A C30A 1.480(11) . ?
C28A H28D 0.9800 . ?
C28A H28E 0.9800 . ?
C28A H28F 0.9800 . ?
C29A H29D 0.9800 . ?
C29A H29E 0.9800 . ?
C29A H29F 0.9800 . ?
C30A H30D 0.9800 . ?
C30A H30E 0.9800 . ?
C30A H30F 0.9800 . ?
O13A C31A 1.240(10) . ?
O14A C31A 1.245(9) . ?
C31A C32A 1.535(10) . ?
C32A C33A 1.512(10) . ?
C32A C34A 1.508(11) . ?
C32A C35A 1.476(11) . ?
C33A H33D 0.9800 . ?
C33A H33E 0.9800 . ?
C33A H33F 0.9800 . ?
C34A H34D 0.9800 . ?
C34A H34E 0.9800 . ?
C34A H34F 0.9800 . ?
C35A H35D 0.9800 . ?
C35A H35E 0.9800 . ?
C35A H35F 0.9800 . ?
O15A C36A 1.258(9) . ?
O16A C36A 1.267(9) . ?
C36A C37A 1.550(9) . ?
C37A C38A 1.489(10) . ?
C37A C39A 1.509(11) . ?
C37A C40A 1.498(11) . ?
C38A H38D 0.9800 . ?
C38A H38E 0.9800 . ?
C38A H38F 0.9800 . ?
C39A H39D 0.9800 . ?
C39A H39E 0.9800 . ?
C39A H39F 0.9800 . ?
C40A H40D 0.9800 . ?
C40A H40E 0.9800 . ?
C40A H40F 0.9800 . ?
O17A C41A 1.255(9) . ?
O18A C41A 1.255(10) . ?
C41A C42A 1.565(11) . ?
C42A C43A 1.488(12) . ?
C42A C44A 1.486(12) . ?
C42A C45A 1.515(12) . ?
C43A H43D 0.9800 . ?
C43A H43E 0.9800 . ?
C43A H43F 0.9800 . ?
C44A H44D 0.9800 . ?
C44A H44E 0.9800 . ?
C44A H44F 0.9800 . ?
C45A H45D 0.9800 . ?
C45A H45E 0.9800 . ?
C45A H45F 0.9800 . ?
O19A C46A 1.237(9) . ?
O20A C46A 1.245(9) . ?
C46A C47A 1.544(10) . ?
C47A C48A 1.498(11) . ?
C47A C49A 1.535(12) . ?
C47A C50A 1.459(11) . ?
C48A H48D 0.9800 . ?
C48A H48E 0.9800 . ?
C48A H48F 0.9800 . ?
C49A H49D 0.9800 . ?
C49A H49E 0.9800 . ?
C49A H49F 0.9800 . ?
C50A H50D 0.9800 . ?
C50A H50E 0.9800 . ?
C50A H50F 0.9800 . ?
O21A C51A 1.231(9) . ?
O22A C51A 1.270(9) . ?
C51A C52A 1.562(11) . ?
C52A C53A 1.443(11) . ?
C52A C54A 1.533(12) . ?
C52A C55A 1.509(12) . ?
C53A H53D 0.9800 . ?
C53A H53E 0.9800 . ?
C53A H53F 0.9800 . ?
C54A H54D 0.9800 . ?
C54A H54E 0.9800 . ?
C54A H54F 0.9800 . ?
C55A H55D 0.9800 . ?
C55A H55E 0.9800 . ?
C55A H55F 0.9800 . ?
O23A C56A 1.254(9) . ?
O24A C56A 1.254(9) . ?
C56A C57A 1.519(10) . ?
C57A C58A 1.511(10) . ?
C57A C59A 1.528(11) . ?
C57A C60A 1.499(11) . ?
C58A H58D 0.9800 . ?
C58A H58E 0.9800 . ?
C58A H58F 0.9800 . ?
C59A H59D 0.9800 . ?
C59A H59E 0.9800 . ?
C59A H59F 0.9800 . ?
C60A H60D 0.9800 . ?
C60A H60E 0.9800 . ?
C60A H60F 0.9800 . ?
O25A C61A 1.267(9) . ?
O26A C61A 1.249(10) . ?
C61A C62A 1.542(11) . ?
C62A C63A 1.508(12) . ?
C62A C64A 1.527(12) . ?
C62A C65A 1.485(11) . ?
C63A H63D 0.9800 . ?
C63A H63E 0.9800 . ?
C63A H63F 0.9800 . ?
C64A H64D 0.9800 . ?
C64A H64E 0.9800 . ?
C64A H64F 0.9800 . ?
C65A H65D 0.9800 . ?
C65A H65E 0.9800 . ?
C65A H65F 0.9800 . ?
O27A C66A 1.268(8) . ?
O28A C66A 1.246(9) . ?
C66A C67A 1.542(10) . ?
C67A C68A 1.525(11) . ?
C67A C69A 1.514(11) . ?
C67A C70A 1.485(10) . ?
C68A H68D 0.9800 . ?
C68A H68E 0.9800 . ?
C68A H68F 0.9800 . ?
C69A H69D 0.9800 . ?
C69A H69E 0.9800 . ?
C69A H69F 0.9800 . ?
C70A H70D 0.9800 . ?
C70A H70E 0.9800 . ?
C70A H70F 0.9800 . ?
O29A C71A 1.259(9) . ?
O30A C71A 1.270(9) . ?
C71A C72A 1.526(10) . ?
C72A C73A 1.470(11) . ?
C72A C74A 1.500(11) . ?
C72A C75A 1.515(12) . ?
C73A H73D 0.9800 . ?
C73A H73E 0.9800 . ?
C73A H73F 0.9800 . ?
C74A H74D 0.9800 . ?
C74A H74E 0.9800 . ?
C74A H74F 0.9800 . ?
C75A H75D 0.9800 . ?
C75A H75E 0.9800 . ?
C75A H75F 0.9800 . ?
O31A C76A 1.255(10) . ?
O32A C76A 1.252(10) . ?
C76A C77A 1.520(11) . ?
C77A C78A 1.515(12) . ?
C77A C79A 1.520(12) . ?
C77A C80A 1.459(12) . ?
C78A H78D 0.9800 . ?
C78A H78E 0.9800 . ?
C78A H78F 0.9800 . ?
C79A H79D 0.9800 . ?
C79A H79E 0.9800 . ?
C79A H79F 0.9800 . ?
C80A H80D 0.9800 . ?
C80A H80E 0.9800 . ?
C80A H80F 0.9800 . ?
Ni3D O13D 2.081(5) . ?
Ni3D O10D 2.065(5) . ?
Ni3D O6D 2.052(5) . ?
Ni3D O9D 2.105(5) . ?
Ni3D O11D 2.004(5) . ?
Ni3D O1F 2.052(5) . ?
Ni4D O13D 2.095(5) . ?
Ni4D O17D 2.070(5) . ?
Ni4D O14D 2.038(5) . ?
Ni4D O9D 2.090(4) . ?
Ni4D O12D 1.998(5) . ?
Ni4D O15D 1.993(4) . ?
O13D H13M 0.9900 . ?
O13D H13N 0.9900 . ?
Ni5D O20D 2.078(5) . ?
Ni5D O17D 2.071(5) . ?
Ni5D O14D 2.058(4) . ?
Ni5D O16D 2.115(4) . ?
Ni5D O18D 1.991(5) . ?
Ni6D O20D 2.082(4) . ?
Ni6D O21D 2.017(4) . ?
Ni6D O2D 2.060(5) 2_666 ?
Ni6D O16D 2.093(4) . ?
Ni6D O19D 2.010(5) . ?
Ni6D O22D 2.013(4) . ?
O20D H20O 0.9900 . ?
O20D H20P 0.9900 . ?
Cr1B F1B 1.951(9) . ?
Cr1B F8B 1.923(8) . ?
Cr1B O1B 1.972(12) . ?
Cr1B O3B 1.989(12) . ?
Cr1B O30B 1.969(14) . ?
Cr1B O32B 1.932(12) . ?
Cr2B F1B 1.897(8) . ?
Cr2B F2B 1.903(11) . ?
Cr2B O2B 1.989(13) . ?
Cr2B O4B 1.927(12) . ?
Cr2B O5B 1.943(14) . ?
Cr2B O7B 1.937(16) . ?
Cr3B F2B 1.912(9) . ?
Cr3B F3B 1.915(11) . ?
Cr3B O6B 1.938(16) . ?
Cr3B O8B 1.963(18) . ?
Cr3B O9B 1.977(14) . ?
Cr3B O11B 1.853(16) . ?
Cr4B F3B 1.936(10) . ?
Cr4B F4B 1.899(10) . ?
Cr4B O10B 1.932(12) . ?
Cr4B O12B 1.958(14) . ?
Cr4B O13B 1.967(16) . ?
Cr4B O15B 1.906(14) . ?
Cr5B F4B 1.967(11) . ?
Cr5B F5B 1.900(9) . ?
Cr5B O14B 1.960(12) . ?
Cr5B O16B 1.982(14) . ?
Cr5B O17B 1.946(15) . ?
Cr5B O19B 1.941(14) . ?
Cr6B F5B 1.944(9) . ?
Cr6B F6B 1.929(8) . ?
Cr6B O18B 1.927(17) . ?
Cr6B O20B 1.95(2) . ?
Cr6B O21B 1.95(2) . ?
Cr6B O23B 1.84(2) . ?
Cr7B F6B 1.971(8) . ?
Cr7B F7B 1.911(9) . ?
Cr7B O22B 2.10(2) . ?
Cr7B O24B 1.95(2) . ?
Cr7B O25B 1.76(2) . ?
Cr7B O27B 2.05(2) . ?
Cr8B F7B 1.943(8) . ?
Cr8B F8B 1.989(9) . ?
Cr8B O26B 2.164(19) . ?
Cr8B O28B 1.91(2) . ?
Cr8B O29B 1.95(2) . ?
Cr8B O31B 2.12(2) . ?
O1B C1B 1.254(11) . ?
O2B C1B 1.248(11) . ?
C1B C2B 1.536(12) . ?
C2B C3B 1.477(12) . ?
C2B C4B 1.504(12) . ?
C2B C5B 1.516(12) . ?
C3B H3BA 0.9800 . ?
C3B H3BB 0.9800 . ?
C3B H3BC 0.9800 . ?
C4B H4BA 0.9800 . ?
C4B H4BB 0.9800 . ?
C4B H4BC 0.9800 . ?
C5B H5BA 0.9800 . ?
C5B H5BB 0.9800 . ?
C5B H5BC 0.9800 . ?
O3B C6B 1.246(11) . ?
O4B C6B 1.244(11) . ?
C6B C7B 1.528(11) . ?
C7B C8B 1.473(12) . ?
C7B C9B 1.534(13) . ?
C7B C10B 1.486(12) . ?
C8B H8BA 0.9800 . ?
C8B H8BB 0.9800 . ?
C8B H8BC 0.9800 . ?
C9B H9BA 0.9800 . ?
C9B H9BB 0.9800 . ?
C9B H9BC 0.9800 . ?
C10B H10G 0.9800 . ?
C10B H10H 0.9800 . ?
C10B H10I 0.9800 . ?
O5B C11B 1.255(13) . ?
O6B C11B 1.254(13) . ?
C11B C12B 1.551(13) . ?
C12B C13B 1.497(13) . ?
C12B C14B 1.500(13) . ?
C12B C15B 1.502(13) . ?
C13B H13G 0.9800 . ?
C13B H13H 0.9800 . ?
C13B H13I 0.9800 . ?
C14B H14G 0.9800 . ?
C14B H14H 0.9800 . ?
C14B H14I 0.9800 . ?
C15B H15G 0.9800 . ?
C15B H15H 0.9800 . ?
C15B H15I 0.9800 . ?
O7B C16B 1.240(11) . ?
O8B C16B 1.242(12) . ?
C16B C17B 1.537(12) . ?
C17B C18B 1.499(12) . ?
C17B C19B 1.517(13) . ?
C17B C20B 1.493(12) . ?
C18B H18G 0.9800 . ?
C18B H18H 0.9800 . ?
C18B H18I 0.9800 . ?
C19B H19G 0.9800 . ?
C19B H19H 0.9800 . ?
C19B H19I 0.9800 . ?
C20B H20G 0.9800 . ?
C20B H20H 0.9800 . ?
C20B H20I 0.9800 . ?
O9B C21B 1.249(12) . ?
O10B C21B 1.231(12) . ?
C21B C22B 1.554(12) . ?
C22B C23B 1.468(13) . ?
C22B C24B 1.523(13) . ?
C22B C25B 1.506(13) . ?
C23B H23J 0.9800 . ?
C23B H23K 0.9800 . ?
C23B H23L 0.9800 . ?
C24B H24J 0.9800 . ?
C24B H24K 0.9800 . ?
C24B H24L 0.9800 . ?
C25B H25J 0.9800 . ?
C25B H25K 0.9800 . ?
C25B H25L 0.9800 . ?
O11B C26B 1.259(12) . ?
O12B C26B 1.272(12) . ?
C26B C27B 1.540(13) . ?
C27B C28B 1.496(13) . ?
C27B C29B 1.514(13) . ?
C27B C30B 1.486(13) . ?
C28B H28G 0.9800 . ?
C28B H28H 0.9800 . ?
C28B H28I 0.9800 . ?
C29B H29G 0.9800 . ?
C29B H29H 0.9800 . ?
C29B H29I 0.9800 . ?
C30B H30G 0.9800 . ?
C30B H30H 0.9800 . ?
C30B H30I 0.9800 . ?
O13B C31B 1.249(12) . ?
O14B C31B 1.248(12) . ?
C31B C32B 1.541(12) . ?
C32B C33B 1.503(13) . ?
C32B C34B 1.493(13) . ?
C32B C35B 1.484(13) . ?
C33B H33G 0.9800 . ?
C33B H33H 0.9800 . ?
C33B H33I 0.9800 . ?
C34B H34G 0.9800 . ?
C34B H34H 0.9800 . ?
C34B H34I 0.9800 . ?
C35B H35G 0.9800 . ?
C35B H35H 0.9800 . ?
C35B H35I 0.9800 . ?
O15B C36B 1.241(11) . ?
O16B C36B 1.247(12) . ?
C36B C37B 1.541(12) . ?
C37B C38B 1.503(13) . ?
C37B C39B 1.530(13) . ?
C37B C40B 1.497(12) . ?
C38B H38G 0.9800 . ?
C38B H38H 0.9800 . ?
C38B H38I 0.9800 . ?
C39B H39G 0.9800 . ?
C39B H39H 0.9800 . ?
C39B H39I 0.9800 . ?
C40B H40G 0.9800 . ?
C40B H40H 0.9800 . ?
C40B H40I 0.9800 . ?
O17B C41B 1.261(12) . ?
O18B C41B 1.257(12) . ?
C41B C42B 1.530(12) . ?
C42B C43B 1.510(13) . ?
C42B C44B 1.501(13) . ?
C42B C45B 1.502(13) . ?
C43B H43G 0.9800 . ?
C43B H43H 0.9800 . ?
C43B H43I 0.9800 . ?
C44B H44G 0.9800 . ?
C44B H44H 0.9800 . ?
C44B H44I 0.9800 . ?
C45B H45G 0.9800 . ?
C45B H45H 0.9800 . ?
C45B H45I 0.9800 . ?
O19B C46B 1.254(12) . ?
O20B C46B 1.242(12) . ?
C46B C47B 1.553(12) . ?
C47B C48B 1.502(13) . ?
C47B C49B 1.501(13) . ?
C47B C50B 1.495(13) . ?
C48B H48G 0.9800 . ?
C48B H48H 0.9800 . ?
C48B H48I 0.9800 . ?
C49B H49G 0.9800 . ?
C49B H49H 0.9800 . ?
C49B H49I 0.9800 . ?
C50B H50G 0.9800 . ?
C50B H50H 0.9800 . ?
C50B H50I 0.9800 . ?
O21B C51B 1.259(12) . ?
O22B C51B 1.247(12) . ?
C51B C52B 1.558(12) . ?
C52B C53B 1.517(13) . ?
C52B C54B 1.505(13) . ?
C52B C55B 1.495(13) . ?
C53B H53G 0.9800 . ?
C53B H53H 0.9800 . ?
C53B H53I 0.9800 . ?
C54B H54G 0.9800 . ?
C54B H54H 0.9800 . ?
C54B H54I 0.9800 . ?
C55B H55G 0.9800 . ?
C55B H55H 0.9800 . ?
C55B H55I 0.9800 . ?
O23B C56B 1.246(12) . ?
O24B C56B 1.262(11) . ?
C56B C57B 1.534(12) . ?
C57B C58B 1.517(13) . ?
C57B C59B 1.503(13) . ?
C57B C60B 1.490(12) . ?
C58B H58G 0.9800 . ?
C58B H58H 0.9800 . ?
C58B H58I 0.9800 . ?
C59B H59G 0.9800 . ?
C59B H59H 0.9800 . ?
C59B H59I 0.9800 . ?
C60B H60G 0.9800 . ?
C60B H60H 0.9800 . ?
C60B H60I 0.9800 . ?
O25B C61B 1.257(12) . ?
O26B C61B 1.272(12) . ?
C61B C62B 1.557(12) . ?
C62B C63B 1.501(13) . ?
C62B C64B 1.537(13) . ?
C62B C65B 1.505(13) . ?
C63B H63G 0.9800 . ?
C63B H63H 0.9800 . ?
C63B H63I 0.9800 . ?
C64B H64G 0.9800 . ?
C64B H64H 0.9800 . ?
C64B H64I 0.9800 . ?
C65B H65G 0.9800 . ?
C65B H65H 0.9800 . ?
C65B H65I 0.9800 . ?
O27B C66B 1.260(11) . ?
O28B C66B 1.245(11) . ?
C66B C67B 1.543(12) . ?
C67B C68B 1.516(12) . ?
C67B C69B 1.515(12) . ?
C67B C70B 1.490(12) . ?
C68B H68G 0.9800 . ?
C68B H68H 0.9800 . ?
C68B H68I 0.9800 . ?
C69B H69G 0.9800 . ?
C69B H69H 0.9800 . ?
C69B H69I 0.9800 . ?
C70B H70G 0.9800 . ?
C70B H70H 0.9800 . ?
C70B H70I 0.9800 . ?
O29B C71B 1.261(12) . ?
O30B C71B 1.266(12) . ?
C71B C72B 1.552(12) . ?
C72B C73B 1.506(13) . ?
C72B C74B 1.528(13) . ?
C72B C75B 1.489(13) . ?
C73B H73G 0.9800 . ?
C73B H73H 0.9800 . ?
C73B H73I 0.9800 . ?
C74B H74G 0.9800 . ?
C74B H74H 0.9800 . ?
C74B H74I 0.9800 . ?
C75B H75G 0.9800 . ?
C75B H75H 0.9800 . ?
C75B H75I 0.9800 . ?
O31B C76B 1.256(12) . ?
O32B C76B 1.250(11) . ?
C76B C77B 1.550(12) . ?
C77B C78B 1.496(12) . ?
C77B C79B 1.505(12) . ?
C77B C80B 1.504(12) . ?
C78B H78G 0.9800 . ?
C78B H78H 0.9800 . ?
C78B H78I 0.9800 . ?
C79B H79G 0.9800 . ?
C79B H79H 0.9800 . ?
C79B H79I 0.9800 . ?
C80B H80G 0.9800 . ?
C80B H80H 0.9800 . ?
C80B H80I 0.9800 . ?
Cr1C F1C 1.914(5) . ?
Cr1C F8C 1.907(4) . ?
Cr1C O1C 1.936(6) . ?
Cr1C O3C 1.953(9) . ?
Cr1C O30C 1.916(7) . ?
Cr1C O32C 1.941(9) . ?
Cr2C F1C 1.929(5) . ?
Cr2C F2C 1.921(5) . ?
Cr2C O2C 1.933(6) . ?
Cr2C O4C 1.885(7) . ?
Cr2C O5C 1.972(7) . ?
Cr2C O7C 1.925(6) . ?
Cr3C F2C 1.913(6) . ?
Cr3C F3C 1.915(5) . ?
Cr3C O6C 1.930(7) . ?
Cr3C O8C 1.951(8) . ?
Cr3C O9C 1.963(8) . ?
Cr3C O11C 1.983(9) . ?
Cr4C F3C 1.915(4) . ?
Cr4C F4C 1.908(5) . ?
Cr4C O10C 1.957(7) . ?
Cr4C O12C 1.937(9) . ?
Cr4C O13C 1.894(6) . ?
Cr4C O15C 1.896(8) . ?
Cr5C F4C 1.945(5) . ?
Cr5C F5C 1.928(5) . ?
Cr5C O14C 1.990(7) . ?
Cr5C O16C 1.994(7) . ?
Cr5C O17C 1.933(7) . ?
Cr5C O19C 1.951(7) . ?
Cr6C F5C 1.979(5) . ?
Cr6C F6C 1.988(4) . ?
Cr6C O18C 1.950(6) . ?
Cr6C O20C 1.968(7) . ?
Cr6C O21C 1.979(6) . ?
Cr6C O23C 2.028(7) . ?
Cr7C F6C 1.908(5) . ?
Cr7C F7C 1.944(4) . ?
Cr7C O22C 1.944(6) . ?
Cr7C O24C 1.839(7) . ?
Cr7C O25C 1.923(7) . ?
Cr7C O27C 1.982(7) . ?
Cr8C F7C 1.910(4) . ?
Cr8C F8C 1.916(6) . ?
Cr8C O26C 1.900(9) . ?
Cr8C O28C 1.913(7) . ?
Cr8C O29C 1.941(7) . ?
Cr8C O31C 1.898(8) . ?
O1C C1C 1.236(9) . ?
O2C C1C 1.236(9) . ?
C1C C2C 1.551(10) . ?
C2C C3C 1.486(11) . ?
C2C C4C 1.511(12) . ?
C2C C5C 1.490(11) . ?
C3C H3CA 0.9800 . ?
C3C H3CB 0.9800 . ?
C3C H3CC 0.9800 . ?
C4C H4CA 0.9800 . ?
C4C H4CB 0.9800 . ?
C4C H4CC 0.9800 . ?
C5C H5CA 0.9800 . ?
C5C H5CB 0.9800 . ?
C5C H5CC 0.9800 . ?
O3C C6C 1.282(10) . ?
O4C C6C 1.231(10) . ?
C6C C7C 1.566(11) . ?
C7C C8C 1.527(12) . ?
C7C C9C 1.465(11) . ?
C7C C10C 1.484(11) . ?
C8C H8CA 0.9800 . ?
C8C H8CB 0.9800 . ?
C8C H8CC 0.9800 . ?
C9C H9CA 0.9800 . ?
C9C H9CB 0.9800 . ?
C9C H9CC 0.9800 . ?
C10C H10A 0.9800 . ?
C10C H10B 0.9800 . ?
C10C H10C 0.9800 . ?
O5C C11C 1.258(9) . ?
O6C C11C 1.224(9) . ?
C11C C12C 1.543(11) . ?
C12C C13C 1.538(11) . ?
C12C C14C 1.508(11) . ?
C12C C15C 1.492(11) . ?
C13C H13A 0.9800 . ?
C13C H13B 0.9800 . ?
C13C H13C 0.9800 . ?
C14C H14A 0.9800 . ?
C14C H14B 0.9800 . ?
C14C H14C 0.9800 . ?
C15C H15A 0.9800 . ?
C15C H15B 0.9800 . ?
C15C H15C 0.9800 . ?
O7C C16C 1.261(9) . ?
O8C C16C 1.246(9) . ?
C16C C17C 1.555(10) . ?
C17C C18C 1.510(11) . ?
C17C C19C 1.488(11) . ?
C17C C20C 1.530(11) . ?
C18C H18A 0.9800 . ?
C18C H18B 0.9800 . ?
C18C H18C 0.9800 . ?
C19C H19A 0.9800 . ?
C19C H19B 0.9800 . ?
C19C H19C 0.9800 . ?
C20C H20A 0.9800 . ?
C20C H20B 0.9800 . ?
C20C H20C 0.9800 . ?
O9C C21C 1.242(13) . ?
O9C C21F 1.229(12) . ?
O10C C21C 1.243(13) . ?
O10C C21F 1.231(12) . ?
C21C C22C 1.547(13) . ?
C22C C23C 1.511(14) . ?
C22C C24C 1.516(13) . ?
C22C C25C 1.498(14) . ?
C23C H23A 0.9800 . ?
C23C H23B 0.9800 . ?
C23C H23C 0.9800 . ?
C24C H24A 0.9800 . ?
C24C H24B 0.9800 . ?
C24C H24C 0.9800 . ?
C25C H25A 0.9800 . ?
C25C H25B 0.9800 . ?
C25C H25C 0.9800 . ?
O11C C26C 1.259(10) . ?
O12C C26C 1.222(10) . ?
C26C C27C 1.541(11) . ?
C27C C28C 1.482(12) . ?
C27C C29C 1.506(12) . ?
C27C C30C 1.485(12) . ?
C28C H28A 0.9800 . ?
C28C H28B 0.9800 . ?
C28C H28C 0.9800 . ?
C29C H29A 0.9800 . ?
C29C H29B 0.9800 . ?
C29C H29C 0.9800 . ?
C30C H30A 0.9800 . ?
C30C H30B 0.9800 . ?
C30C H30C 0.9800 . ?
O13C C31C 1.242(9) . ?
O14C C31C 1.216(9) . ?
C31C C32C 1.522(10) . ?
C32C C33C 1.525(11) . ?
C32C C34C 1.529(11) . ?
C32C C35C 1.476(10) . ?
C33C H33A 0.9800 . ?
C33C H33B 0.9800 . ?
C33C H33C 0.9800 . ?
C34C H34A 0.9800 . ?
C34C H34B 0.9800 . ?
C34C H34C 0.9800 . ?
C35C H35A 0.9800 . ?
C35C H35B 0.9800 . ?
C35C H35C 0.9800 . ?
O15C C36C 1.245(9) . ?
O16C C36C 1.244(9) . ?
C36C C37C 1.546(10) . ?
C37C C38C 1.475(11) . ?
C37C C39C 1.533(11) . ?
C37C C40C 1.470(12) . ?
C38C H38A 0.9800 . ?
C38C H38B 0.9800 . ?
C38C H38C 0.9800 . ?
C39C H39A 0.9800 . ?
C39C H39B 0.9800 . ?
C39C H39C 0.9800 . ?
C40C H40A 0.9800 . ?
C40C H40B 0.9800 . ?
C40C H40C 0.9800 . ?
O17C C41C 1.250(9) . ?
O18C C41C 1.254(9) . ?
C41C C42C 1.535(10) . ?
C42C C43C 1.464(11) . ?
C42C C44C 1.500(12) . ?
C42C C45C 1.512(12) . ?
C43C H43A 0.9800 . ?
C43C H43B 0.9800 . ?
C43C H43C 0.9800 . ?
C44C H44A 0.9800 . ?
C44C H44B 0.9800 . ?
C44C H44C 0.9800 . ?
C45C H45A 0.9800 . ?
C45C H45B 0.9800 . ?
C45C H45C 0.9800 . ?
O19C C46C 1.256(9) . ?
O20C C46C 1.266(9) . ?
C46C C47C 1.540(9) . ?
C47C C48C 1.508(10) . ?
C47C C49C 1.516(10) . ?
C47C C50C 1.485(10) . ?
C48C H48A 0.9800 . ?
C48C H48B 0.9800 . ?
C48C H48C 0.9800 . ?
C49C H49A 0.9800 . ?
C49C H49B 0.9800 . ?
C49C H49C 0.9800 . ?
C50C H50A 0.9800 . ?
C50C H50B 0.9800 . ?
C50C H50C 0.9800 . ?
O21C C51C 1.218(8) . ?
O22C C51C 1.257(8) . ?
C51C C52C 1.516(9) . ?
C52C C53C 1.510(10) . ?
C52C C54C 1.507(11) . ?
C52C C55C 1.464(11) . ?
C53C H53A 0.9800 . ?
C53C H53B 0.9800 . ?
C53C H53C 0.9800 . ?
C54C H54A 0.9800 . ?
C54C H54B 0.9800 . ?
C54C H54C 0.9800 . ?
C55C H55A 0.9800 . ?
C55C H55B 0.9800 . ?
C55C H55C 0.9800 . ?
O23C C56C 1.258(9) . ?
O24C C56C 1.292(9) . ?
C56C C57C 1.527(10) . ?
C57C C58C 1.504(11) . ?
C57C C59C 1.531(11) . ?
C57C C60C 1.481(11) . ?
C58C H58A 0.9800 . ?
C58C H58B 0.9800 . ?
C58C H58C 0.9800 . ?
C59C H59A 0.9800 . ?
C59C H59B 0.9800 . ?
C59C H59C 0.9800 . ?
C60C H60A 0.9800 . ?
C60C H60B 0.9800 . ?
C60C H60C 0.9800 . ?
O25C C61C 1.227(9) . ?
O26C C61C 1.279(9) . ?
C61C C62C 1.557(11) . ?
C62C C63C 1.499(12) . ?
C62C C64C 1.497(12) . ?
C62C C65C 1.491(12) . ?
C63C H63A 0.9800 . ?
C63C H63B 0.9800 . ?
C63C H63C 0.9800 . ?
C64C H64A 0.9800 . ?
C64C H64B 0.9800 . ?
C64C H64C 0.9800 . ?
C65C H65A 0.9800 . ?
C65C H65B 0.9800 . ?
C65C H65C 0.9800 . ?
O27C C66C 1.261(8) . ?
O28C C66C 1.263(8) . ?
C66C C67C 1.523(9) . ?
C67C C68C 1.513(10) . ?
C67C C69C 1.575(10) . ?
C67C C70C 1.500(10) . ?
C68C H68A 0.9800 . ?
C68C H68B 0.9800 . ?
C68C H68C 0.9800 . ?
C69C H69A 0.9800 . ?
C69C H69B 0.9800 . ?
C69C H69C 0.9800 . ?
C70C H70A 0.9800 . ?
C70C H70B 0.9800 . ?
C70C H70C 0.9800 . ?
O29C C71C 1.235(9) . ?
O30C C71C 1.241(9) . ?
C71C C72C 1.545(10) . ?
C72C C73C 1.455(12) . ?
C72C C74C 1.518(12) . ?
C72C C75C 1.485(11) . ?
C73C H73A 0.9800 . ?
C73C H73B 0.9800 . ?
C73C H73C 0.9800 . ?
C74C H74A 0.9800 . ?
C74C H74B 0.9800 . ?
C74C H74C 0.9800 . ?
C75C H75A 0.9800 . ?
C75C H75B 0.9800 . ?
C75C H75C 0.9800 . ?
O31C C76C 1.299(9) . ?
O32C C76C 1.238(9) . ?
C76C C77C 1.535(10) . ?
C77C C78C 1.516(11) . ?
C77C C79C 1.525(11) . ?
C77C C80C 1.514(11) . ?
C78C H78A 0.9800 . ?
C78C H78B 0.9800 . ?
C78C H78C 0.9800 . ?
C79C H79A 0.9800 . ?
C79C H79B 0.9800 . ?
C79C H79C 0.9800 . ?
C80C H80A 0.9800 . ?
C80C H80B 0.9800 . ?
C80C H80C 0.9800 . ?
Ni1D O5D 2.075(4) . ?
Ni1D O21D 2.061(5) 2_666 ?
Ni1D O2D 2.065(4) . ?
Ni1D O3D 1.987(6) . ?
Ni1D O23D 2.110(5) 2_666 ?
Ni2D O5D 2.076(5) . ?
Ni2D O10D 2.028(5) . ?
Ni2D O4D 2.006(5) . ?
Ni2D O6D 2.079(4) . ?
Ni2D O8D 2.001(5) . ?
Ni2D O23D 2.096(4) 2_666 ?
Ni2D O1F 2.079(4) . ?
O5D H5DA 0.9900 . ?
O5D H5DB 0.9900 . ?
Cl1D C13D 1.754(10) . ?
O10D C9D 1.313(9) . ?
N1D C9D 1.307(9) . ?
N1D C13D 1.363(11) . ?
C9D C10D 1.402(10) . ?
C10D H10O 0.9500 . ?
C10D C11D 1.351(12) . ?
C11D H11G 0.9500 . ?
C11D C12D 1.402(13) . ?
C12D H12D 0.9500 . ?
C12D C13D 1.385(12) . ?
Cl2D C27D 1.796(10) . ?
O17D C23D 1.291(8) . ?
N2D C23D 1.272(9) . ?
N2D C27D 1.396(11) . ?
C23D C24D 1.449(10) . ?
C24D H24P 0.9500 . ?
C24D C25D 1.406(13) . ?
C25D H25P 0.9500 . ?
C25D C26D 1.396(14) . ?
C26D H26D 0.9500 . ?
C26D C27D 1.434(13) . ?
Cl3D C20D 1.743(9) . ?
O14D C16D 1.321(8) . ?
N3D C16D 1.306(8) . ?
N3D C20D 1.333(9) . ?
C16D C17D 1.421(9) . ?
C17D H17D 0.9500 . ?
C17D C18D 1.344(11) . ?
C18D H18M 0.9500 . ?
C18D C19D 1.391(12) . ?
C19D H19M 0.9500 . ?
C19D C20D 1.393(11) . ?
Cl4D C34D 1.758(9) . ?
O21D C30D 1.303(8) . ?
N4D C30D 1.333(9) . ?
N4D C34D 1.361(10) . ?
C30D C31D 1.424(10) . ?
C31D H31G 0.9500 . ?
C31D C32D 1.391(11) . ?
C32D H32D 0.9500 . ?
C32D C33D 1.402(12) . ?
C33D H33M 0.9500 . ?
C33D C34D 1.409(12) . ?
O1D C1D 1.250(8) . ?
O2D C1D 1.268(8) . ?
C1D C2D 1.492(9) . ?
C2D H2DA 0.9800 . ?
C2D H2DB 0.9800 . ?
C2D H2DC 0.9800 . ?
O3D C3D 1.246(8) . ?
O4D C3D 1.269(8) . ?
C3D C4D 1.536(10) . ?
C4D H4DA 0.9800 . ?
C4D H4DB 0.9800 . ?
C4D H4DC 0.9800 . ?
O6D C5D 1.260(13) . ?
O7D C5D 1.271(13) . ?
C5D C6D 1.513(14) . ?
C6D H6DA 0.9800 . ?
C6D H6DB 0.9800 . ?
C6D H6DC 0.9800 . ?
O8D C7D 1.258(7) . ?
O9D C7D 1.277(7) . ?
C7D C8D 1.498(8) . ?
C8D H8DA 0.9800 . ?
C8D H8DB 0.9800 . ?
C8D H8DC 0.9800 . ?
O11D C14D 1.235(7) . ?
O12D C14D 1.270(7) . ?
C14D C15D 1.522(8) . ?
C15D H15M 0.9800 . ?
C15D H15N 0.9800 . ?
C15D H15O 0.9800 . ?
O15D C21D 1.239(7) . ?
O16D C21D 1.284(7) . ?
C21D C22D 1.509(7) . ?
C22D H22A 0.9800 . ?
C22D H22B 0.9800 . ?
C22D H22C 0.9800 . ?
O18D C28D 1.238(7) . ?
O19D C28D 1.260(7) . ?
C28D C29D 1.523(9) . ?
C29D H29M 0.9800 . ?
C29D H29N 0.9800 . ?
C29D H29O 0.9800 . ?
O22D C35D 1.238(7) . ?
O23D C35D 1.298(7) . ?
C35D C36D 1.496(8) . ?
C36D H36A 0.9800 . ?
C36D H36B 0.9800 . ?
C36D H36C 0.9800 . ?
Cr1E F1E 1.962(9) . ?
Cr1E F8E 1.928(9) . ?
Cr1E O1E 1.960(16) . ?
Cr1E O3E 1.994(15) . ?
Cr1E O30E 1.886(18) . ?
Cr1E O32E 1.918(19) . ?
Cr2E F1E 1.895(10) . ?
Cr2E F2E 1.908(11) . ?
Cr2E O2E 1.917(14) . ?
Cr2E O4E 1.945(13) . ?
Cr2E O5E 1.958(14) . ?
Cr2E O7E 1.960(19) . ?
Cr3E F2E 1.914(11) . ?
Cr3E F3E 1.915(12) . ?
Cr3E O6E 1.960(18) . ?
Cr3E O8E 1.94(2) . ?
Cr3E O9E 1.933(16) . ?
Cr3E O11E 1.956(18) . ?
Cr4E F3E 1.935(11) . ?
Cr4E F4E 1.904(10) . ?
Cr4E O10E 1.933(14) . ?
Cr4E O12E 2.004(19) . ?
Cr4E O13E 1.951(14) . ?
Cr4E O15E 1.933(16) . ?
Cr5E F4E 1.940(11) . ?
Cr5E F5E 1.906(9) . ?
Cr5E O14E 1.956(15) . ?
Cr5E O16E 1.995(18) . ?
Cr5E O17E 1.987(17) . ?
Cr5E O19E 1.975(17) . ?
Cr6E F5E 1.943(10) . ?
Cr6E F6E 1.929(9) . ?
Cr6E O18E 1.98(2) . ?
Cr6E O20E 1.93(3) . ?
Cr6E O21E 1.97(2) . ?
Cr6E O23E 2.05(3) . ?
Cr7E F6E 1.973(10) . ?
Cr7E F7E 1.911(9) . ?
Cr7E O22E 1.82(3) . ?
Cr7E O24E 2.03(3) . ?
Cr7E O25E 2.15(3) . ?
Cr7E O27E 1.79(3) . ?
Cr8E F7E 1.941(10) . ?
Cr8E F8E 2.004(10) . ?
Cr8E O26E 1.84(2) . ?
Cr8E O28E 2.14(3) . ?
Cr8E O29E 2.05(2) . ?
Cr8E O31E 1.86(2) . ?
O1E C1E 1.238(12) . ?
O2E C1E 1.271(12) . ?
C1E C2E 1.547(12) . ?
C2E C3E 1.485(13) . ?
C2E C4E 1.501(13) . ?
C2E C5E 1.508(13) . ?
C3E H3EA 0.9800 . ?
C3E H3EB 0.9800 . ?
C3E H3EC 0.9800 . ?
C4E H4EA 0.9800 . ?
C4E H4EB 0.9800 . ?
C4E H4EC 0.9800 . ?
C5E H5EA 0.9800 . ?
C5E H5EB 0.9800 . ?
C5E H5EC 0.9800 . ?
O3E C6E 1.240(12) . ?
O4E C6E 1.253(12) . ?
C6E C7E 1.535(12) . ?
C7E C8E 1.514(13) . ?
C7E C9E 1.515(13) . ?
C7E C10E 1.495(13) . ?
C8E H8EA 0.9800 . ?
C8E H8EB 0.9800 . ?
C8E H8EC 0.9800 . ?
C9E H9EA 0.9800 . ?
C9E H9EB 0.9800 . ?
C9E H9EC 0.9800 . ?
C10E H10J 0.9800 . ?
C10E H10K 0.9800 . ?
C10E H10L 0.9800 . ?
O5E C11E 1.253(12) . ?
O6E C11E 1.265(12) . ?
C11E C12E 1.529(12) . ?
C12E C13E 1.490(13) . ?
C12E C14E 1.547(13) . ?
C12E C15E 1.485(13) . ?
C13E H13J 0.9800 . ?
C13E H13K 0.9800 . ?
C13E H13L 0.9800 . ?
C14E H14J 0.9800 . ?
C14E H14K 0.9800 . ?
C14E H14L 0.9800 . ?
C15E H15J 0.9800 . ?
C15E H15K 0.9800 . ?
C15E H15L 0.9800 . ?
O7E C16E 1.235(12) . ?
O8E C16E 1.243(12) . ?
C16E C17E 1.540(12) . ?
C17E C18E 1.513(13) . ?
C17E C19E 1.516(13) . ?
C17E C20E 1.490(13) . ?
C18E H18J 0.9800 . ?
C18E H18K 0.9800 . ?
C18E H18L 0.9800 . ?
C19E H19J 0.9800 . ?
C19E H19K 0.9800 . ?
C19E H19L 0.9800 . ?
C20E H20J 0.9800 . ?
C20E H20K 0.9800 . ?
C20E H20L 0.9800 . ?
O9E C21E 1.259(12) . ?
O10E C21E 1.259(12) . ?
C21E C22E 1.553(12) . ?
C22E C23E 1.483(13) . ?
C22E C24E 1.533(14) . ?
C22E C25E 1.482(13) . ?
C23E H23M 0.9800 . ?
C23E H23N 0.9800 . ?
C23E H23O 0.9800 . ?
C24E H24M 0.9800 . ?
C24E H24N 0.9800 . ?
C24E H24O 0.9800 . ?
C25E H25M 0.9800 . ?
C25E H25N 0.9800 . ?
C25E H25O 0.9800 . ?
O11E C26E 1.247(12) . ?
O12E C26E 1.238(12) . ?
C26E C27E 1.541(13) . ?
C27E C28E 1.486(13) . ?
C27E C29E 1.540(14) . ?
C27E C30E 1.474(13) . ?
C28E H28J 0.9800 . ?
C28E H28K 0.9800 . ?
C28E H28L 0.9800 . ?
C29E H29J 0.9800 . ?
C29E H29K 0.9800 . ?
C29E H29L 0.9800 . ?
C30E H30J 0.9800 . ?
C30E H30K 0.9800 . ?
C30E H30L 0.9800 . ?
O13E C31E 1.245(12) . ?
O14E C31E 1.247(12) . ?
C31E C32E 1.529(12) . ?
C32E C33E 1.520(13) . ?
C32E C34E 1.503(13) . ?
C32E C35E 1.490(13) . ?
C33E H33J 0.9800 . ?
C33E H33K 0.9800 . ?
C33E H33L 0.9800 . ?
C34E H34J 0.9800 . ?
C34E H34K 0.9800 . ?
C34E H34L 0.9800 . ?
C35E H35J 0.9800 . ?
C35E H35K 0.9800 . ?
C35E H35L 0.9800 . ?
O15E C36E 1.252(12) . ?
O16E C36E 1.250(12) . ?
C36E C37E 1.547(13) . ?
C37E C38E 1.509(13) . ?
C37E C39E 1.523(13) . ?
C37E C40E 1.486(13) . ?
C38E H38J 0.9800 . ?
C38E H38K 0.9800 . ?
C38E H38L 0.9800 . ?
C39E H39J 0.9800 . ?
C39E H39K 0.9800 . ?
C39E H39L 0.9800 . ?
C40E H40J 0.9800 . ?
C40E H40K 0.9800 . ?
C40E H40L 0.9800 . ?
O17E C41E 1.257(13) . ?
O18E C41E 1.264(13) . ?
C41E C42E 1.548(13) . ?
C42E C43E 1.481(13) . ?
C42E C44E 1.523(14) . ?
C42E C45E 1.482(13) . ?
C43E H43J 0.9800 . ?
C43E H43K 0.9800 . ?
C43E H43L 0.9800 . ?
C44E H44J 0.9800 . ?
C44E H44K 0.9800 . ?
C44E H44L 0.9800 . ?
C45E H45J 0.9800 . ?
C45E H45K 0.9800 . ?
C45E H45L 0.9800 . ?
O19E C46E 1.260(12) . ?
O20E C46E 1.268(12) . ?
C46E C47E 1.543(12) . ?
C47E C48E 1.490(13) . ?
C47E C49E 1.526(14) . ?
C47E C50E 1.507(13) . ?
C48E H48J 0.9800 . ?
C48E H48K 0.9800 . ?
C48E H48L 0.9800 . ?
C49E H49J 0.9800 . ?
C49E H49K 0.9800 . ?
C49E H49L 0.9800 . ?
C50E H50J 0.9800 . ?
C50E H50K 0.9800 . ?
C50E H50L 0.9800 . ?
O21E C51E 1.244(12) . ?
O22E C51E 1.246(13) . ?
C51E C52E 1.545(13) . ?
C52E C53E 1.503(13) . ?
C52E C54E 1.516(14) . ?
C52E C55E 1.504(14) . ?
C53E H53J 0.9800 . ?
C53E H53K 0.9800 . ?
C53E H53L 0.9800 . ?
C54E H54J 0.9800 . ?
C54E H54K 0.9800 . ?
C54E H54L 0.9800 . ?
C55E H55J 0.9800 . ?
C55E H55K 0.9800 . ?
C55E H55L 0.9800 . ?
O23E C56E 1.235(12) . ?
O24E C56E 1.250(13) . ?
C56E C57E 1.539(12) . ?
C57E C58E 1.504(13) . ?
C57E C59E 1.505(13) . ?
C57E C60E 1.496(13) . ?
C58E H58J 0.9800 . ?
C58E H58K 0.9800 . ?
C58E H58L 0.9800 . ?
C59E H59J 0.9800 . ?
C59E H59K 0.9800 . ?
C59E H59L 0.9800 . ?
C60E H60J 0.9800 . ?
C60E H60K 0.9800 . ?
C60E H60L 0.9800 . ?
O25E C61E 1.252(13) . ?
O26E C61E 1.246(13) . ?
C61E C62E 1.556(12) . ?
C62E C63E 1.519(13) . ?
C62E C64E 1.517(13) . ?
C62E C65E 1.495(13) . ?
C63E H63J 0.9800 . ?
C63E H63K 0.9800 . ?
C63E H63L 0.9800 . ?
C64E H64J 0.9800 . ?
C64E H64K 0.9800 . ?
C64E H64L 0.9800 . ?
C65E H65J 0.9800 . ?
C65E H65K 0.9800 . ?
C65E H65L 0.9800 . ?
O27E C66E 1.246(12) . ?
O28E C66E 1.251(12) . ?
C66E C67E 1.550(12) . ?
C67E C68E 1.518(13) . ?
C67E C69E 1.515(13) . ?
C67E C70E 1.496(13) . ?
C68E H68J 0.9800 . ?
C68E H68K 0.9800 . ?
C68E H68L 0.9800 . ?
C69E H69J 0.9800 . ?
C69E H69K 0.9800 . ?
C69E H69L 0.9800 . ?
C70E H70J 0.9800 . ?
C70E H70K 0.9800 . ?
C70E H70L 0.9800 . ?
O29E C71E 1.254(12) . ?
O30E C71E 1.238(12) . ?
C71E C72E 1.556(12) . ?
C72E C73E 1.487(13) . ?
C72E C74E 1.512(13) . ?
C72E C75E 1.501(13) . ?
C73E H73J 0.9800 . ?
C73E H73K 0.9800 . ?
C73E H73L 0.9800 . ?
C74E H74J 0.9800 . ?
C74E H74K 0.9800 . ?
C74E H74L 0.9800 . ?
C75E H75J 0.9800 . ?
C75E H75K 0.9800 . ?
C75E H75L 0.9800 . ?
O31E C76E 1.236(12) . ?
O32E C76E 1.251(12) . ?
C76E C77E 1.538(12) . ?
C77E C78E 1.499(13) . ?
C77E C79E 1.501(13) . ?
C77E C80E 1.483(13) . ?
C78E H78J 0.9800 . ?
C78E H78K 0.9800 . ?
C78E H78L 0.9800 . ?
C79E H79J 0.9800 . ?
C79E H79K 0.9800 . ?
C79E H79L 0.9800 . ?
C80E H80J 0.9800 . ?
C80E H80K 0.9800 . ?
C80E H80L 0.9800 . ?
Cl1F C5F 1.786(13) . ?
O1F C1F 1.328(12) . ?
N1F C1F 1.301(13) . ?
N1F C5F 1.348(14) . ?
C1F C2F 1.422(13) . ?
C2F H2F 0.9500 . ?
C2F C3F 1.372(15) . ?
C3F H3F 0.9500 . ?
C3F C4F 1.396(15) . ?
C4F H4F 0.9500 . ?
C4F C5F 1.416(14) . ?
C21F C22F 1.549(13) . ?
C22F C23F 1.512(13) . ?
C22F C24F 1.520(14) . ?
C22F C25F 1.502(13) . ?
C23F H23D 0.9800 . ?
C23F H23E 0.9800 . ?
C23F H23F 0.9800 . ?
C24F H24D 0.9800 . ?
C24F H24E 0.9800 . ?
C24F H24F 0.9800 . ?
C25F H25D 0.9800 . ?
C25F H25E 0.9800 . ?
C25F H25F 0.9800 . ?

loop_
_geom_angle_atom_site_label_1
_geom_angle_atom_site_label_2
_geom_angle_atom_site_label_3
_geom_angle
_geom_angle_site_symmetry_1
_geom_angle_site_symmetry_3
_geom_angle_publ_flag
C101 N101 Ni1D 118.1(5) . . ?
C105 N101 C101 118.5(7) . . ?
C105 N101 Ni1D 123.1(5) . . ?
H10M N102 H10N 107.5 . . ?
C112 N102 H10M 108.4 . . ?
C112 N102 H10N 108.4 . . ?
C112 N102 C113 115.5(6) . . ?
C113 N102 H10M 108.4 . . ?
C113 N102 H10N 108.4 . . ?
N101 C101 C102 120.4(8) . . ?
C101 C102 H102 120.4 . . ?
C103 C102 C101 119.2(8) . . ?
C103 C102 H102 120.4 . . ?
C102 C103 H103 119.3 . . ?
C104 C103 C102 121.4(9) . . ?
C104 C103 H103 119.3 . . ?
C103 C104 C105 115.9(7) . . ?
C103 C104 C106 123.0(8) . . ?
C105 C104 C106 120.8(8) . . ?
N101 C105 C104 124.4(7) . . ?
N101 C105 H105 117.8 . . ?
C104 C105 H105 117.8 . . ?
C107 C106 C104 119.6(9) . . ?
C111 C106 C104 121.7(9) . . ?
C111 C106 C107 118.7(8) . . ?
C106 C107 H107 118.9 . . ?
C106 C107 C108 122.2(9) . . ?
C108 C107 H107 118.9 . . ?
C107 C108 H108 120.3 . . ?
C109 C108 C107 119.4(9) . . ?
C109 C108 H108 120.3 . . ?
C108 C109 C110 119.3(7) . . ?
C108 C109 C112 122.6(8) . . ?
C110 C109 C112 118.0(8) . . ?
C109 C110 H110 120.1 . . ?
C109 C110 C111 119.8(8) . . ?
C111 C110 H110 120.1 . . ?
C106 C111 C110 120.6(8) . . ?
C106 C111 H111 119.7 . . ?
C110 C111 H111 119.7 . . ?
N102 C112 C109 111.9(6) . . ?
N102 C112 H11A 109.2 . . ?
N102 C112 H11B 109.2 . . ?
C109 C112 H11A 109.2 . . ?
C109 C112 H11B 109.2 . . ?
H11A C112 H11B 107.9 . . ?
N102 C113 H11C 109.4 . . ?
N102 C113 H11D 109.4 . . ?
N102 C113 C114 111.1(6) . . ?
H11C C113 H11D 108.0 . . ?
C114 C113 H11C 109.4 . . ?
C114 C113 H11D 109.4 . . ?
C113 C114 H11E 108.7 . . ?
C113 C114 H11F 108.7 . . ?
C113 C114 C115 114.2(7) . . ?
H11E C114 H11F 107.6 . . ?
C115 C114 H11E 108.7 . . ?
C115 C114 H11F 108.7 . . ?
C116 C115 C114 121.1(7) . . ?
C116 C115 C120 120.0 . . ?
C120 C115 C114 118.8(7) . . ?
C115 C116 H116 120.0 . . ?
C117 C116 C115 120.0 . . ?
C117 C116 H116 120.0 . . ?
C116 C117 H117 120.0 . . ?
C116 C117 C118 120.0 . . ?
C118 C117 H117 120.0 . . ?
C117 C118 H118 120.0 . . ?
C117 C118 C119 120.0 . . ?
C119 C118 H118 120.0 . . ?
C118 C119 H119 120.0 . . ?
C120 C119 C118 120.0 . . ?
C120 C119 H119 120.0 . . ?
C115 C120 H120 120.0 . . ?
C119 C120 C115 120.0 . . ?
C119 C120 H120 120.0 . . ?
C201 N201 C205 116.3(6) . . ?
C201 N201 Ni3D 121.5(5) . . ?
C205 N201 Ni3D 121.9(5) . . ?
H20M N202 H20N 107.8 . . ?
C212 N202 H20M 109.1 . . ?
C212 N202 H20N 109.1 . . ?
C212 N202 C213 112.5(5) . . ?
C213 N202 H20M 109.1 . . ?
C213 N202 H20N 109.1 . . ?
N201 C201 H201 118.7 . . ?
N201 C201 C202 122.6(7) . . ?
C202 C201 H201 118.7 . . ?
C201 C202 H202 120.9 . . ?
C203 C202 C201 118.1(8) . . ?
C203 C202 H202 120.9 . . ?
C202 C203 H203 119.2 . . ?
C204 C203 C202 121.6(8) . . ?
C204 C203 H203 119.2 . . ?
C203 C204 C205 115.8(7) . . ?
C203 C204 C206 122.5(7) . . ?
C205 C204 C206 121.7(7) . . ?
N201 C205 C204 125.6(7) . . ?
N201 C205 H205 117.2 . . ?
C204 C205 H205 117.2 . . ?
C207 C206 C204 122.2(8) . . ?
C207 C206 C211 117.6(7) . . ?
C211 C206 C204 120.2(7) . . ?
C206 C207 H207 119.1 . . ?
C206 C207 C208 121.9(9) . . ?
C208 C207 H207 119.1 . . ?
C207 C208 H208 119.7 . . ?
C209 C208 C207 120.6(8) . . ?
C209 C208 H208 119.7 . . ?
C208 C209 C210 118.5(7) . . ?
C208 C209 C212 120.2(8) . . ?
C210 C209 C212 121.0(8) . . ?
C209 C210 H210 120.3 . . ?
C209 C210 C211 119.3(8) . . ?
C211 C210 H210 120.3 . . ?
C206 C211 C210 122.0(7) . . ?
C206 C211 H211 119.0 . . ?
C210 C211 H211 119.0 . . ?
N202 C212 C209 113.6(6) . . ?
N202 C212 H21A 108.8 . . ?
N202 C212 H21B 108.8 . . ?
C209 C212 H21A 108.8 . . ?
C209 C212 H21B 108.8 . . ?
H21A C212 H21B 107.7 . . ?
N202 C213 H21C 109.5 . . ?
N202 C213 H21D 109.5 . . ?
H21C C213 H21D 108.0 . . ?
C214 C213 N202 110.9(6) . . ?
C214 C213 H21C 109.5 . . ?
C214 C213 H21D 109.5 . . ?
C213 C214 H21E 109.1 . . ?
C213 C214 H21F 109.1 . . ?
C213 C214 C215 112.3(6) . . ?
H21E C214 H21F 107.9 . . ?
C215 C214 H21E 109.1 . . ?
C215 C214 H21F 109.1 . . ?
C216 C215 C214 121.7(5) . . ?
C216 C215 C220 120.0 . . ?
C220 C215 C214 118.2(5) . . ?
C215 C216 H216 120.0 . . ?
C215 C216 C217 120.0 . . ?
C217 C216 H216 120.0 . . ?
C216 C217 H217 120.0 . . ?
C218 C217 C216 120.0 . . ?
C218 C217 H217 120.0 . . ?
C217 C218 H218 120.0 . . ?
C217 C218 C219 120.0 . . ?
C219 C218 H218 120.0 . . ?
C218 C219 H219 120.0 . . ?
C220 C219 C218 120.0 . . ?
C220 C219 H219 120.0 . . ?
C215 C220 H220 120.0 . . ?
C219 C220 C215 120.0 . . ?
C219 C220 H220 120.0 . . ?
C301 N301 Ni5D 118.9(4) . . ?
C305 N301 C301 118.1(5) . . ?
C305 N301 Ni5D 123.0(4) . . ?
H30M N302 H30N 106.9 . . ?
C312 N302 H30M 107.4 . . ?
C312 N302 H30N 107.4 . . ?
C312 N302 C313 119.8(7) . . ?
C313 N302 H30M 107.4 . . ?
C313 N302 H30N 107.4 . . ?
N301 C301 H301 119.3 . . ?
N301 C301 C302 121.3(7) . . ?
C302 C301 H301 119.3 . . ?
C301 C302 H302 120.7 . . ?
C301 C302 C303 118.5(7) . . ?
C303 C302 H302 120.7 . . ?
C302 C303 H303 118.8 . . ?
C304 C303 C302 122.3(7) . . ?
C304 C303 H303 118.8 . . ?
C303 C304 C305 115.3(6) . . ?
C303 C304 C306 121.8(6) . . ?
C305 C304 C306 122.9(6) . . ?
N301 C305 C304 124.5(6) . . ?
N301 C305 H305 117.8 . . ?
C304 C305 H305 117.8 . . ?
C307 C306 C304 118.6(7) . . ?
C307 C306 C311 116.6(8) . . ?
C311 C306 C304 124.7(7) . . ?
C306 C307 H307 119.2 . . ?
C306 C307 C308 121.6(9) . . ?
C308 C307 H307 119.2 . . ?
C307 C308 H308 119.6 . . ?
C307 C308 C309 120.7(10) . . ?
C309 C308 H308 119.6 . . ?
C308 C309 C312 128.7(8) . . ?
C310 C309 C308 115.5(8) . . ?
C310 C309 C312 115.1(8) . . ?
C309 C310 H310 119.0 . . ?
C309 C310 C311 121.9(8) . . ?
C311 C310 H310 119.0 . . ?
C306 C311 C310 122.3(9) . . ?
C306 C311 H311 118.9 . . ?
C310 C311 H311 118.9 . . ?
N302 C312 C309 121.0(8) . . ?
N302 C312 H31A 107.1 . . ?
N302 C312 H31B 107.1 . . ?
C309 C312 H31A 107.1 . . ?
C309 C312 H31B 107.1 . . ?
H31A C312 H31B 106.8 . . ?
N302 C313 H31C 109.4 . . ?
N302 C313 H31D 109.4 . . ?
H31C C313 H31D 108.0 . . ?
C314 C313 N302 111.3(9) . . ?
C314 C313 H31C 109.4 . . ?
C314 C313 H31D 109.4 . . ?
C313 C314 H31E 109.7 . . ?
C313 C314 H31F 109.7 . . ?
C313 C314 C315 109.6(9) . . ?
H31E C314 H31F 108.2 . . ?
C315 C314 H31E 109.7 . . ?
C315 C314 H31F 109.7 . . ?
C316 C315 C314 121.0(7) . . ?
C316 C315 C320 120.0 . . ?
C320 C315 C314 118.9(7) . . ?
C315 C316 H316 120.0 . . ?
C315 C316 C317 120.0 . . ?
C317 C316 H316 120.0 . . ?
C316 C317 H317 120.0 . . ?
C318 C317 C316 120.0 . . ?
C318 C317 H317 120.0 . . ?
C317 C318 H318 120.0 . . ?
C317 C318 C319 120.0 . . ?
C319 C318 H318 120.0 . . ?
C318 C319 H319 120.0 . . ?
C320 C319 C318 120.0 . . ?
C320 C319 H319 120.0 . . ?
C315 C320 H320 120.0 . . ?
C319 C320 C315 120.0 . . ?
C319 C320 H320 120.0 . . ?
F1A Cr1A F8A 89.6(2) . . ?
F1A Cr1A O1A 91.0(3) . . ?
F1A Cr1A O3A 92.0(3) . . ?
F1A Cr1A O30A 178.5(3) . . ?
F1A Cr1A O32A 87.9(3) . . ?
F8A Cr1A O1A 177.1(3) . . ?
F8A Cr1A O3A 91.2(3) . . ?
F8A Cr1A O30A 91.7(3) . . ?
F8A Cr1A O32A 90.6(3) . . ?
O3A Cr1A O1A 91.7(3) . . ?
O3A Cr1A O30A 87.2(4) . . ?
O3A Cr1A O32A 178.3(3) . . ?
O30A Cr1A O1A 87.8(3) . . ?
O32A Cr1A O1A 86.6(4) . . ?
O32A Cr1A O30A 92.9(4) . . ?
F1A Cr2A F2A 90.5(2) . . ?
F1A Cr2A O4A 91.7(3) . . ?
F1A Cr2A O5A 177.8(4) . . ?
F1A Cr2A O7A 90.6(3) . . ?
F2A Cr2A O4A 90.3(3) . . ?
F2A Cr2A O5A 89.5(4) . . ?
F2A Cr2A O7A 91.4(3) . . ?
O2A Cr2A F1A 91.3(3) . . ?
O2A Cr2A F2A 178.1(4) . . ?
O2A Cr2A O4A 89.1(4) . . ?
O2A Cr2A O5A 88.6(4) . . ?
O2A Cr2A O7A 89.2(4) . . ?
O4A Cr2A O5A 86.1(5) . . ?
O4A Cr2A O7A 177.1(4) . . ?
O7A Cr2A O5A 91.6(5) . . ?
F2A Cr3A F3A 90.0(2) . . ?
F2A Cr3A O8A 89.7(3) . . ?
F2A Cr3A O9A 176.9(4) . . ?
F2A Cr3A O11A 91.0(3) . . ?
F3A Cr3A O8A 88.9(3) . . ?
F3A Cr3A O9A 90.2(3) . . ?
F3A Cr3A O11A 91.9(3) . . ?
O6A Cr3A F2A 92.4(3) . . ?
O6A Cr3A F3A 177.3(4) . . ?
O6A Cr3A O8A 89.9(5) . . ?
O6A Cr3A O9A 87.3(4) . . ?
O6A Cr3A O11A 89.3(5) . . ?
O8A Cr3A O9A 87.2(4) . . ?
O8A Cr3A O11A 179.0(4) . . ?
O9A Cr3A O11A 92.1(4) . . ?
F3A Cr4A O12A 89.2(3) . . ?
F3A Cr4A O15A 93.9(3) . . ?
F4A Cr4A F3A 87.3(2) . . ?
F4A Cr4A O10A 177.8(3) . . ?
F4A Cr4A O12A 91.9(2) . . ?
F4A Cr4A O13A 92.9(3) . . ?
F4A Cr4A O15A 91.4(3) . . ?
O10A Cr4A F3A 92.5(3) . . ?
O10A Cr4A O12A 90.3(3) . . ?
O10A Cr4A O13A 87.4(4) . . ?
O10A Cr4A O15A 86.4(3) . . ?
O13A Cr4A F3A 175.6(3) . . ?
O13A Cr4A O12A 86.4(3) . . ?
O13A Cr4A O15A 90.4(3) . . ?
O15A Cr4A O12A 175.6(3) . . ?
F4A Cr5A O14A 92.4(3) . . ?
F4A Cr5A O16A 90.6(3) . . ?
F4A Cr5A O17A 178.8(3) . . ?
F4A Cr5A O19A 89.5(3) . . ?
F5A Cr5A F4A 87.4(2) . . ?
F5A Cr5A O14A 179.4(3) . . ?
F5A Cr5A O16A 91.9(3) . . ?
F5A Cr5A O17A 91.5(3) . . ?
F5A Cr5A O19A 92.5(3) . . ?
O14A Cr5A O16A 88.6(3) . . ?
O14A Cr5A O17A 88.7(3) . . ?
O16A Cr5A O17A 89.1(3) . . ?
O19A Cr5A O14A 87.0(3) . . ?
O19A Cr5A O16A 175.6(3) . . ?
O19A Cr5A O17A 90.9(3) . . ?
F5A Cr6A F6A 85.7(2) . . ?
F5A Cr6A O21A 177.9(3) . . ?
F5A Cr6A O23A 91.2(3) . . ?
F6A Cr6A O21A 93.1(3) . . ?
F6A Cr6A O23A 91.0(2) . . ?
O18A Cr6A F5A 92.6(3) . . ?
O18A Cr6A F6A 178.3(3) . . ?
O18A Cr6A O20A 91.9(3) . . ?
O18A Cr6A O21A 88.6(3) . . ?
O18A Cr6A O23A 88.8(3) . . ?
O20A Cr6A F5A 94.4(3) . . ?
O20A Cr6A F6A 88.5(2) . . ?
O20A Cr6A O21A 87.3(3) . . ?
O20A Cr6A O23A 174.3(3) . . ?
O21A Cr6A O23A 87.1(3) . . ?
F6A Cr7A F7A 87.4(2) . . ?
F6A Cr7A O22A 92.8(3) . . ?
F6A Cr7A O24A 91.8(2) . . ?
F6A Cr7A O25A 178.5(3) . . ?
F6A Cr7A O27A 92.4(2) . . ?
F7A Cr7A O24A 90.9(3) . . ?
F7A Cr7A O25A 93.8(3) . . ?
F7A Cr7A O27A 88.6(2) . . ?
O22A Cr7A F7A 177.3(3) . . ?
O22A Cr7A O24A 91.8(3) . . ?
O22A Cr7A O25A 86.0(3) . . ?
O22A Cr7A O27A 88.7(3) . . ?
O24A Cr7A O25A 87.3(3) . . ?
O24A Cr7A O27A 175.7(3) . . ?
O25A Cr7A O27A 88.5(3) . . ?
F7A Cr8A F8A 89.5(2) . . ?
F7A Cr8A O26A 91.5(3) . . ?
F7A Cr8A O28A 92.9(3) . . ?
F7A Cr8A O29A 176.7(3) . . ?
F7A Cr8A O31A 89.1(3) . . ?
F8A Cr8A O26A 178.7(3) . . ?
F8A Cr8A O29A 93.7(3) . . ?
O26A Cr8A O29A 85.2(3) . . ?
O28A Cr8A F8A 89.3(3) . . ?
O28A Cr8A O26A 91.5(4) . . ?
O28A Cr8A O29A 87.2(3) . . ?
O31A Cr8A F8A 90.7(3) . . ?
O31A Cr8A O26A 88.5(4) . . ?
O31A Cr8A O28A 178.0(3) . . ?
O31A Cr8A O29A 90.8(3) . . ?
Cr1A F1A Cr2A 124.0(2) . . ?
Cr3A F2A Cr2A 123.7(3) . . ?
Cr3A F3A Cr4A 122.6(3) . . ?
Cr4A F4A Cr5A 123.3(2) . . ?
Cr5A F5A Cr6A 121.4(3) . . ?
Cr7A F6A Cr6A 122.4(3) . . ?
Cr8A F7A Cr7A 122.0(3) . . ?
Cr1A F8A Cr8A 123.3(3) . . ?
C1A O1A Cr1A 132.5(7) . . ?
C1A O2A Cr2A 137.2(8) . . ?
O1A C1A C2A 116.9(10) . . ?
O2A C1A O1A 123.9(10) . . ?
O2A C1A C2A 118.7(10) . . ?
C1A C2A C5A 108.9(10) . . ?
C3A C2A C1A 111.1(9) . . ?
C3A C2A C4A 109.9(11) . . ?
C3A C2A C5A 111.7(12) . . ?
C4A C2A C1A 108.0(9) . . ?
C4A C2A C5A 107.0(11) . . ?
C2A C3A H3AA 109.5 . . ?
C2A C3A H3AB 109.5 . . ?
C2A C3A H3AC 109.5 . . ?
H3AA C3A H3AB 109.5 . . ?
H3AA C3A H3AC 109.5 . . ?
H3AB C3A H3AC 109.5 . . ?
C2A C4A H4AA 109.5 . . ?
C2A C4A H4AB 109.5 . . ?
C2A C4A H4AC 109.5 . . ?
H4AA C4A H4AB 109.5 . . ?
H4AA C4A H4AC 109.5 . . ?
H4AB C4A H4AC 109.5 . . ?
C2A C5A H5AA 109.5 . . ?
C2A C5A H5AB 109.5 . . ?
C2A C5A H5AC 109.5 . . ?
H5AA C5A H5AB 109.5 . . ?
H5AA C5A H5AC 109.5 . . ?
H5AB C5A H5AC 109.5 . . ?
C6A O3A Cr1A 133.9(7) . . ?
C6A O4A Cr2A 133.8(8) . . ?
O3A C6A C7A 120.2(10) . . ?
O4A C6A O3A 127.3(9) . . ?
O4A C6A C7A 112.2(10) . . ?
C8A C7A C6A 108.9(10) . . ?
C9A C7A C6A 107.0(10) . . ?
C9A C7A C8A 114.2(12) . . ?
C9A C7A C10A 112.5(12) . . ?
C10A C7A C6A 103.6(10) . . ?
C10A C7A C8A 110.0(13) . . ?
C7A C8A H8AA 109.5 . . ?
C7A C8A H8AB 109.5 . . ?
C7A C8A H8AC 109.5 . . ?
H8AA C8A H8AB 109.5 . . ?
H8AA C8A H8AC 109.5 . . ?
H8AB C8A H8AC 109.5 . . ?
C7A C9A H9AA 109.5 . . ?
C7A C9A H9AB 109.5 . . ?
C7A C9A H9AC 109.5 . . ?
H9AA C9A H9AB 109.5 . . ?
H9AA C9A H9AC 109.5 . . ?
H9AB C9A H9AC 109.5 . . ?
C7A C10A H10D 109.5 . . ?
C7A C10A H10E 109.5 . . ?
C7A C10A H10F 109.5 . . ?
H10D C10A H10E 109.5 . . ?
H10D C10A H10F 109.5 . . ?
H10E C10A H10F 109.5 . . ?
C11A O5A Cr2A 133.1(9) . . ?
C11A O6A Cr3A 136.1(10) . . ?
O5A C11A C12A 118.2(11) . . ?
O6A C11A O5A 123.8(12) . . ?
O6A C11A C12A 118.0(12) . . ?
C13A C12A C11A 111.5(14) . . ?
C13A C12A C14A 108.9(15) . . ?
C14A C12A C11A 103.1(13) . . ?
C15A C12A C11A 112.3(12) . . ?
C15A C12A C13A 108.5(15) . . ?
C15A C12A C14A 112.4(15) . . ?
C12A C13A H13D 109.5 . . ?
C12A C13A H13E 109.5 . . ?
C12A C13A H13F 109.5 . . ?
H13D C13A H13E 109.5 . . ?
H13D C13A H13F 109.5 . . ?
H13E C13A H13F 109.5 . . ?
C12A C14A H14D 109.5 . . ?
C12A C14A H14E 109.5 . . ?
C12A C14A H14F 109.5 . . ?
H14D C14A H14E 109.5 . . ?
H14D C14A H14F 109.5 . . ?
H14E C14A H14F 109.5 . . ?
C12A C15A H15D 109.5 . . ?
C12A C15A H15E 109.5 . . ?
C12A C15A H15F 109.5 . . ?
H15D C15A H15E 109.5 . . ?
H15D C15A H15F 109.5 . . ?
H15E C15A H15F 109.5 . . ?
C16A O7A Cr2A 137.1(7) . . ?
C16A O8A Cr3A 135.2(8) . . ?
O7A C16A C17A 117.6(9) . . ?
O8A C16A O7A 121.8(9) . . ?
O8A C16A C17A 120.5(9) . . ?
C18A C17A C16A 111.3(9) . . ?
C19A C17A C16A 107.4(11) . . ?
C19A C17A C18A 108.1(11) . . ?
C20A C17A C16A 111.3(10) . . ?
C20A C17A C18A 110.0(11) . . ?
C20A C17A C19A 108.7(12) . . ?
C17A C18A H18D 109.5 . . ?
C17A C18A H18E 109.5 . . ?
C17A C18A H18F 109.5 . . ?
H18D C18A H18E 109.5 . . ?
H18D C18A H18F 109.5 . . ?
H18E C18A H18F 109.5 . . ?
C17A C19A H19D 109.5 . . ?
C17A C19A H19E 109.5 . . ?
C17A C19A H19F 109.5 . . ?
H19D C19A H19E 109.5 . . ?
H19D C19A H19F 109.5 . . ?
H19E C19A H19F 109.5 . . ?
C17A C20A H20D 109.5 . . ?
C17A C20A H20E 109.5 . . ?
C17A C20A H20F 109.5 . . ?
H20D C20A H20E 109.5 . . ?
H20D C20A H20F 109.5 . . ?
H20E C20A H20F 109.5 . . ?
C21A O9A Cr3A 133.7(8) . . ?
C21A O10A Cr4A 135.2(8) . . ?
O9A C21A C22A 117.1(10) . . ?
O10A C21A O9A 124.2(10) . . ?
O10A C21A C22A 118.6(10) . . ?
C23A C22A C21A 106.6(11) . . ?
C23A C22A C24A 109.8(13) . . ?
C23A C22A C25A 112.4(13) . . ?
C24A C22A C21A 106.0(10) . . ?
C25A C22A C21A 111.2(10) . . ?
C25A C22A C24A 110.6(12) . . ?
C22A C23A H23G 109.5 . . ?
C22A C23A H23H 109.5 . . ?
C22A C23A H23I 109.5 . . ?
H23G C23A H23H 109.5 . . ?
H23G C23A H23I 109.5 . . ?
H23H C23A H23I 109.5 . . ?
C22A C24A H24G 109.5 . . ?
C22A C24A H24H 109.5 . . ?
C22A C24A H24I 109.5 . . ?
H24G C24A H24H 109.5 . . ?
H24G C24A H24I 109.5 . . ?
H24H C24A H24I 109.5 . . ?
C22A C25A H25G 109.5 . . ?
C22A C25A H25H 109.5 . . ?
C22A C25A H25I 109.5 . . ?
H25G C25A H25H 109.5 . . ?
H25G C25A H25I 109.5 . . ?
H25H C25A H25I 109.5 . . ?
C26A O11A Cr3A 137.9(7) . . ?
C26A O12A Cr4A 134.1(7) . . ?
O11A C26A C27A 119.8(10) . . ?
O12A C26A O11A 122.1(10) . . ?
O12A C26A C27A 117.7(9) . . ?
C28A C27A C26A 107.0(9) . . ?
C29A C27A C26A 108.6(10) . . ?
C29A C27A C28A 111.6(11) . . ?
C30A C27A C26A 105.5(9) . . ?
C30A C27A C28A 112.8(11) . . ?
C30A C27A C29A 111.0(12) . . ?
C27A C28A H28D 109.5 . . ?
C27A C28A H28E 109.5 . . ?
C27A C28A H28F 109.5 . . ?
H28D C28A H28E 109.5 . . ?
H28D C28A H28F 109.5 . . ?
H28E C28A H28F 109.5 . . ?
C27A C29A H29D 109.5 . . ?
C27A C29A H29E 109.5 . . ?
C27A C29A H29F 109.5 . . ?
H29D C29A H29E 109.5 . . ?
H29D C29A H29F 109.5 . . ?
H29E C29A H29F 109.5 . . ?
C27A C30A H30D 109.5 . . ?
C27A C30A H30E 109.5 . . ?
C27A C30A H30F 109.5 . . ?
H30D C30A H30E 109.5 . . ?
H30D C30A H30F 109.5 . . ?
H30E C30A H30F 109.5 . . ?
C31A O13A Cr4A 134.9(7) . . ?
C31A O14A Cr5A 134.1(7) . . ?
O13A C31A O14A 126.3(10) . . ?
O13A C31A C32A 117.7(10) . . ?
O14A C31A C32A 115.8(10) . . ?
C33A C32A C31A 107.3(8) . . ?
C34A C32A C31A 108.4(10) . . ?
C34A C32A C33A 112.4(10) . . ?
C35A C32A C31A 110.5(9) . . ?
C35A C32A C33A 110.3(11) . . ?
C35A C32A C34A 107.8(11) . . ?
C32A C33A H33D 109.5 . . ?
C32A C33A H33E 109.5 . . ?
C32A C33A H33F 109.5 . . ?
H33D C33A H33E 109.5 . . ?
H33D C33A H33F 109.5 . . ?
H33E C33A H33F 109.5 . . ?
C32A C34A H34D 109.5 . . ?
C32A C34A H34E 109.5 . . ?
C32A C34A H34F 109.5 . . ?
H34D C34A H34E 109.5 . . ?
H34D C34A H34F 109.5 . . ?
H34E C34A H34F 109.5 . . ?
C32A C35A H35D 109.5 . . ?
C32A C35A H35E 109.5 . . ?
C32A C35A H35F 109.5 . . ?
H35D C35A H35E 109.5 . . ?
H35D C35A H35F 109.5 . . ?
H35E C35A H35F 109.5 . . ?
C36A O15A Cr4A 134.7(7) . . ?
C36A O16A Cr5A 129.7(7) . . ?
O15A C36A O16A 125.7(8) . . ?
O15A C36A C37A 117.7(9) . . ?
O16A C36A C37A 116.2(9) . . ?
C38A C37A C36A 104.5(8) . . ?
C38A C37A C39A 111.0(11) . . ?
C38A C37A C40A 112.9(10) . . ?
C39A C37A C36A 109.0(8) . . ?
C40A C37A C36A 111.0(9) . . ?
C40A C37A C39A 108.3(9) . . ?
C37A C38A H38D 109.5 . . ?
C37A C38A H38E 109.5 . . ?
C37A C38A H38F 109.5 . . ?
H38D C38A H38E 109.5 . . ?
H38D C38A H38F 109.5 . . ?
H38E C38A H38F 109.5 . . ?
C37A C39A H39D 109.5 . . ?
C37A C39A H39E 109.5 . . ?
C37A C39A H39F 109.5 . . ?
H39D C39A H39E 109.5 . . ?
H39D C39A H39F 109.5 . . ?
H39E C39A H39F 109.5 . . ?
C37A C40A H40D 109.5 . . ?
C37A C40A H40E 109.5 . . ?
C37A C40A H40F 109.5 . . ?
H40D C40A H40E 109.5 . . ?
H40D C40A H40F 109.5 . . ?
H40E C40A H40F 109.5 . . ?
C41A O17A Cr5A 134.0(7) . . ?
C41A O18A Cr6A 133.0(7) . . ?
O17A C41A C42A 117.5(10) . . ?
O18A C41A O17A 126.9(9) . . ?
O18A C41A C42A 114.3(10) . . ?
C43A C42A C41A 105.1(10) . . ?
C43A C42A C45A 112.1(13) . . ?
C44A C42A C41A 110.6(10) . . ?
C44A C42A C43A 115.3(13) . . ?
C44A C42A C45A 105.3(13) . . ?
C45A C42A C41A 108.4(12) . . ?
C42A C43A H43D 109.5 . . ?
C42A C43A H43E 109.5 . . ?
C42A C43A H43F 109.5 . . ?
H43D C43A H43E 109.5 . . ?
H43D C43A H43F 109.5 . . ?
H43E C43A H43F 109.5 . . ?
C42A C44A H44D 109.5 . . ?
C42A C44A H44E 109.5 . . ?
C42A C44A H44F 109.5 . . ?
H44D C44A H44E 109.5 . . ?
H44D C44A H44F 109.5 . . ?
H44E C44A H44F 109.5 . . ?
C42A C45A H45D 109.5 . . ?
C42A C45A H45E 109.5 . . ?
C42A C45A H45F 109.5 . . ?
H45D C45A H45E 109.5 . . ?
H45D C45A H45F 109.5 . . ?
H45E C45A H45F 109.5 . . ?
C46A O19A Cr5A 134.1(7) . . ?
C46A O20A Cr6A 133.2(7) . . ?
O19A C46A O20A 127.0(9) . . ?
O19A C46A C47A 117.3(9) . . ?
O20A C46A C47A 115.5(9) . . ?
C48A C47A C46A 108.7(9) . . ?
C48A C47A C49A 108.5(11) . . ?
C49A C47A C46A 106.1(10) . . ?
C50A C47A C46A 108.8(10) . . ?
C50A C47A C48A 115.6(13) . . ?
C50A C47A C49A 108.7(13) . . ?
C47A C48A H48D 109.5 . . ?
C47A C48A H48E 109.5 . . ?
C47A C48A H48F 109.5 . . ?
H48D C48A H48E 109.5 . . ?
H48D C48A H48F 109.5 . . ?
H48E C48A H48F 109.5 . . ?
C47A C49A H49D 109.5 . . ?
C47A C49A H49E 109.5 . . ?
C47A C49A H49F 109.5 . . ?
H49D C49A H49E 109.5 . . ?
H49D C49A H49F 109.5 . . ?
H49E C49A H49F 109.5 . . ?
C47A C50A H50D 109.5 . . ?
C47A C50A H50E 109.5 . . ?
C47A C50A H50F 109.5 . . ?
H50D C50A H50E 109.5 . . ?
H50D C50A H50F 109.5 . . ?
H50E C50A H50F 109.5 . . ?
C51A O21A Cr6A 132.8(7) . . ?
C51A O22A Cr7A 131.3(7) . . ?
O21A C51A O22A 126.7(9) . . ?
O21A C51A C52A 119.6(9) . . ?
O22A C51A C52A 113.7(9) . . ?
C53A C52A C51A 110.4(10) . . ?
C53A C52A C54A 108.9(14) . . ?
C53A C52A C55A 116.1(13) . . ?
C54A C52A C51A 109.1(10) . . ?
C55A C52A C51A 104.9(11) . . ?
C55A C52A C54A 107.2(13) . . ?
C52A C53A H53D 109.5 . . ?
C52A C53A H53E 109.5 . . ?
C52A C53A H53F 109.5 . . ?
H53D C53A H53E 109.5 . . ?
H53D C53A H53F 109.5 . . ?
H53E C53A H53F 109.5 . . ?
C52A C54A H54D 109.5 . . ?
C52A C54A H54E 109.5 . . ?
C52A C54A H54F 109.5 . . ?
H54D C54A H54E 109.5 . . ?
H54D C54A H54F 109.5 . . ?
H54E C54A H54F 109.5 . . ?
C52A C55A H55D 109.5 . . ?
C52A C55A H55E 109.5 . . ?
C52A C55A H55F 109.5 . . ?
H55D C55A H55E 109.5 . . ?
H55D C55A H55F 109.5 . . ?
H55E C55A H55F 109.5 . . ?
C56A O23A Cr6A 129.1(7) . . ?
C56A O24A Cr7A 139.6(6) . . ?
O23A C56A O24A 123.4(9) . . ?
O23A C56A C57A 121.3(9) . . ?
O24A C56A C57A 115.3(9) . . ?
C56A C57A C59A 105.5(9) . . ?
C58A C57A C56A 107.8(9) . . ?
C58A C57A C59A 111.2(10) . . ?
C60A C57A C56A 110.7(9) . . ?
C60A C57A C58A 112.8(10) . . ?
C60A C57A C59A 108.6(10) . . ?
C57A C58A H58D 109.5 . . ?
C57A C58A H58E 109.5 . . ?
C57A C58A H58F 109.5 . . ?
H58D C58A H58E 109.5 . . ?
H58D C58A H58F 109.5 . . ?
H58E C58A H58F 109.5 . . ?
C57A C59A H59D 109.5 . . ?
C57A C59A H59E 109.5 . . ?
C57A C59A H59F 109.5 . . ?
H59D C59A H59E 109.5 . . ?
H59D C59A H59F 109.5 . . ?
H59E C59A H59F 109.5 . . ?
C57A C60A H60D 109.5 . . ?
C57A C60A H60E 109.5 . . ?
C57A C60A H60F 109.5 . . ?
H60D C60A H60E 109.5 . . ?
H60D C60A H60F 109.5 . . ?
H60E C60A H60F 109.5 . . ?
C61A O25A Cr7A 131.7(7) . . ?
C61A O26A Cr8A 125.4(8) . . ?
O25A C61A C62A 116.0(9) . . ?
O26A C61A O25A 127.7(10) . . ?
O26A C61A C62A 116.3(9) . . ?
C63A C62A C61A 108.3(11) . . ?
C63A C62A C64A 109.7(13) . . ?
C64A C62A C61A 105.7(11) . . ?
C65A C62A C61A 108.3(10) . . ?
C65A C62A C63A 111.1(13) . . ?
C65A C62A C64A 113.4(12) . . ?
C62A C63A H63D 109.5 . . ?
C62A C63A H63E 109.5 . . ?
C62A C63A H63F 109.5 . . ?
H63D C63A H63E 109.5 . . ?
H63D C63A H63F 109.5 . . ?
H63E C63A H63F 109.5 . . ?
C62A C64A H64D 109.5 . . ?
C62A C64A H64E 109.5 . . ?
C62A C64A H64F 109.5 . . ?
H64D C64A H64E 109.5 . . ?
H64D C64A H64F 109.5 . . ?
H64E C64A H64F 109.5 . . ?
C62A C65A H65D 109.5 . . ?
C62A C65A H65E 109.5 . . ?
C62A C65A H65F 109.5 . . ?
H65D C65A H65E 109.5 . . ?
H65D C65A H65F 109.5 . . ?
H65E C65A H65F 109.5 . . ?
C66A O27A Cr7A 125.8(6) . . ?
C66A O28A Cr8A 134.6(6) . . ?
O27A C66A C67A 116.7(8) . . ?
O28A C66A O27A 126.4(8) . . ?
O28A C66A C67A 116.6(8) . . ?
C68A C67A C66A 106.5(9) . . ?
C69A C67A C66A 108.8(9) . . ?
C69A C67A C68A 106.4(10) . . ?
C70A C67A C66A 111.1(8) . . ?
C70A C67A C68A 112.8(11) . . ?
C70A C67A C69A 111.1(11) . . ?
C67A C68A H68D 109.5 . . ?
C67A C68A H68E 109.5 . . ?
C67A C68A H68F 109.5 . . ?
H68D C68A H68E 109.5 . . ?
H68D C68A H68F 109.5 . . ?
H68E C68A H68F 109.5 . . ?
C67A C69A H69D 109.5 . . ?
C67A C69A H69E 109.5 . . ?
C67A C69A H69F 109.5 . . ?
H69D C69A H69E 109.5 . . ?
H69D C69A H69F 109.5 . . ?
H69E C69A H69F 109.5 . . ?
C67A C70A H70D 109.5 . . ?
C67A C70A H70E 109.5 . . ?
C67A C70A H70F 109.5 . . ?
H70D C70A H70E 109.5 . . ?
H70D C70A H70F 109.5 . . ?
H70E C70A H70F 109.5 . . ?
C71A O29A Cr8A 133.5(7) . . ?
C71A O30A Cr1A 128.4(7) . . ?
O29A C71A O30A 127.5(9) . . ?
O29A C71A C72A 113.9(9) . . ?
O30A C71A C72A 118.3(9) . . ?
C73A C72A C71A 108.3(10) . . ?
C73A C72A C74A 114.7(12) . . ?
C73A C72A C75A 113.4(14) . . ?
C74A C72A C71A 109.8(9) . . ?
C74A C72A C75A 103.9(13) . . ?
C75A C72A C71A 106.5(10) . . ?
C72A C73A H73D 109.5 . . ?
C72A C73A H73E 109.5 . . ?
C72A C73A H73F 109.5 . . ?
H73D C73A H73E 109.5 . . ?
H73D C73A H73F 109.5 . . ?
H73E C73A H73F 109.5 . . ?
C72A C74A H74D 109.5 . . ?
C72A C74A H74E 109.5 . . ?
C72A C74A H74F 109.5 . . ?
H74D C74A H74E 109.5 . . ?
H74D C74A H74F 109.5 . . ?
H74E C74A H74F 109.5 . . ?
C72A C75A H75D 109.5 . . ?
C72A C75A H75E 109.5 . . ?
C72A C75A H75F 109.5 . . ?
H75D C75A H75E 109.5 . . ?
H75D C75A H75F 109.5 . . ?
H75E C75A H75F 109.5 . . ?
C76A O31A Cr8A 129.1(8) . . ?
C76A O32A Cr1A 136.0(7) . . ?
O31A C76A C77A 117.5(10) . . ?
O32A C76A O31A 126.8(11) . . ?
O32A C76A C77A 115.7(10) . . ?
C76A C77A C79A 105.5(11) . . ?
C78A C77A C76A 109.9(11) . . ?
C78A C77A C79A 106.0(12) . . ?
C80A C77A C76A 109.2(11) . . ?
C80A C77A C78A 111.4(14) . . ?
C80A C77A C79A 114.6(15) . . ?
C77A C78A H78D 109.5 . . ?
C77A C78A H78E 109.5 . . ?
C77A C78A H78F 109.5 . . ?
H78D C78A H78E 109.5 . . ?
H78D C78A H78F 109.5 . . ?
H78E C78A H78F 109.5 . . ?
C77A C79A H79D 109.5 . . ?
C77A C79A H79E 109.5 . . ?
C77A C79A H79F 109.5 . . ?
H79D C79A H79E 109.5 . . ?
H79D C79A H79F 109.5 . . ?
H79E C79A H79F 109.5 . . ?
C77A C80A H80D 109.5 . . ?
C77A C80A H80E 109.5 . . ?
C77A C80A H80F 109.5 . . ?
H80D C80A H80E 109.5 . . ?
H80D C80A H80F 109.5 . . ?
H80E C80A H80F 109.5 . . ?
N201 Ni3D O13D 94.2(2) . . ?
N201 Ni3D O10D 92.1(2) . . ?
N201 Ni3D O6D 93.8(2) . . ?
N201 Ni3D O9D 173.7(2) . . ?
N201 Ni3D O1F 93.8(2) . . ?
O13D Ni3D O9D 79.64(18) . . ?
O10D Ni3D O13D 91.1(2) . . ?
O10D Ni3D O9D 89.56(18) . . ?
O6D Ni3D O13D 167.41(17) . . ?
O6D Ni3D O10D 78.9(2) . . ?
O6D Ni3D O9D 92.48(19) . . ?
O11D Ni3D N201 88.3(2) . . ?
O11D Ni3D O13D 93.3(2) . . ?
O11D Ni3D O10D 175.5(2) . . ?
O11D Ni3D O6D 96.5(2) . . ?
O11D Ni3D O9D 90.51(19) . . ?
O11D Ni3D O1F 96.5(2) . . ?
O1F Ni3D O13D 167.41(17) . . ?
O1F Ni3D O10D 78.9(2) . . ?
O1F Ni3D O9D 92.48(19) . . ?
O17D Ni4D O13D 94.6(2) . . ?
O17D Ni4D O9D 174.2(2) . . ?
O14D Ni4D O13D 174.14(19) . . ?
O14D Ni4D O17D 79.54(19) . . ?
O14D Ni4D O9D 106.19(19) . . ?
O9D Ni4D O13D 79.66(19) . . ?
O12D Ni4D O13D 89.7(2) . . ?
O12D Ni4D O17D 88.77(19) . . ?
O12D Ni4D O14D 90.0(2) . . ?
O12D Ni4D O9D 91.80(18) . . ?
O15D Ni4D O13D 89.53(19) . . ?
O15D Ni4D O17D 91.25(18) . . ?
O15D Ni4D O14D 90.80(18) . . ?
O15D Ni4D O9D 88.11(17) . . ?
O15D Ni4D O12D 179.2(2) . . ?
Ni3D O13D Ni4D 96.3(2) . . ?
Ni3D O13D H13M 112.5 . . ?
Ni3D O13D H13N 112.5 . . ?
Ni4D O13D H13M 112.5 . . ?
Ni4D O13D H13N 112.5 . . ?
H13M O13D H13N 110.0 . . ?
N301 Ni5D O16D 175.2(2) . . ?
O20D Ni5D N301 96.1(2) . . ?
O20D Ni5D O16D 79.88(17) . . ?
O17D Ni5D N301 91.7(2) . . ?
O17D Ni5D O20D 168.48(17) . . ?
O17D Ni5D O16D 91.95(18) . . ?
O14D Ni5D N301 90.69(19) . . ?
O14D Ni5D O20D 92.29(19) . . ?
O14D Ni5D O17D 79.08(19) . . ?
O14D Ni5D O16D 86.97(16) . . ?
O18D Ni5D N301 89.4(2) . . ?
O18D Ni5D O20D 90.7(2) . . ?
O18D Ni5D O17D 97.9(2) . . ?
O18D Ni5D O14D 177.0(2) . . ?
O18D Ni5D O16D 93.11(17) . . ?
O20D Ni6D O16D 80.29(17) . . ?
O21D Ni6D O20D 173.5(2) . . ?
O21D Ni6D O2D 79.0(2) . 2_666 ?
O21D Ni6D O16D 106.14(19) . . ?
O2D Ni6D O20D 94.62(19) 2_666 . ?
O2D Ni6D O16D 174.88(18) 2_666 . ?
O19D Ni6D O20D 89.10(19) . . ?
O19D Ni6D O21D 91.46(19) . . ?
O19D Ni6D O2D 88.8(2) . 2_666 ?
O19D Ni6D O16D 90.6(2) . . ?
O19D Ni6D O22D 177.8(2) . . ?
O22D Ni6D O20D 89.13(18) . . ?
O22D Ni6D O21D 90.15(18) . . ?
O22D Ni6D O2D 90.1(2) . 2_666 ?
O22D Ni6D O16D 90.38(17) . . ?
Ni5D O20D Ni6D 96.7(2) . . ?
Ni5D O20D H20O 112.4 . . ?
Ni5D O20D H20P 112.4 . . ?
Ni6D O20D H20O 112.4 . . ?
Ni6D O20D H20P 112.4 . . ?
H20O O20D H20P 110.0 . . ?
F1B Cr1B O1B 91.1(5) . . ?
F1B Cr1B O3B 88.0(6) . . ?
F1B Cr1B O30B 175.4(5) . . ?
F8B Cr1B F1B 90.8(6) . . ?
F8B Cr1B O1B 177.9(8) . . ?
F8B Cr1B O3B 87.5(7) . . ?
F8B Cr1B O30B 90.7(8) . . ?
F8B Cr1B O32B 95.6(7) . . ?
O1B Cr1B O3B 91.6(6) . . ?
O30B Cr1B O1B 87.3(6) . . ?
O30B Cr1B O3B 87.8(6) . . ?
O32B Cr1B F1B 90.4(7) . . ?
O32B Cr1B O1B 85.2(6) . . ?
O32B Cr1B O3B 176.4(7) . . ?
O32B Cr1B O30B 93.8(6) . . ?
F1B Cr2B F2B 88.3(5) . . ?
F1B Cr2B O2B 92.2(6) . . ?
F1B Cr2B O4B 92.5(6) . . ?
F1B Cr2B O5B 178.0(7) . . ?
F1B Cr2B O7B 93.6(7) . . ?
F2B Cr2B O2B 177.6(6) . . ?
F2B Cr2B O4B 90.7(6) . . ?
F2B Cr2B O5B 93.1(6) . . ?
F2B Cr2B O7B 92.1(7) . . ?
O4B Cr2B O2B 91.6(6) . . ?
O4B Cr2B O5B 86.1(7) . . ?
O4B Cr2B O7B 173.4(8) . . ?
O5B Cr2B O2B 86.5(6) . . ?
O7B Cr2B O2B 85.5(7) . . ?
O7B Cr2B O5B 87.8(8) . . ?
F2B Cr3B F3B 90.5(5) . . ?
F2B Cr3B O6B 91.2(6) . . ?
F2B Cr3B O8B 90.9(6) . . ?
F2B Cr3B O9B 174.9(7) . . ?
F3B Cr3B O6B 178.3(6) . . ?
F3B Cr3B O8B 93.2(8) . . ?
F3B Cr3B O9B 89.9(6) . . ?
O6B Cr3B O8B 87.0(9) . . ?
O6B Cr3B O9B 88.4(7) . . ?
O8B Cr3B O9B 84.0(7) . . ?
O11B Cr3B F2B 90.6(6) . . ?
O11B Cr3B F3B 91.7(6) . . ?
O11B Cr3B O6B 88.0(7) . . ?
O11B Cr3B O8B 174.8(8) . . ?
O11B Cr3B O9B 94.5(7) . . ?
F3B Cr4B O12B 88.2(6) . . ?
F3B Cr4B O13B 178.7(8) . . ?
F4B Cr4B F3B 87.4(5) . . ?
F4B Cr4B O10B 179.9(7) . . ?
F4B Cr4B O12B 89.0(6) . . ?
F4B Cr4B O13B 92.0(7) . . ?
F4B Cr4B O15B 94.0(6) . . ?
O10B Cr4B F3B 92.6(6) . . ?
O10B Cr4B O12B 91.1(6) . . ?
O10B Cr4B O13B 88.0(7) . . ?
O12B Cr4B O13B 90.6(8) . . ?
O15B Cr4B F3B 89.9(7) . . ?
O15B Cr4B O10B 85.9(6) . . ?
O15B Cr4B O12B 176.4(7) . . ?
O15B Cr4B O13B 91.3(9) . . ?
F4B Cr5B O16B 90.3(6) . . ?
F5B Cr5B F4B 87.8(5) . . ?
F5B Cr5B O14B 178.2(6) . . ?
F5B Cr5B O16B 89.9(7) . . ?
F5B Cr5B O17B 91.2(6) . . ?
F5B Cr5B O19B 93.3(7) . . ?
O14B Cr5B F4B 93.9(5) . . ?
O14B Cr5B O16B 90.3(6) . . ?
O17B Cr5B F4B 178.9(7) . . ?
O17B Cr5B O14B 87.0(6) . . ?
O17B Cr5B O16B 89.0(8) . . ?
O19B Cr5B F4B 88.7(6) . . ?
O19B Cr5B O14B 86.5(6) . . ?
O19B Cr5B O16B 176.6(7) . . ?
O19B Cr5B O17B 92.0(8) . . ?
F5B Cr6B O20B 91.4(7) . . ?
F5B Cr6B O21B 176.4(10) . . ?
F6B Cr6B F5B 86.5(6) . . ?
F6B Cr6B O20B 90.6(11) . . ?
F6B Cr6B O21B 97.0(10) . . ?
O18B Cr6B F5B 91.7(7) . . ?
O18B Cr6B F6B 177.3(11) . . ?
O18B Cr6B O20B 91.4(10) . . ?
O18B Cr6B O21B 84.8(9) . . ?
O21B Cr6B O20B 89.5(9) . . ?
O23B Cr6B F5B 91.6(8) . . ?
O23B Cr6B F6B 93.2(12) . . ?
O23B Cr6B O18B 84.9(11) . . ?
O23B Cr6B O20B 175.3(13) . . ?
O23B Cr6B O21B 87.3(10) . . ?
F6B Cr7B O22B 90.2(9) . . ?
F6B Cr7B O27B 92.5(10) . . ?
F7B Cr7B F6B 87.9(7) . . ?
F7B Cr7B O22B 177.7(8) . . ?
F7B Cr7B O24B 90.9(10) . . ?
F7B Cr7B O27B 90.2(10) . . ?
O24B Cr7B F6B 90.1(9) . . ?
O24B Cr7B O22B 88.0(12) . . ?
O24B Cr7B O27B 177.2(12) . . ?
O25B Cr7B F6B 171.5(11) . . ?
O25B Cr7B F7B 98.3(9) . . ?
O25B Cr7B O22B 83.5(10) . . ?
O25B Cr7B O24B 83.9(14) . . ?
O25B Cr7B O27B 93.3(14) . . ?
O27B Cr7B O22B 91.0(11) . . ?
F7B Cr8B F8B 86.4(6) . . ?
F7B Cr8B O26B 85.8(9) . . ?
F7B Cr8B O29B 174.6(12) . . ?
F7B Cr8B O31B 85.9(10) . . ?
F8B Cr8B O26B 168.4(11) . . ?
F8B Cr8B O31B 89.0(7) . . ?
O28B Cr8B F7B 92.1(9) . . ?
O28B Cr8B F8B 99.3(10) . . ?
O28B Cr8B O26B 89.5(8) . . ?
O28B Cr8B O29B 92.6(10) . . ?
O28B Cr8B O31B 171.4(9) . . ?
O29B Cr8B F8B 95.4(8) . . ?
O29B Cr8B O26B 91.6(9) . . ?
O29B Cr8B O31B 89.0(9) . . ?
O31B Cr8B O26B 82.0(7) . . ?
Cr2B F1B Cr1B 123.7(6) . . ?
Cr2B F2B Cr3B 125.3(6) . . ?
Cr3B F3B Cr4B 124.1(6) . . ?
Cr4B F4B Cr5B 120.0(6) . . ?
Cr5B F5B Cr6B 123.5(6) . . ?
Cr6B F6B Cr7B 121.4(7) . . ?
Cr7B F7B Cr8B 123.9(7) . . ?
Cr1B F8B Cr8B 121.6(6) . . ?
C1B O1B Cr1B 135.2(10) . . ?
C1B O2B Cr2B 127.8(10) . . ?
O1B C1B C2B 116.2(11) . . ?
O2B C1B O1B 127.1(12) . . ?
O2B C1B C2B 116.6(11) . . ?
C3B C2B C1B 113.5(11) . . ?
C3B C2B C4B 106.9(12) . . ?
C3B C2B C5B 111.7(13) . . ?
C4B C2B C1B 107.1(11) . . ?
C4B C2B C5B 108.2(12) . . ?
C5B C2B C1B 109.2(11) . . ?
C2B C3B H3BA 109.5 . . ?
C2B C3B H3BB 109.5 . . ?
C2B C3B H3BC 109.5 . . ?
H3BA C3B H3BB 109.5 . . ?
H3BA C3B H3BC 109.5 . . ?
H3BB C3B H3BC 109.5 . . ?
C2B C4B H4BA 109.5 . . ?
C2B C4B H4BB 109.5 . . ?
C2B C4B H4BC 109.5 . . ?
H4BA C4B H4BB 109.5 . . ?
H4BA C4B H4BC 109.5 . . ?
H4BB C4B H4BC 109.5 . . ?
C2B C5B H5BA 109.5 . . ?
C2B C5B H5BB 109.5 . . ?
C2B C5B H5BC 109.5 . . ?
H5BA C5B H5BB 109.5 . . ?
H5BA C5B H5BC 109.5 . . ?
H5BB C5B H5BC 109.5 . . ?
C6B O3B Cr1B 127.4(11) . . ?
C6B O4B Cr2B 136.6(10) . . ?
O3B C6B C7B 116.2(11) . . ?
O4B C6B O3B 124.6(12) . . ?
O4B C6B C7B 119.1(11) . . ?
C6B C7B C9B 107.7(12) . . ?
C8B C7B C6B 110.7(12) . . ?
C8B C7B C9B 109.1(14) . . ?
C8B C7B C10B 113.4(13) . . ?
C10B C7B C6B 108.8(11) . . ?
C10B C7B C9B 107.0(14) . . ?
C7B C8B H8BA 109.5 . . ?
C7B C8B H8BB 109.5 . . ?
C7B C8B H8BC 109.5 . . ?
H8BA C8B H8BB 109.5 . . ?
H8BA C8B H8BC 109.5 . . ?
H8BB C8B H8BC 109.5 . . ?
C7B C9B H9BA 109.5 . . ?
C7B C9B H9BB 109.5 . . ?
C7B C9B H9BC 109.5 . . ?
H9BA C9B H9BB 109.5 . . ?
H9BA C9B H9BC 109.5 . . ?
H9BB C9B H9BC 109.5 . . ?
C7B C10B H10G 109.5 . . ?
C7B C10B H10H 109.5 . . ?
C7B C10B H10I 109.5 . . ?
H10G C10B H10H 109.5 . . ?
H10G C10B H10I 109.5 . . ?
H10H C10B H10I 109.5 . . ?
C11B O5B Cr2B 130.6(13) . . ?
C11B O6B Cr3B 132.8(11) . . ?
O5B C11B C12B 114.4(14) . . ?
O6B C11B O5B 125.4(18) . . ?
O6B C11B C12B 115.4(14) . . ?
C13B C12B C11B 110.7(16) . . ?
C13B C12B C14B 112.7(17) . . ?
C13B C12B C15B 111.7(17) . . ?
C14B C12B C11B 105.6(13) . . ?
C14B C12B C15B 107.4(16) . . ?
C15B C12B C11B 108.3(16) . . ?
C12B C13B H13G 109.5 . . ?
C12B C13B H13H 109.5 . . ?
C12B C13B H13I 109.5 . . ?
H13G C13B H13H 109.5 . . ?
H13G C13B H13I 109.5 . . ?
H13H C13B H13I 109.5 . . ?
C12B C14B H14G 109.5 . . ?
C12B C14B H14H 109.5 . . ?
C12B C14B H14I 109.5 . . ?
H14G C14B H14H 109.5 . . ?
H14G C14B H14I 109.5 . . ?
H14H C14B H14I 109.5 . . ?
C12B C15B H15G 109.5 . . ?
C12B C15B H15H 109.5 . . ?
C12B C15B H15I 109.5 . . ?
H15G C15B H15H 109.5 . . ?
H15G C15B H15I 109.5 . . ?
H15H C15B H15I 109.5 . . ?
C16B O7B Cr2B 130.0(12) . . ?
C16B O8B Cr3B 135.5(13) . . ?
O7B C16B O8B 126.3(14) . . ?
O7B C16B C17B 120.7(13) . . ?
O8B C16B C17B 113.0(12) . . ?
C18B C17B C16B 109.2(13) . . ?
C18B C17B C19B 109.7(14) . . ?
C19B C17B C16B 105.6(13) . . ?
C20B C17B C16B 108.2(14) . . ?
C20B C17B C18B 113.5(15) . . ?
C20B C17B C19B 110.3(15) . . ?
C17B C18B H18G 109.5 . . ?
C17B C18B H18H 109.5 . . ?
C17B C18B H18I 109.5 . . ?
H18G C18B H18H 109.5 . . ?
H18G C18B H18I 109.5 . . ?
H18H C18B H18I 109.5 . . ?
C17B C19B H19G 109.5 . . ?
C17B C19B H19H 109.5 . . ?
C17B C19B H19I 109.5 . . ?
H19G C19B H19H 109.5 . . ?
H19G C19B H19I 109.5 . . ?
H19H C19B H19I 109.5 . . ?
C17B C20B H20G 109.5 . . ?
C17B C20B H20H 109.5 . . ?
C17B C20B H20I 109.5 . . ?
H20G C20B H20H 109.5 . . ?
H20G C20B H20I 109.5 . . ?
H20H C20B H20I 109.5 . . ?
C21B O9B Cr3B 125.4(12) . . ?
C21B O10B Cr4B 134.2(10) . . ?
O9B C21B C22B 115.5(12) . . ?
O10B C21B O9B 129.4(14) . . ?
O10B C21B C22B 113.7(12) . . ?
C23B C22B C21B 108.2(12) . . ?
C23B C22B C24B 115.4(16) . . ?
C23B C22B C25B 111.1(16) . . ?
C24B C22B C21B 106.0(14) . . ?
C25B C22B C21B 109.7(13) . . ?
C25B C22B C24B 106.2(15) . . ?
C22B C23B H23J 109.5 . . ?
C22B C23B H23K 109.5 . . ?
C22B C23B H23L 109.5 . . ?
H23J C23B H23K 109.5 . . ?
H23J C23B H23L 109.5 . . ?
H23K C23B H23L 109.5 . . ?
C22B C24B H24J 109.5 . . ?
C22B C24B H24K 109.5 . . ?
C22B C24B H24L 109.5 . . ?
H24J C24B H24K 109.5 . . ?
H24J C24B H24L 109.5 . . ?
H24K C24B H24L 109.5 . . ?
C22B C25B H25J 109.5 . . ?
C22B C25B H25K 109.5 . . ?
C22B C25B H25L 109.5 . . ?
H25J C25B H25K 109.5 . . ?
H25J C25B H25L 109.5 . . ?
H25K C25B H25L 109.5 . . ?
C26B O11B Cr3B 134.4(13) . . ?
C26B O12B Cr4B 127.3(12) . . ?
O11B C26B O12B 129.2(15) . . ?
O11B C26B C27B 114.0(13) . . ?
O12B C26B C27B 116.6(13) . . ?
C28B C27B C26B 109.0(15) . . ?
C28B C27B C29B 112.4(17) . . ?
C29B C27B C26B 105.9(15) . . ?
C30B C27B C26B 110.8(13) . . ?
C30B C27B C28B 111.4(16) . . ?
C30B C27B C29B 107.2(16) . . ?
C27B C28B H28G 109.5 . . ?
C27B C28B H28H 109.5 . . ?
C27B C28B H28I 109.5 . . ?
H28G C28B H28H 109.5 . . ?
H28G C28B H28I 109.5 . . ?
H28H C28B H28I 109.5 . . ?
C27B C29B H29G 109.5 . . ?
C27B C29B H29H 109.5 . . ?
C27B C29B H29I 109.5 . . ?
H29G C29B H29H 109.5 . . ?
H29G C29B H29I 109.5 . . ?
H29H C29B H29I 109.5 . . ?
C27B C30B H30G 109.5 . . ?
C27B C30B H30H 109.5 . . ?
C27B C30B H30I 109.5 . . ?
H30G C30B H30H 109.5 . . ?
H30G C30B H30I 109.5 . . ?
H30H C30B H30I 109.5 . . ?
C31B O13B Cr4B 124.9(12) . . ?
C31B O14B Cr5B 131.6(11) . . ?
O13B C31B C32B 115.7(13) . . ?
O14B C31B O13B 129.9(14) . . ?
O14B C31B C32B 114.3(12) . . ?
C33B C32B C31B 107.9(14) . . ?
C34B C32B C31B 106.6(13) . . ?
C34B C32B C33B 112.4(15) . . ?
C35B C32B C31B 110.1(12) . . ?
C35B C32B C33B 107.5(15) . . ?
C35B C32B C34B 112.2(16) . . ?
C32B C33B H33G 109.5 . . ?
C32B C33B H33H 109.5 . . ?
C32B C33B H33I 109.5 . . ?
H33G C33B H33H 109.5 . . ?
H33G C33B H33I 109.5 . . ?
H33H C33B H33I 109.5 . . ?
C32B C34B H34G 109.5 . . ?
C32B C34B H34H 109.5 . . ?
C32B C34B H34I 109.5 . . ?
H34G C34B H34H 109.5 . . ?
H34G C34B H34I 109.5 . . ?
H34H C34B H34I 109.5 . . ?
C32B C35B H35G 109.5 . . ?
C32B C35B H35H 109.5 . . ?
C32B C35B H35I 109.5 . . ?
H35G C35B H35H 109.5 . . ?
H35G C35B H35I 109.5 . . ?
H35H C35B H35I 109.5 . . ?
C36B O15B Cr4B 137.5(12) . . ?
C36B O16B Cr5B 126.4(11) . . ?
O15B C36B O16B 124.6(13) . . ?
O15B C36B C37B 117.0(12) . . ?
O16B C36B C37B 117.9(12) . . ?
C38B C37B C36B 109.6(14) . . ?
C38B C37B C39B 110.5(15) . . ?
C39B C37B C36B 104.6(12) . . ?
C40B C37B C36B 108.8(12) . . ?
C40B C37B C38B 112.9(15) . . ?
C40B C37B C39B 110.0(13) . . ?
C37B C38B H38G 109.5 . . ?
C37B C38B H38H 109.5 . . ?
C37B C38B H38I 109.5 . . ?
H38G C38B H38H 109.5 . . ?
H38G C38B H38I 109.5 . . ?
H38H C38B H38I 109.5 . . ?
C37B C39B H39G 109.5 . . ?
C37B C39B H39H 109.5 . . ?
C37B C39B H39I 109.5 . . ?
H39G C39B H39H 109.5 . . ?
H39G C39B H39I 109.5 . . ?
H39H C39B H39I 109.5 . . ?
C37B C40B H40G 109.5 . . ?
C37B C40B H40H 109.5 . . ?
C37B C40B H40I 109.5 . . ?
H40G C40B H40H 109.5 . . ?
H40G C40B H40I 109.5 . . ?
H40H C40B H40I 109.5 . . ?
C41B O17B Cr5B 135.7(12) . . ?
C41B O18B Cr6B 131.6(11) . . ?
O17B C41B C42B 115.9(13) . . ?
O18B C41B O17B 126.1(14) . . ?
O18B C41B C42B 118.0(13) . . ?
C43B C42B C41B 109.7(13) . . ?
C44B C42B C41B 109.2(14) . . ?
C44B C42B C43B 110.6(15) . . ?
C44B C42B C45B 108.8(15) . . ?
C45B C42B C41B 108.0(13) . . ?
C45B C42B C43B 110.5(16) . . ?
C42B C43B H43G 109.5 . . ?
C42B C43B H43H 109.5 . . ?
C42B C43B H43I 109.5 . . ?
H43G C43B H43H 109.5 . . ?
H43G C43B H43I 109.5 . . ?
H43H C43B H43I 109.5 . . ?
C42B C44B H44G 109.5 . . ?
C42B C44B H44H 109.5 . . ?
C42B C44B H44I 109.5 . . ?
H44G C44B H44H 109.5 . . ?
H44G C44B H44I 109.5 . . ?
H44H C44B H44I 109.5 . . ?
C42B C45B H45G 109.5 . . ?
C42B C45B H45H 109.5 . . ?
C42B C45B H45I 109.5 . . ?
H45G C45B H45H 109.5 . . ?
H45G C45B H45I 109.5 . . ?
H45H C45B H45I 109.5 . . ?
C46B O19B Cr5B 130.4(11) . . ?
C46B O20B Cr6B 135.7(15) . . ?
O19B C46B C47B 113.2(13) . . ?
O20B C46B O19B 127.0(14) . . ?
O20B C46B C47B 118.9(14) . . ?
C48B C47B C46B 111.6(13) . . ?
C49B C47B C46B 103.5(14) . . ?
C49B C47B C48B 109.5(15) . . ?
C50B C47B C46B 109.2(14) . . ?
C50B C47B C48B 110.7(16) . . ?
C50B C47B C49B 112.2(16) . . ?
C47B C48B H48G 109.5 . . ?
C47B C48B H48H 109.5 . . ?
C47B C48B H48I 109.5 . . ?
H48G C48B H48H 109.5 . . ?
H48G C48B H48I 109.5 . . ?
H48H C48B H48I 109.5 . . ?
C47B C49B H49G 109.5 . . ?
C47B C49B H49H 109.5 . . ?
C47B C49B H49I 109.5 . . ?
H49G C49B H49H 109.5 . . ?
H49G C49B H49I 109.5 . . ?
H49H C49B H49I 109.5 . . ?
C47B C50B H50G 109.5 . . ?
C47B C50B H50H 109.5 . . ?
C47B C50B H50I 109.5 . . ?
H50G C50B H50H 109.5 . . ?
H50G C50B H50I 109.5 . . ?
H50H C50B H50I 109.5 . . ?
C51B O21B Cr6B 132.0(16) . . ?
C51B O22B Cr7B 130.8(16) . . ?
O21B C51B C52B 115.2(14) . . ?
O22B C51B O21B 124.9(17) . . ?
O22B C51B C52B 116.1(14) . . ?
C53B C52B C51B 107.1(15) . . ?
C54B C52B C51B 105.6(14) . . ?
C54B C52B C53B 110.8(16) . . ?
C55B C52B C51B 109.5(14) . . ?
C55B C52B C53B 110.3(16) . . ?
C55B C52B C54B 113.3(16) . . ?
C52B C53B H53G 109.5 . . ?
C52B C53B H53H 109.5 . . ?
C52B C53B H53I 109.5 . . ?
H53G C53B H53H 109.5 . . ?
H53G C53B H53I 109.5 . . ?
H53H C53B H53I 109.5 . . ?
C52B C54B H54G 109.5 . . ?
C52B C54B H54H 109.5 . . ?
C52B C54B H54I 109.5 . . ?
H54G C54B H54H 109.5 . . ?
H54G C54B H54I 109.5 . . ?
H54H C54B H54I 109.5 . . ?
C52B C55B H55G 109.5 . . ?
C52B C55B H55H 109.5 . . ?
C52B C55B H55I 109.5 . . ?
H55G C55B H55H 109.5 . . ?
H55G C55B H55I 109.5 . . ?
H55H C55B H55I 109.5 . . ?
C56B O23B Cr6B 130.9(17) . . ?
C56B O24B Cr7B 136.5(16) . . ?
O23B C56B O24B 126.1(15) . . ?
O23B C56B C57B 118.7(13) . . ?
O24B C56B C57B 115.1(13) . . ?
C58B C57B C56B 108.2(14) . . ?
C59B C57B C56B 107.8(13) . . ?
C59B C57B C58B 109.4(14) . . ?
C60B C57B C56B 111.0(14) . . ?
C60B C57B C58B 110.5(15) . . ?
C60B C57B C59B 109.9(14) . . ?
C57B C58B H58G 109.5 . . ?
C57B C58B H58H 109.5 . . ?
C57B C58B H58I 109.5 . . ?
H58G C58B H58H 109.5 . . ?
H58G C58B H58I 109.5 . . ?
H58H C58B H58I 109.5 . . ?
C57B C59B H59G 109.5 . . ?
C57B C59B H59H 109.5 . . ?
C57B C59B H59I 109.5 . . ?
H59G C59B H59H 109.5 . . ?
H59G C59B H59I 109.5 . . ?
H59H C59B H59I 109.5 . . ?
C57B C60B H60G 109.5 . . ?
C57B C60B H60H 109.5 . . ?
C57B C60B H60I 109.5 . . ?
H60G C60B H60H 109.5 . . ?
H60G C60B H60I 109.5 . . ?
H60H C60B H60I 109.5 . . ?
C61B O25B Cr7B 136.8(16) . . ?
C61B O26B Cr8B 129.4(14) . . ?
O25B C61B O26B 124.1(16) . . ?
O25B C61B C62B 114.4(13) . . ?
O26B C61B C62B 118.6(14) . . ?
C63B C62B C61B 111.2(14) . . ?
C63B C62B C64B 111.3(15) . . ?
C63B C62B C65B 111.6(14) . . ?
C64B C62B C61B 104.1(13) . . ?
C65B C62B C61B 111.1(12) . . ?
C65B C62B C64B 107.2(15) . . ?
C62B C63B H63G 109.5 . . ?
C62B C63B H63H 109.5 . . ?
C62B C63B H63I 109.5 . . ?
H63G C63B H63H 109.5 . . ?
H63G C63B H63I 109.5 . . ?
H63H C63B H63I 109.5 . . ?
C62B C64B H64G 109.5 . . ?
C62B C64B H64H 109.5 . . ?
C62B C64B H64I 109.5 . . ?
H64G C64B H64H 109.5 . . ?
H64G C64B H64I 109.5 . . ?
H64H C64B H64I 109.5 . . ?
C62B C65B H65G 109.5 . . ?
C62B C65B H65H 109.5 . . ?
C62B C65B H65I 109.5 . . ?
H65G C65B H65H 109.5 . . ?
H65G C65B H65I 109.5 . . ?
H65H C65B H65I 109.5 . . ?
C66B O27B Cr7B 127.8(17) . . ?
C66B O28B Cr8B 138.7(16) . . ?
O27B C66B C67B 117.4(13) . . ?
O28B C66B O27B 125.0(14) . . ?
O28B C66B C67B 116.7(12) . . ?
C68B C67B C66B 104.6(12) . . ?
C69B C67B C66B 111.3(12) . . ?
C69B C67B C68B 109.0(13) . . ?
C70B C67B C66B 110.6(13) . . ?
C70B C67B C68B 111.0(14) . . ?
C70B C67B C69B 110.3(13) . . ?
C67B C68B H68G 109.5 . . ?
C67B C68B H68H 109.5 . . ?
C67B C68B H68I 109.5 . . ?
H68G C68B H68H 109.5 . . ?
H68G C68B H68I 109.5 . . ?
H68H C68B H68I 109.5 . . ?
C67B C69B H69G 109.5 . . ?
C67B C69B H69H 109.5 . . ?
C67B C69B H69I 109.5 . . ?
H69G C69B H69H 109.5 . . ?
H69G C69B H69I 109.5 . . ?
H69H C69B H69I 109.5 . . ?
C67B C70B H70G 109.5 . . ?
C67B C70B H70H 109.5 . . ?
C67B C70B H70I 109.5 . . ?
H70G C70B H70H 109.5 . . ?
H70G C70B H70I 109.5 . . ?
H70H C70B H70I 109.5 . . ?
C71B O29B Cr8B 129.7(14) . . ?
C71B O30B Cr1B 134.2(11) . . ?
O29B C71B O30B 126.0(14) . . ?
O29B C71B C72B 118.4(13) . . ?
O30B C71B C72B 114.9(12) . . ?
C73B C72B C71B 107.0(12) . . ?
C73B C72B C74B 111.3(15) . . ?
C74B C72B C71B 109.1(13) . . ?
C75B C72B C71B 108.5(14) . . ?
C75B C72B C73B 112.0(15) . . ?
C75B C72B C74B 108.9(15) . . ?
C72B C73B H73G 109.5 . . ?
C72B C73B H73H 109.5 . . ?
C72B C73B H73I 109.5 . . ?
H73G C73B H73H 109.5 . . ?
H73G C73B H73I 109.5 . . ?
H73H C73B H73I 109.5 . . ?
C72B C74B H74G 109.5 . . ?
C72B C74B H74H 109.5 . . ?
C72B C74B H74I 109.5 . . ?
H74G C74B H74H 109.5 . . ?
H74G C74B H74I 109.5 . . ?
H74H C74B H74I 109.5 . . ?
C72B C75B H75G 109.5 . . ?
C72B C75B H75H 109.5 . . ?
C72B C75B H75I 109.5 . . ?
H75G C75B H75H 109.5 . . ?
H75G C75B H75I 109.5 . . ?
H75H C75B H75I 109.5 . . ?
C76B O31B Cr8B 129.3(14) . . ?
C76B O32B Cr1B 134.5(12) . . ?
O31B C76B C77B 118.5(12) . . ?
O32B C76B O31B 126.3(13) . . ?
O32B C76B C77B 115.2(11) . . ?
C78B C77B C76B 107.9(13) . . ?
C78B C77B C79B 111.5(13) . . ?
C78B C77B C80B 108.4(13) . . ?
C79B C77B C76B 107.1(12) . . ?
C80B C77B C76B 110.0(11) . . ?
C80B C77B C79B 111.9(13) . . ?
C77B C78B H78G 109.5 . . ?
C77B C78B H78H 109.5 . . ?
C77B C78B H78I 109.5 . . ?
H78G C78B H78H 109.5 . . ?
H78G C78B H78I 109.5 . . ?
H78H C78B H78I 109.5 . . ?
C77B C79B H79G 109.5 . . ?
C77B C79B H79H 109.5 . . ?
C77B C79B H79I 109.5 . . ?
H79G C79B H79H 109.5 . . ?
H79G C79B H79I 109.5 . . ?
H79H C79B H79I 109.5 . . ?
C77B C80B H80G 109.5 . . ?
C77B C80B H80H 109.5 . . ?
C77B C80B H80I 109.5 . . ?
H80G C80B H80H 109.5 . . ?
H80G C80B H80I 109.5 . . ?
H80H C80B H80I 109.5 . . ?
F1C Cr1C O1C 90.4(3) . . ?
F1C Cr1C O3C 92.5(3) . . ?
F1C Cr1C O30C 175.8(4) . . ?
F1C Cr1C O32C 91.1(3) . . ?
F8C Cr1C F1C 90.5(2) . . ?
F8C Cr1C O1C 178.6(3) . . ?
F8C Cr1C O3C 89.3(3) . . ?
F8C Cr1C O30C 92.0(3) . . ?
F8C Cr1C O32C 91.1(3) . . ?
O1C Cr1C O3C 91.6(4) . . ?
O1C Cr1C O32C 87.9(4) . . ?
O30C Cr1C O1C 87.1(3) . . ?
O30C Cr1C O3C 84.2(4) . . ?
O30C Cr1C O32C 92.2(4) . . ?
O32C Cr1C O3C 176.4(3) . . ?
F1C Cr2C O2C 90.3(3) . . ?
F1C Cr2C O5C 177.7(2) . . ?
F2C Cr2C F1C 90.6(2) . . ?
F2C Cr2C O2C 179.1(3) . . ?
F2C Cr2C O5C 91.4(3) . . ?
F2C Cr2C O7C 91.0(2) . . ?
O2C Cr2C O5C 87.7(3) . . ?
O4C Cr2C F1C 93.7(3) . . ?
O4C Cr2C F2C 88.6(3) . . ?
O4C Cr2C O2C 91.6(3) . . ?
O4C Cr2C O5C 85.2(4) . . ?
O4C Cr2C O7C 177.2(3) . . ?
O7C Cr2C F1C 89.1(2) . . ?
O7C Cr2C O2C 88.8(3) . . ?
O7C Cr2C O5C 92.0(3) . . ?
F2C Cr3C F3C 89.6(2) . . ?
F2C Cr3C O6C 89.7(3) . . ?
F2C Cr3C O8C 91.2(3) . . ?
F2C Cr3C O9C 176.9(3) . . ?
F2C Cr3C O11C 90.4(3) . . ?
F3C Cr3C O6C 177.5(4) . . ?
F3C Cr3C O8C 90.4(3) . . ?
F3C Cr3C O9C 93.2(3) . . ?
F3C Cr3C O11C 90.0(3) . . ?
O6C Cr3C O8C 92.0(4) . . ?
O6C Cr3C O9C 87.6(4) . . ?
O6C Cr3C O11C 87.6(4) . . ?
O8C Cr3C O9C 87.5(4) . . ?
O8C Cr3C O11C 178.4(4) . . ?
O9C Cr3C O11C 91.0(4) . . ?
F3C Cr4C O10C 91.0(2) . . ?
F3C Cr4C O12C 91.9(3) . . ?
F4C Cr4C F3C 89.2(2) . . ?
F4C Cr4C O10C 179.8(3) . . ?
F4C Cr4C O12C 90.1(3) . . ?
O12C Cr4C O10C 89.9(4) . . ?
O13C Cr4C F3C 177.4(3) . . ?
O13C Cr4C F4C 92.2(3) . . ?
O13C Cr4C O10C 87.6(3) . . ?
O13C Cr4C O12C 85.9(4) . . ?
O13C Cr4C O15C 91.2(4) . . ?
O15C Cr4C F3C 90.9(3) . . ?
O15C Cr4C F4C 93.3(3) . . ?
O15C Cr4C O10C 86.7(4) . . ?
O15C Cr4C O12C 175.6(4) . . ?
F4C Cr5C O14C 91.0(3) . . ?
F4C Cr5C O16C 89.1(3) . . ?
F4C Cr5C O19C 89.9(2) . . ?
F5C Cr5C F4C 88.09(19) . . ?
F5C Cr5C O14C 178.9(3) . . ?
F5C Cr5C O16C 90.3(3) . . ?
F5C Cr5C O17C 92.9(3) . . ?
F5C Cr5C O19C 92.9(2) . . ?
O14C Cr5C O16C 90.3(3) . . ?
O17C Cr5C F4C 177.2(3) . . ?
O17C Cr5C O14C 88.0(3) . . ?
O17C Cr5C O16C 88.2(3) . . ?
O17C Cr5C O19C 92.7(3) . . ?
O19C Cr5C O14C 86.5(3) . . ?
O19C Cr5C O16C 176.7(3) . . ?
F5C Cr6C F6C 86.35(18) . . ?
F5C Cr6C O21C 178.5(2) . . ?
F5C Cr6C O23C 90.2(2) . . ?
F6C Cr6C O23C 89.9(2) . . ?
O18C Cr6C F5C 92.4(2) . . ?
O18C Cr6C F6C 177.4(3) . . ?
O18C Cr6C O20C 93.0(3) . . ?
O18C Cr6C O21C 89.0(3) . . ?
O18C Cr6C O23C 87.8(3) . . ?
O20C Cr6C F5C 91.7(2) . . ?
O20C Cr6C F6C 89.3(2) . . ?
O20C Cr6C O21C 87.7(3) . . ?
O20C Cr6C O23C 177.9(3) . . ?
O21C Cr6C F6C 92.2(2) . . ?
O21C Cr6C O23C 90.4(3) . . ?
F6C Cr7C F7C 87.7(2) . . ?
F6C Cr7C O22C 91.9(2) . . ?
F6C Cr7C O25C 179.7(3) . . ?
F6C Cr7C O27C 91.9(3) . . ?
F7C Cr7C O22C 179.3(3) . . ?
F7C Cr7C O27C 89.8(2) . . ?
O22C Cr7C O27C 89.6(3) . . ?
O24C Cr7C F6C 91.7(2) . . ?
O24C Cr7C F7C 88.3(3) . . ?
O24C Cr7C O22C 92.3(3) . . ?
O24C Cr7C O25C 88.0(3) . . ?
O24C Cr7C O27C 175.9(3) . . ?
O25C Cr7C F7C 92.3(3) . . ?
O25C Cr7C O22C 88.1(3) . . ?
O25C Cr7C O27C 88.4(3) . . ?
F7C Cr8C F8C 90.0(2) . . ?
F7C Cr8C O28C 91.6(2) . . ?
F7C Cr8C O29C 177.8(3) . . ?
F8C Cr8C O29C 91.0(3) . . ?
O26C Cr8C F7C 90.2(3) . . ?
O26C Cr8C F8C 177.5(3) . . ?
O26C Cr8C O28C 89.9(4) . . ?
O26C Cr8C O29C 88.9(4) . . ?
O28C Cr8C F8C 92.6(3) . . ?
O28C Cr8C O29C 86.4(3) . . ?
O31C Cr8C F7C 89.1(3) . . ?
O31C Cr8C F8C 90.0(3) . . ?
O31C Cr8C O26C 87.6(4) . . ?
O31C Cr8C O28C 177.3(4) . . ?
O31C Cr8C O29C 92.8(4) . . ?
Cr1C F1C Cr2C 123.9(2) . . ?
Cr3C F2C Cr2C 124.1(3) . . ?
Cr3C F3C Cr4C 123.4(3) . . ?
Cr4C F4C Cr5C 123.2(2) . . ?
Cr5C F5C Cr6C 121.5(2) . . ?
Cr7C F6C Cr6C 122.2(3) . . ?
Cr8C F7C Cr7C 124.3(2) . . ?
Cr1C F8C Cr8C 124.7(3) . . ?
C1C O1C Cr1C 134.5(6) . . ?
C1C O2C Cr2C 135.5(6) . . ?
O1C C1C O2C 125.8(8) . . ?
O1C C1C C2C 117.0(9) . . ?
O2C C1C C2C 117.2(8) . . ?
C3C C2C C1C 111.6(9) . . ?
C3C C2C C4C 107.5(13) . . ?
C3C C2C C5C 115.6(11) . . ?
C4C C2C C1C 107.1(10) . . ?
C5C C2C C1C 109.0(10) . . ?
C5C C2C C4C 105.5(12) . . ?
C2C C3C H3CA 109.5 . . ?
C2C C3C H3CB 109.5 . . ?
C2C C3C H3CC 109.5 . . ?
H3CA C3C H3CB 109.5 . . ?
H3CA C3C H3CC 109.5 . . ?
H3CB C3C H3CC 109.5 . . ?
C2C C4C H4CA 109.5 . . ?
C2C C4C H4CB 109.5 . . ?
C2C C4C H4CC 109.5 . . ?
H4CA C4C H4CB 109.5 . . ?
H4CA C4C H4CC 109.5 . . ?
H4CB C4C H4CC 109.5 . . ?
C2C C5C H5CA 109.5 . . ?
C2C C5C H5CB 109.5 . . ?
C2C C5C H5CC 109.5 . . ?
H5CA C5C H5CB 109.5 . . ?
H5CA C5C H5CC 109.5 . . ?
H5CB C5C H5CC 109.5 . . ?
C6C O3C Cr1C 131.6(7) . . ?
C6C O4C Cr2C 133.4(8) . . ?
O3C C6C C7C 116.2(10) . . ?
O4C C6C O3C 128.9(10) . . ?
O4C C6C C7C 114.7(10) . . ?
C8C C7C C6C 110.2(10) . . ?
C9C C7C C6C 106.0(10) . . ?
C9C C7C C8C 109.9(13) . . ?
C9C C7C C10C 113.6(12) . . ?
C10C C7C C6C 110.5(10) . . ?
C10C C7C C8C 106.5(12) . . ?
C7C C8C H8CA 109.5 . . ?
C7C C8C H8CB 109.5 . . ?
C7C C8C H8CC 109.5 . . ?
H8CA C8C H8CB 109.5 . . ?
H8CA C8C H8CC 109.5 . . ?
H8CB C8C H8CC 109.5 . . ?
C7C C9C H9CA 109.5 . . ?
C7C C9C H9CB 109.5 . . ?
C7C C9C H9CC 109.5 . . ?
H9CA C9C H9CB 109.5 . . ?
H9CA C9C H9CC 109.5 . . ?
H9CB C9C H9CC 109.5 . . ?
C7C C10C H10A 109.5 . . ?
C7C C10C H10B 109.5 . . ?
C7C C10C H10C 109.5 . . ?
H10A C10C H10B 109.5 . . ?
H10A C10C H10C 109.5 . . ?
H10B C10C H10C 109.5 . . ?
C11C O5C Cr2C 134.6(7) . . ?
C11C O6C Cr3C 134.4(8) . . ?
O5C C11C C12C 119.2(9) . . ?
O6C C11C O5C 123.6(10) . . ?
O6C C11C C12C 117.2(10) . . ?
C13C C12C C11C 109.0(9) . . ?
C14C C12C C11C 107.2(10) . . ?
C14C C12C C13C 108.2(11) . . ?
C15C C12C C11C 106.3(10) . . ?
C15C C12C C13C 116.9(11) . . ?
C15C C12C C14C 108.8(12) . . ?
C12C C13C H13A 109.5 . . ?
C12C C13C H13B 109.5 . . ?
C12C C13C H13C 109.5 . . ?
H13A C13C H13B 109.5 . . ?
H13A C13C H13C 109.5 . . ?
H13B C13C H13C 109.5 . . ?
C12C C14C H14A 109.5 . . ?
C12C C14C H14B 109.5 . . ?
C12C C14C H14C 109.5 . . ?
H14A C14C H14B 109.5 . . ?
H14A C14C H14C 109.5 . . ?
H14B C14C H14C 109.5 . . ?
C12C C15C H15A 109.5 . . ?
C12C C15C H15B 109.5 . . ?
C12C C15C H15C 109.5 . . ?
H15A C15C H15B 109.5 . . ?
H15A C15C H15C 109.5 . . ?
H15B C15C H15C 109.5 . . ?
C16C O7C Cr2C 130.1(7) . . ?
C16C O8C Cr3C 136.1(7) . . ?
O7C C16C C17C 116.5(9) . . ?
O8C C16C O7C 125.9(9) . . ?
O8C C16C C17C 117.5(9) . . ?
C18C C17C C16C 111.9(9) . . ?
C18C C17C C20C 108.1(11) . . ?
C19C C17C C16C 105.1(10) . . ?
C19C C17C C18C 110.3(12) . . ?
C19C C17C C20C 112.2(12) . . ?
C20C C17C C16C 109.4(9) . . ?
C17C C18C H18A 109.5 . . ?
C17C C18C H18B 109.5 . . ?
C17C C18C H18C 109.5 . . ?
H18A C18C H18B 109.5 . . ?
H18A C18C H18C 109.5 . . ?
H18B C18C H18C 109.5 . . ?
C17C C19C H19A 109.5 . . ?
C17C C19C H19B 109.5 . . ?
C17C C19C H19C 109.5 . . ?
H19A C19C H19B 109.5 . . ?
H19A C19C H19C 109.5 . . ?
H19B C19C H19C 109.5 . . ?
C17C C20C H20A 109.5 . . ?
C17C C20C H20B 109.5 . . ?
C17C C20C H20C 109.5 . . ?
H20A C20C H20B 109.5 . . ?
H20A C20C H20C 109.5 . . ?
H20B C20C H20C 109.5 . . ?
C21C O9C Cr3C 137.4(9) . . ?
C21F O9C Cr3C 135.2(10) . . ?
C21C O10C Cr4C 136.4(9) . . ?
C21F O10C Cr4C 136.3(8) . . ?
O9C C21C O10C 120.6(15) . . ?
O9C C21C C22C 115.9(14) . . ?
O10C C21C C22C 119.2(14) . . ?
C23C C22C C21C 109.7(17) . . ?
C23C C22C C24C 110.7(18) . . ?
C24C C22C C21C 107.1(15) . . ?
C25C C22C C21C 110.1(17) . . ?
C25C C22C C23C 109.6(17) . . ?
C25C C22C C24C 109.7(17) . . ?
C22C C23C H23A 109.5 . . ?
C22C C23C H23B 109.5 . . ?
C22C C23C H23C 109.5 . . ?
H23A C23C H23B 109.5 . . ?
H23A C23C H23C 109.5 . . ?
H23B C23C H23C 109.5 . . ?
C22C C24C H24A 109.5 . . ?
C22C C24C H24B 109.5 . . ?
C22C C24C H24C 109.5 . . ?
H24A C24C H24B 109.5 . . ?
H24A C24C H24C 109.5 . . ?
H24B C24C H24C 109.5 . . ?
C22C C25C H25A 109.5 . . ?
C22C C25C H25B 109.5 . . ?
C22C C25C H25C 109.5 . . ?
H25A C25C H25B 109.5 . . ?
H25A C25C H25C 109.5 . . ?
H25B C25C H25C 109.5 . . ?
C26C O11C Cr3C 132.9(8) . . ?
C26C O12C Cr4C 137.4(8) . . ?
O11C C26C C27C 117.5(11) . . ?
O12C C26C O11C 123.7(11) . . ?
O12C C26C C27C 118.6(11) . . ?
C28C C27C C26C 109.2(11) . . ?
C28C C27C C29C 110.8(13) . . ?
C28C C27C C30C 113.6(13) . . ?
C29C C27C C26C 104.4(11) . . ?
C30C C27C C26C 108.6(11) . . ?
C30C C27C C29C 109.7(14) . . ?
C27C C28C H28A 109.5 . . ?
C27C C28C H28B 109.5 . . ?
C27C C28C H28C 109.5 . . ?
H28A C28C H28B 109.5 . . ?
H28A C28C H28C 109.5 . . ?
H28B C28C H28C 109.5 . . ?
C27C C29C H29A 109.5 . . ?
C27C C29C H29B 109.5 . . ?
C27C C29C H29C 109.5 . . ?
H29A C29C H29B 109.5 . . ?
H29A C29C H29C 109.5 . . ?
H29B C29C H29C 109.5 . . ?
C27C C30C H30A 109.5 . . ?
C27C C30C H30B 109.5 . . ?
C27C C30C H30C 109.5 . . ?
H30A C30C H30B 109.5 . . ?
H30A C30C H30C 109.5 . . ?
H30B C30C H30C 109.5 . . ?
C31C O13C Cr4C 135.2(7) . . ?
C31C O14C Cr5C 136.4(6) . . ?
O13C C31C C32C 116.8(9) . . ?
O14C C31C O13C 124.0(9) . . ?
O14C C31C C32C 119.2(9) . . ?
C31C C32C C33C 107.6(8) . . ?
C31C C32C C34C 107.4(9) . . ?
C33C C32C C34C 106.3(11) . . ?
C35C C32C C31C 109.0(8) . . ?
C35C C32C C33C 115.0(11) . . ?
C35C C32C C34C 111.1(10) . . ?
C32C C33C H33A 109.5 . . ?
C32C C33C H33B 109.5 . . ?
C32C C33C H33C 109.5 . . ?
H33A C33C H33B 109.5 . . ?
H33A C33C H33C 109.5 . . ?
H33B C33C H33C 109.5 . . ?
C32C C34C H34A 109.5 . . ?
C32C C34C H34B 109.5 . . ?
C32C C34C H34C 109.5 . . ?
H34A C34C H34B 109.5 . . ?
H34A C34C H34C 109.5 . . ?
H34B C34C H34C 109.5 . . ?
C32C C35C H35A 109.5 . . ?
C32C C35C H35B 109.5 . . ?
C32C C35C H35C 109.5 . . ?
H35A C35C H35B 109.5 . . ?
H35A C35C H35C 109.5 . . ?
H35B C35C H35C 109.5 . . ?
C36C O15C Cr4C 135.7(6) . . ?
C36C O16C Cr5C 131.4(7) . . ?
O15C C36C C37C 117.0(9) . . ?
O16C C36C O15C 126.0(8) . . ?
O16C C36C C37C 116.3(9) . . ?
C38C C37C C36C 110.7(10) . . ?
C38C C37C C39C 107.9(12) . . ?
C39C C37C C36C 105.5(9) . . ?
C40C C37C C36C 111.4(10) . . ?
C40C C37C C38C 116.3(12) . . ?
C40C C37C C39C 104.3(12) . . ?
C37C C38C H38A 109.5 . . ?
C37C C38C H38B 109.5 . . ?
C37C C38C H38C 109.5 . . ?
H38A C38C H38B 109.5 . . ?
H38A C38C H38C 109.5 . . ?
H38B C38C H38C 109.5 . . ?
C37C C39C H39A 109.5 . . ?
C37C C39C H39B 109.5 . . ?
C37C C39C H39C 109.5 . . ?
H39A C39C H39B 109.5 . . ?
H39A C39C H39C 109.5 . . ?
H39B C39C H39C 109.5 . . ?
C37C C40C H40A 109.5 . . ?
C37C C40C H40B 109.5 . . ?
C37C C40C H40C 109.5 . . ?
H40A C40C H40B 109.5 . . ?
H40A C40C H40C 109.5 . . ?
H40B C40C H40C 109.5 . . ?
C41C O17C Cr5C 134.4(6) . . ?
C41C O18C Cr6C 133.7(6) . . ?
O17C C41C O18C 127.0(8) . . ?
O17C C41C C42C 116.4(9) . . ?
O18C C41C C42C 116.6(9) . . ?
C43C C42C C41C 110.9(10) . . ?
C43C C42C C44C 114.3(13) . . ?
C43C C42C C45C 112.6(13) . . ?
C44C C42C C41C 104.0(9) . . ?
C44C C42C C45C 107.0(13) . . ?
C45C C42C C41C 107.5(11) . . ?
C42C C43C H43A 109.5 . . ?
C42C C43C H43B 109.5 . . ?
C42C C43C H43C 109.5 . . ?
H43A C43C H43B 109.5 . . ?
H43A C43C H43C 109.5 . . ?
H43B C43C H43C 109.5 . . ?
C42C C44C H44A 109.5 . . ?
C42C C44C H44B 109.5 . . ?
C42C C44C H44C 109.5 . . ?
H44A C44C H44B 109.5 . . ?
H44A C44C H44C 109.5 . . ?
H44B C44C H44C 109.5 . . ?
C42C C45C H45A 109.5 . . ?
C42C C45C H45B 109.5 . . ?
C42C C45C H45C 109.5 . . ?
H45A C45C H45B 109.5 . . ?
H45A C45C H45C 109.5 . . ?
H45B C45C H45C 109.5 . . ?
C46C O19C Cr5C 133.8(7) . . ?
C46C O20C Cr6C 132.8(6) . . ?
O19C C46C O20C 126.4(8) . . ?
O19C C46C C47C 114.7(8) . . ?
O20C C46C C47C 118.9(8) . . ?
C48C C47C C46C 109.9(8) . . ?
C48C C47C C49C 109.7(9) . . ?
C49C C47C C46C 106.2(8) . . ?
C50C C47C C46C 111.3(8) . . ?
C50C C47C C48C 109.0(10) . . ?
C50C C47C C49C 110.7(9) . . ?
C47C C48C H48A 109.5 . . ?
C47C C48C H48B 109.5 . . ?
C47C C48C H48C 109.5 . . ?
H48A C48C H48B 109.5 . . ?
H48A C48C H48C 109.5 . . ?
H48B C48C H48C 109.5 . . ?
C47C C49C H49A 109.5 . . ?
C47C C49C H49B 109.5 . . ?
C47C C49C H49C 109.5 . . ?
H49A C49C H49B 109.5 . . ?
H49A C49C H49C 109.5 . . ?
H49B C49C H49C 109.5 . . ?
C47C C50C H50A 109.5 . . ?
C47C C50C H50B 109.5 . . ?
C47C C50C H50C 109.5 . . ?
H50A C50C H50B 109.5 . . ?
H50A C50C H50C 109.5 . . ?
H50B C50C H50C 109.5 . . ?
C51C O21C Cr6C 134.9(6) . . ?
C51C O22C Cr7C 129.9(6) . . ?
O21C C51C O22C 127.0(8) . . ?
O21C C51C C52C 118.8(8) . . ?
O22C C51C C52C 114.2(8) . . ?
C53C C52C C51C 110.0(8) . . ?
C54C C52C C51C 105.4(9) . . ?
C54C C52C C53C 110.6(10) . . ?
C55C C52C C51C 110.9(10) . . ?
C55C C52C C53C 107.9(11) . . ?
C55C C52C C54C 112.1(12) . . ?
C52C C53C H53A 109.5 . . ?
C52C C53C H53B 109.5 . . ?
C52C C53C H53C 109.5 . . ?
H53A C53C H53B 109.5 . . ?
H53A C53C H53C 109.5 . . ?
H53B C53C H53C 109.5 . . ?
C52C C54C H54A 109.5 . . ?
C52C C54C H54B 109.5 . . ?
C52C C54C H54C 109.5 . . ?
H54A C54C H54B 109.5 . . ?
H54A C54C H54C 109.5 . . ?
H54B C54C H54C 109.5 . . ?
C52C C55C H55A 109.5 . . ?
C52C C55C H55B 109.5 . . ?
C52C C55C H55C 109.5 . . ?
H55A C55C H55B 109.5 . . ?
H55A C55C H55C 109.5 . . ?
H55B C55C H55C 109.5 . . ?
C56C O23C Cr6C 126.1(6) . . ?
C56C O24C Cr7C 140.8(7) . . ?
O23C C56C O24C 125.3(9) . . ?
O23C C56C C57C 115.1(8) . . ?
O24C C56C C57C 119.5(9) . . ?
C56C C57C C59C 106.7(9) . . ?
C58C C57C C56C 113.1(9) . . ?
C58C C57C C59C 106.5(11) . . ?
C60C C57C C56C 110.2(10) . . ?
C60C C57C C58C 110.5(11) . . ?
C60C C57C C59C 109.7(12) . . ?
C57C C58C H58A 109.5 . . ?
C57C C58C H58B 109.5 . . ?
C57C C58C H58C 109.5 . . ?
H58A C58C H58B 109.5 . . ?
H58A C58C H58C 109.5 . . ?
H58B C58C H58C 109.5 . . ?
C57C C59C H59A 109.5 . . ?
C57C C59C H59B 109.5 . . ?
C57C C59C H59C 109.5 . . ?
H59A C59C H59B 109.5 . . ?
H59A C59C H59C 109.5 . . ?
H59B C59C H59C 109.5 . . ?
C57C C60C H60A 109.5 . . ?
C57C C60C H60B 109.5 . . ?
C57C C60C H60C 109.5 . . ?
H60A C60C H60B 109.5 . . ?
H60A C60C H60C 109.5 . . ?
H60B C60C H60C 109.5 . . ?
C61C O25C Cr7C 135.4(7) . . ?
C61C O26C Cr8C 134.1(8) . . ?
O25C C61C O26C 123.9(10) . . ?
O25C C61C C62C 118.8(9) . . ?
O26C C61C C62C 117.2(9) . . ?
C63C C62C C61C 108.8(11) . . ?
C64C C62C C61C 109.4(11) . . ?
C64C C62C C63C 106.4(13) . . ?
C65C C62C C61C 108.1(11) . . ?
C65C C62C C63C 114.4(14) . . ?
C65C C62C C64C 109.6(13) . . ?
C62C C63C H63A 109.5 . . ?
C62C C63C H63B 109.5 . . ?
C62C C63C H63C 109.5 . . ?
H63A C63C H63B 109.5 . . ?
H63A C63C H63C 109.5 . . ?
H63B C63C H63C 109.5 . . ?
C62C C64C H64A 109.5 . . ?
C62C C64C H64B 109.5 . . ?
C62C C64C H64C 109.5 . . ?
H64A C64C H64B 109.5 . . ?
H64A C64C H64C 109.5 . . ?
H64B C64C H64C 109.5 . . ?
C62C C65C H65A 109.5 . . ?
C62C C65C H65B 109.5 . . ?
C62C C65C H65C 109.5 . . ?
H65A C65C H65B 109.5 . . ?
H65A C65C H65C 109.5 . . ?
H65B C65C H65C 109.5 . . ?
C66C O27C Cr7C 130.7(6) . . ?
C66C O28C Cr8C 138.3(6) . . ?
O27C C66C O28C 124.0(8) . . ?
O27C C66C C67C 120.0(7) . . ?
O28C C66C C67C 115.6(7) . . ?
C66C C67C C69C 111.3(9) . . ?
C68C C67C C66C 110.7(7) . . ?
C68C C67C C69C 110.1(9) . . ?
C70C C67C C66C 106.8(9) . . ?
C70C C67C C68C 108.7(9) . . ?
C70C C67C C69C 109.1(9) . . ?
C67C C68C H68A 109.5 . . ?
C67C C68C H68B 109.5 . . ?
C67C C68C H68C 109.5 . . ?
H68A C68C H68B 109.5 . . ?
H68A C68C H68C 109.5 . . ?
H68B C68C H68C 109.5 . . ?
C67C C69C H69A 109.5 . . ?
C67C C69C H69B 109.5 . . ?
C67C C69C H69C 109.5 . . ?
H69A C69C H69B 109.5 . . ?
H69A C69C H69C 109.5 . . ?
H69B C69C H69C 109.5 . . ?
C67C C70C H70A 109.5 . . ?
C67C C70C H70B 109.5 . . ?
C67C C70C H70C 109.5 . . ?
H70A C70C H70B 109.5 . . ?
H70A C70C H70C 109.5 . . ?
H70B C70C H70C 109.5 . . ?
C71C O29C Cr8C 135.7(7) . . ?
C71C O30C Cr1C 135.8(6) . . ?
O29C C71C O30C 124.6(9) . . ?
O29C C71C C72C 118.3(9) . . ?
O30C C71C C72C 117.0(9) . . ?
C73C C72C C71C 108.8(10) . . ?
C73C C72C C74C 108.7(13) . . ?
C73C C72C C75C 117.5(13) . . ?
C74C C72C C71C 104.1(11) . . ?
C75C C72C C71C 110.3(9) . . ?
C75C C72C C74C 106.7(13) . . ?
C72C C73C H73A 109.5 . . ?
C72C C73C H73B 109.5 . . ?
C72C C73C H73C 109.5 . . ?
H73A C73C H73B 109.5 . . ?
H73A C73C H73C 109.5 . . ?
H73B C73C H73C 109.5 . . ?
C72C C74C H74A 109.5 . . ?
C72C C74C H74B 109.5 . . ?
C72C C74C H74C 109.5 . . ?
H74A C74C H74B 109.5 . . ?
H74A C74C H74C 109.5 . . ?
H74B C74C H74C 109.5 . . ?
C72C C75C H75A 109.5 . . ?
C72C C75C H75B 109.5 . . ?
C72C C75C H75C 109.5 . . ?
H75A C75C H75B 109.5 . . ?
H75A C75C H75C 109.5 . . ?
H75B C75C H75C 109.5 . . ?
C76C O31C Cr8C 135.9(8) . . ?
C76C O32C Cr1C 134.0(7) . . ?
O31C C76C C77C 117.2(9) . . ?
O32C C76C O31C 123.3(10) . . ?
O32C C76C C77C 119.2(9) . . ?
C78C C77C C76C 108.8(9) . . ?
C78C C77C C79C 110.4(11) . . ?
C79C C77C C76C 109.2(10) . . ?
C80C C77C C76C 111.4(10) . . ?
C80C C77C C78C 110.6(11) . . ?
C80C C77C C79C 106.5(9) . . ?
C77C C78C H78A 109.5 . . ?
C77C C78C H78B 109.5 . . ?
C77C C78C H78C 109.5 . . ?
H78A C78C H78B 109.5 . . ?
H78A C78C H78C 109.5 . . ?
H78B C78C H78C 109.5 . . ?
C77C C79C H79A 109.5 . . ?
C77C C79C H79B 109.5 . . ?
C77C C79C H79C 109.5 . . ?
H79A C79C H79B 109.5 . . ?
H79A C79C H79C 109.5 . . ?
H79B C79C H79C 109.5 . . ?
C77C C80C H80A 109.5 . . ?
C77C C80C H80B 109.5 . . ?
C77C C80C H80C 109.5 . . ?
H80A C80C H80B 109.5 . . ?
H80A C80C H80C 109.5 . . ?
H80B C80C H80C 109.5 . . ?
N101 Ni1D O23D 174.5(2) . 2_666 ?
O5D Ni1D N101 94.6(2) . . ?
O5D Ni1D O23D 80.03(17) . 2_666 ?
O21D Ni1D N101 88.5(3) 2_666 . ?
O21D Ni1D O5D 90.7(2) 2_666 . ?
O21D Ni1D O2D 77.9(2) 2_666 . ?
O21D Ni1D O23D 90.28(19) 2_666 2_666 ?
O2D Ni1D N101 94.3(2) . . ?
O2D Ni1D O5D 165.24(18) . . ?
O2D Ni1D O23D 90.68(18) . 2_666 ?
O3D Ni1D N101 90.5(3) . . ?
O3D Ni1D O5D 91.6(2) . . ?
O3D Ni1D O21D 177.6(2) . 2_666 ?
O3D Ni1D O2D 100.0(2) . . ?
O3D Ni1D O23D 90.9(2) . 2_666 ?
O5D Ni2D O6D 92.59(19) . . ?
O5D Ni2D O23D 80.34(18) . 2_666 ?
O5D Ni2D O1F 92.59(19) . . ?
O10D Ni2D O5D 170.92(19) . . ?
O10D Ni2D O6D 79.1(2) . . ?
O10D Ni2D O23D 107.89(19) . 2_666 ?
O10D Ni2D O1F 79.1(2) . . ?
O4D Ni2D O5D 90.7(2) . . ?
O4D Ni2D O10D 92.9(2) . . ?
O4D Ni2D O6D 88.6(2) . . ?
O4D Ni2D O23D 91.8(2) . 2_666 ?
O4D Ni2D O1F 88.6(2) . . ?
O6D Ni2D O23D 172.9(2) . 2_666 ?
O8D Ni2D O5D 87.2(2) . . ?
O8D Ni2D O10D 89.5(2) . . ?
O8D Ni2D O4D 177.5(2) . . ?
O8D Ni2D O6D 92.66(19) . . ?
O8D Ni2D O23D 86.67(17) . 2_666 ?
O8D Ni2D O1F 92.66(19) . . ?
O1F Ni2D O23D 172.9(2) . 2_666 ?
Ni1D O5D Ni2D 96.6(2) . . ?
Ni1D O5D H5DA 112.4 . . ?
Ni1D O5D H5DB 112.4 . . ?
Ni2D O5D H5DA 112.4 . . ?
Ni2D O5D H5DB 112.4 . . ?
H5DA O5D H5DB 110.0 . . ?
Ni2D O10D Ni3D 97.9(2) . . ?
C9D O10D Ni3D 126.6(5) . . ?
C9D O10D Ni2D 133.6(5) . . ?
C9D N1D C13D 116.2(8) . . ?
O10D C9D C10D 120.8(8) . . ?
N1D C9D O10D 116.4(8) . . ?
N1D C9D C10D 122.8(9) . . ?
C9D C10D H10O 121.0 . . ?
C11D C10D C9D 118.0(10) . . ?
C11D C10D H10O 121.0 . . ?
C10D C11D H11G 118.2 . . ?
C10D C11D C12D 123.5(12) . . ?
C12D C11D H11G 118.2 . . ?
C11D C12D H12D 124.1 . . ?
C13D C12D C11D 111.7(11) . . ?
C13D C12D H12D 124.1 . . ?
N1D C13D Cl1D 115.8(8) . . ?
N1D C13D C12D 127.5(10) . . ?
C12D C13D Cl1D 116.4(9) . . ?
Ni5D O17D Ni4D 96.8(2) . . ?
C23D O17D Ni4D 127.0(5) . . ?
C23D O17D Ni5D 136.2(5) . . ?
C23D N2D C27D 116.7(8) . . ?
O17D C23D C24D 119.4(8) . . ?
N2D C23D O17D 119.7(8) . . ?
N2D C23D C24D 120.8(8) . . ?
C23D C24D H24P 121.1 . . ?
C25D C24D C23D 117.9(11) . . ?
C25D C24D H24P 121.1 . . ?
C24D C25D H25P 117.8 . . ?
C26D C25D C24D 124.3(12) . . ?
C26D C25D H25P 117.8 . . ?
C25D C26D H26D 125.4 . . ?
C25D C26D C27D 109.1(12) . . ?
C27D C26D H26D 125.4 . . ?
N2D C27D Cl2D 115.3(8) . . ?
N2D C27D C26D 129.1(11) . . ?
C26D C27D Cl2D 115.4(10) . . ?
Ni4D O14D Ni5D 98.2(2) . . ?
C16D O14D Ni4D 133.3(4) . . ?
C16D O14D Ni5D 127.4(4) . . ?
C16D N3D C20D 117.6(7) . . ?
O14D C16D C17D 120.9(7) . . ?
N3D C16D O14D 116.9(6) . . ?
N3D C16D C17D 122.1(8) . . ?
C16D C17D H17D 121.2 . . ?
C18D C17D C16D 117.5(8) . . ?
C18D C17D H17D 121.2 . . ?
C17D C18D H18M 118.4 . . ?
C17D C18D C19D 123.1(9) . . ?
C19D C18D H18M 118.4 . . ?
C18D C19D H19M 123.4 . . ?
C18D C19D C20D 113.2(9) . . ?
C20D C19D H19M 123.4 . . ?
N3D C20D Cl3D 115.3(7) . . ?
N3D C20D C19D 126.3(9) . . ?
C19D C20D Cl3D 118.4(8) . . ?
Ni6D O21D Ni1D 99.1(2) . 2_666 ?
C30D O21D Ni6D 133.0(5) . . ?
C30D O21D Ni1D 127.7(4) . 2_666 ?
C30D N4D C34D 119.8(8) . . ?
O21D C30D N4D 117.8(8) . . ?
O21D C30D C31D 122.5(7) . . ?
N4D C30D C31D 119.6(8) . . ?
C30D C31D H31G 121.2 . . ?
C32D C31D C30D 117.7(9) . . ?
C32D C31D H31G 121.2 . . ?
C31D C32D H32D 117.7 . . ?
C31D C32D C33D 124.5(11) . . ?
C33D C32D H32D 117.7 . . ?
C32D C33D H33M 124.1 . . ?
C32D C33D C34D 111.7(10) . . ?
C34D C33D H33M 124.1 . . ?
N4D C34D Cl4D 113.7(8) . . ?
N4D C34D C33D 125.8(9) . . ?
C33D C34D Cl4D 120.4(8) . . ?
Ni6D O2D Ni1D 97.5(2) 2_666 . ?
C1D O2D Ni6D 124.4(5) . 2_666 ?
C1D O2D Ni1D 137.6(5) . . ?
O1D C1D O2D 122.1(7) . . ?
O1D C1D C2D 119.4(7) . . ?
O2D C1D C2D 118.3(7) . . ?
C1D C2D H2DA 109.5 . . ?
C1D C2D H2DB 109.5 . . ?
C1D C2D H2DC 109.5 . . ?
H2DA C2D H2DB 109.5 . . ?
H2DA C2D H2DC 109.5 . . ?
H2DB C2D H2DC 109.5 . . ?
C3D O3D Ni1D 130.1(5) . . ?
C3D O4D Ni2D 128.8(6) . . ?
O3D C3D O4D 125.8(8) . . ?
O3D C3D C4D 119.4(8) . . ?
O4D C3D C4D 114.8(8) . . ?
C3D C4D H4DA 109.5 . . ?
C3D C4D H4DB 109.5 . . ?
C3D C4D H4DC 109.5 . . ?
H4DA C4D H4DB 109.5 . . ?
H4DA C4D H4DC 109.5 . . ?
H4DB C4D H4DC 109.5 . . ?
Ni3D O6D Ni2D 96.7(2) . . ?
C5D O6D Ni3D 139.9(10) . . ?
C5D O6D Ni2D 120.0(11) . . ?
O6D C5D O7D 123.5(16) . . ?
O6D C5D C6D 117.7(16) . . ?
O7D C5D C6D 117.9(15) . . ?
C5D C6D H6DA 109.5 . . ?
C5D C6D H6DB 109.5 . . ?
C5D C6D H6DC 109.5 . . ?
H6DA C6D H6DB 109.5 . . ?
H6DA C6D H6DC 109.5 . . ?
H6DB C6D H6DC 109.5 . . ?
C7D O8D Ni2D 133.2(4) . . ?
Ni4D O9D Ni3D 95.74(19) . . ?
C7D O9D Ni3D 127.5(4) . . ?
C7D O9D Ni4D 128.1(4) . . ?
O8D C7D O9D 123.3(6) . . ?
O8D C7D C8D 116.0(6) . . ?
O9D C7D C8D 120.8(6) . . ?
C7D C8D H8DA 109.5 . . ?
C7D C8D H8DB 109.5 . . ?
C7D C8D H8DC 109.5 . . ?
H8DA C8D H8DB 109.5 . . ?
H8DA C8D H8DC 109.5 . . ?
H8DB C8D H8DC 109.5 . . ?
C14D O11D Ni3D 129.2(4) . . ?
C14D O12D Ni4D 130.8(4) . . ?
O11D C14D O12D 125.3(6) . . ?
O11D C14D C15D 118.3(6) . . ?
O12D C14D C15D 116.3(7) . . ?
C14D C15D H15M 109.5 . . ?
C14D C15D H15N 109.5 . . ?
C14D C15D H15O 109.5 . . ?
H15M C15D H15N 109.5 . . ?
H15M C15D H15O 109.5 . . ?
H15N C15D H15O 109.5 . . ?
C21D O15D Ni4D 131.2(4) . . ?
Ni6D O16D Ni5D 95.30(18) . . ?
C21D O16D Ni5D 127.2(4) . . ?
C21D O16D Ni6D 130.9(4) . . ?
O15D C21D O16D 124.9(5) . . ?
O15D C21D C22D 116.8(6) . . ?
O16D C21D C22D 118.2(6) . . ?
C21D C22D H22A 109.5 . . ?
C21D C22D H22B 109.5 . . ?
C21D C22D H22C 109.5 . . ?
H22A C22D H22B 109.5 . . ?
H22A C22D H22C 109.5 . . ?
H22B C22D H22C 109.5 . . ?
C28D O18D Ni5D 128.3(4) . . ?
C28D O19D Ni6D 130.8(4) . . ?
O18D C28D O19D 126.2(6) . . ?
O18D C28D C29D 116.6(6) . . ?
O19D C28D C29D 117.1(6) . . ?
C28D C29D H29M 109.5 . . ?
C28D C29D H29N 109.5 . . ?
C28D C29D H29O 109.5 . . ?
H29M C29D H29N 109.5 . . ?
H29M C29D H29O 109.5 . . ?
H29N C29D H29O 109.5 . . ?
C35D O22D Ni6D 133.6(4) . . ?
Ni2D O23D Ni1D 94.98(18) 2_666 2_666 ?
C35D O23D Ni1D 126.4(4) . 2_666 ?
C35D O23D Ni2D 128.5(4) . 2_666 ?
O22D C35D O23D 123.9(6) . . ?
O22D C35D C36D 117.2(6) . . ?
O23D C35D C36D 118.8(6) . . ?
C35D C36D H36A 109.5 . . ?
C35D C36D H36B 109.5 . . ?
C35D C36D H36C 109.5 . . ?
H36A C36D H36B 109.5 . . ?
H36A C36D H36C 109.5 . . ?
H36B C36D H36C 109.5 . . ?
F1E Cr1E O3E 88.4(7) . . ?
F8E Cr1E F1E 91.2(7) . . ?
F8E Cr1E O1E 175.6(7) . . ?
F8E Cr1E O3E 90.4(8) . . ?
O1E Cr1E F1E 91.0(6) . . ?
O1E Cr1E O3E 93.5(7) . . ?
O30E Cr1E F1E 174.2(8) . . ?
O30E Cr1E F8E 94.2(9) . . ?
O30E Cr1E O1E 83.7(8) . . ?
O30E Cr1E O3E 89.5(8) . . ?
O30E Cr1E O32E 92.1(10) . . ?
O32E Cr1E F1E 89.8(9) . . ?
O32E Cr1E F8E 92.5(9) . . ?
O32E Cr1E O1E 83.8(8) . . ?
O32E Cr1E O3E 176.6(8) . . ?
F1E Cr2E F2E 88.7(6) . . ?
F1E Cr2E O2E 91.3(7) . . ?
F1E Cr2E O4E 94.4(6) . . ?
F1E Cr2E O5E 179.0(7) . . ?
F1E Cr2E O7E 91.0(8) . . ?
F2E Cr2E O2E 179.4(7) . . ?
F2E Cr2E O4E 87.8(7) . . ?
F2E Cr2E O5E 90.3(6) . . ?
F2E Cr2E O7E 93.2(7) . . ?
O2E Cr2E O4E 92.9(7) . . ?
O2E Cr2E O5E 89.7(7) . . ?
O2E Cr2E O7E 86.2(7) . . ?
O4E Cr2E O5E 85.2(6) . . ?
O4E Cr2E O7E 174.6(8) . . ?
O5E Cr2E O7E 89.5(8) . . ?
F2E Cr3E F3E 91.3(6) . . ?
F2E Cr3E O6E 89.8(8) . . ?
F2E Cr3E O8E 92.4(7) . . ?
F2E Cr3E O9E 176.7(9) . . ?
F2E Cr3E O11E 88.9(7) . . ?
F3E Cr3E O6E 178.8(11) . . ?
F3E Cr3E O8E 90.4(8) . . ?
F3E Cr3E O9E 90.7(7) . . ?
F3E Cr3E O11E 91.6(7) . . ?
O8E Cr3E O6E 89.0(11) . . ?
O8E Cr3E O11E 177.6(9) . . ?
O9E Cr3E O6E 88.2(8) . . ?
O9E Cr3E O8E 90.2(8) . . ?
O9E Cr3E O11E 88.4(8) . . ?
O11E Cr3E O6E 89.0(10) . . ?
F3E Cr4E O12E 91.9(8) . . ?
F3E Cr4E O13E 179.3(8) . . ?
F4E Cr4E F3E 88.7(6) . . ?
F4E Cr4E O10E 178.1(7) . . ?
F4E Cr4E O12E 89.6(8) . . ?
F4E Cr4E O13E 91.9(7) . . ?
F4E Cr4E O15E 94.6(7) . . ?
O10E Cr4E F3E 92.4(6) . . ?
O10E Cr4E O12E 88.8(9) . . ?
O10E Cr4E O13E 87.0(6) . . ?
O13E Cr4E O12E 88.5(8) . . ?
O15E Cr4E F3E 89.5(7) . . ?
O15E Cr4E O10E 87.0(7) . . ?
O15E Cr4E O12E 175.6(9) . . ?
O15E Cr4E O13E 90.1(8) . . ?
F4E Cr5E O14E 92.7(6) . . ?
F4E Cr5E O16E 90.9(7) . . ?
F4E Cr5E O17E 177.5(8) . . ?
F4E Cr5E O19E 90.7(6) . . ?
F5E Cr5E F4E 89.4(6) . . ?
F5E Cr5E O14E 177.7(7) . . ?
F5E Cr5E O16E 92.8(8) . . ?
F5E Cr5E O17E 91.0(7) . . ?
F5E Cr5E O19E 89.3(8) . . ?
O14E Cr5E O16E 88.0(8) . . ?
O14E Cr5E O17E 86.9(7) . . ?
O14E Cr5E O19E 89.8(8) . . ?
O17E Cr5E O16E 86.6(8) . . ?
O19E Cr5E O16E 177.4(9) . . ?
O19E Cr5E O17E 91.8(7) . . ?
F5E Cr6E O18E 90.9(8) . . ?
F5E Cr6E O21E 177.4(12) . . ?
F5E Cr6E O23E 88.6(9) . . ?
F6E Cr6E F5E 87.0(8) . . ?
F6E Cr6E O18E 177.9(9) . . ?
F6E Cr6E O20E 88.6(15) . . ?
F6E Cr6E O21E 91.5(12) . . ?
F6E Cr6E O23E 91.0(14) . . ?
O18E Cr6E O23E 89.0(14) . . ?
O20E Cr6E F5E 91.1(9) . . ?
O20E Cr6E O18E 91.3(14) . . ?
O20E Cr6E O21E 86.7(11) . . ?
O20E Cr6E O23E 179.5(16) . . ?
O21E Cr6E O18E 90.6(11) . . ?
O21E Cr6E O23E 93.6(11) . . ?
F6E Cr7E O24E 92.8(12) . . ?
F6E Cr7E O25E 174.8(11) . . ?
F7E Cr7E F6E 87.8(9) . . ?
F7E Cr7E O24E 90.2(12) . . ?
F7E Cr7E O25E 88.9(10) . . ?
O22E Cr7E F6E 89.5(12) . . ?
O22E Cr7E F7E 177.1(15) . . ?
O22E Cr7E O24E 90.9(16) . . ?
O22E Cr7E O25E 93.7(12) . . ?
O24E Cr7E O25E 91.1(16) . . ?
O27E Cr7E F6E 88.7(15) . . ?
O27E Cr7E F7E 94.9(14) . . ?
O27E Cr7E O22E 84.0(17) . . ?
O27E Cr7E O24E 174.7(15) . . ?
O27E Cr7E O25E 87.6(16) . . ?
F7E Cr8E F8E 85.9(7) . . ?
F7E Cr8E O28E 88.1(11) . . ?
F7E Cr8E O29E 167.4(14) . . ?
F8E Cr8E O28E 87.8(11) . . ?
F8E Cr8E O29E 87.7(10) . . ?
O26E Cr8E F7E 99.9(11) . . ?
O26E Cr8E F8E 172.4(13) . . ?
O26E Cr8E O28E 87.6(11) . . ?
O26E Cr8E O29E 85.6(11) . . ?
O26E Cr8E O31E 92.3(10) . . ?
O29E Cr8E O28E 80.8(11) . . ?
O31E Cr8E F7E 95.2(13) . . ?
O31E Cr8E F8E 91.9(8) . . ?
O31E Cr8E O28E 176.7(13) . . ?
O31E Cr8E O29E 95.9(10) . . ?
Cr2E F1E Cr1E 122.1(7) . . ?
Cr2E F2E Cr3E 124.7(6) . . ?
Cr3E F3E Cr4E 124.0(7) . . ?
Cr4E F4E Cr5E 122.0(7) . . ?
Cr5E F5E Cr6E 124.6(8) . . ?
Cr6E F6E Cr7E 120.7(9) . . ?
Cr7E F7E Cr8E 123.3(9) . . ?
Cr1E F8E Cr8E 119.4(7) . . ?
C1E O1E Cr1E 136.0(13) . . ?
C1E O2E Cr2E 130.2(11) . . ?
O1E C1E O2E 124.9(14) . . ?
O1E C1E C2E 116.7(13) . . ?
O2E C1E C2E 116.7(12) . . ?
C3E C2E C1E 109.3(14) . . ?
C3E C2E C4E 109.7(16) . . ?
C3E C2E C5E 113.3(17) . . ?
C4E C2E C1E 107.6(15) . . ?
C4E C2E C5E 108.8(16) . . ?
C5E C2E C1E 108.0(14) . . ?
C2E C3E H3EA 109.5 . . ?
C2E C3E H3EB 109.5 . . ?
C2E C3E H3EC 109.5 . . ?
H3EA C3E H3EB 109.5 . . ?
H3EA C3E H3EC 109.5 . . ?
H3EB C3E H3EC 109.5 . . ?
C2E C4E H4EA 109.5 . . ?
C2E C4E H4EB 109.5 . . ?
C2E C4E H4EC 109.5 . . ?
H4EA C4E H4EB 109.5 . . ?
H4EA C4E H4EC 109.5 . . ?
H4EB C4E H4EC 109.5 . . ?
C2E C5E H5EA 109.5 . . ?
C2E C5E H5EB 109.5 . . ?
C2E C5E H5EC 109.5 . . ?
H5EA C5E H5EB 109.5 . . ?
H5EA C5E H5EC 109.5 . . ?
H5EB C5E H5EC 109.5 . . ?
C6E O3E Cr1E 128.6(13) . . ?
C6E O4E Cr2E 134.7(11) . . ?
O3E C6E O4E 124.7(13) . . ?
O3E C6E C7E 114.3(12) . . ?
O4E C6E C7E 120.9(13) . . ?
C8E C7E C6E 110.7(13) . . ?
C8E C7E C9E 109.7(15) . . ?
C9E C7E C6E 108.6(14) . . ?
C10E C7E C6E 110.5(13) . . ?
C10E C7E C8E 109.9(14) . . ?
C10E C7E C9E 107.3(15) . . ?
C7E C8E H8EA 109.5 . . ?
C7E C8E H8EB 109.5 . . ?
C7E C8E H8EC 109.5 . . ?
H8EA C8E H8EB 109.5 . . ?
H8EA C8E H8EC 109.5 . . ?
H8EB C8E H8EC 109.5 . . ?
C7E C9E H9EA 109.5 . . ?
C7E C9E H9EB 109.5 . . ?
C7E C9E H9EC 109.5 . . ?
H9EA C9E H9EB 109.5 . . ?
H9EA C9E H9EC 109.5 . . ?
H9EB C9E H9EC 109.5 . . ?
C7E C10E H10J 109.5 . . ?
C7E C10E H10K 109.5 . . ?
C7E C10E H10L 109.5 . . ?
H10J C10E H10K 109.5 . . ?
H10J C10E H10L 109.5 . . ?
H10K C10E H10L 109.5 . . ?
C11E O5E Cr2E 135.9(12) . . ?
C11E O6E Cr3E 132.0(13) . . ?
O5E C11E O6E 123.9(14) . . ?
O5E C11E C12E 120.1(14) . . ?
O6E C11E C12E 116.0(14) . . ?
C11E C12E C14E 104.5(15) . . ?
C13E C12E C11E 110.4(14) . . ?
C13E C12E C14E 110.2(16) . . ?
C15E C12E C11E 110.1(15) . . ?
C15E C12E C13E 113.1(16) . . ?
C15E C12E C14E 108.2(16) . . ?
C12E C13E H13J 109.5 . . ?
C12E C13E H13K 109.5 . . ?
C12E C13E H13L 109.5 . . ?
H13J C13E H13K 109.5 . . ?
H13J C13E H13L 109.5 . . ?
H13K C13E H13L 109.5 . . ?
C12E C14E H14J 109.5 . . ?
C12E C14E H14K 109.5 . . ?
C12E C14E H14L 109.5 . . ?
H14J C14E H14K 109.5 . . ?
H14J C14E H14L 109.5 . . ?
H14K C14E H14L 109.5 . . ?
C12E C15E H15J 109.5 . . ?
C12E C15E H15K 109.5 . . ?
C12E C15E H15L 109.5 . . ?
H15J C15E H15K 109.5 . . ?
H15J C15E H15L 109.5 . . ?
H15K C15E H15L 109.5 . . ?
C16E O7E Cr2E 128.2(14) . . ?
C16E O8E Cr3E 137.3(15) . . ?
O7E C16E O8E 126.0(15) . . ?
O7E C16E C17E 117.6(13) . . ?
O8E C16E C17E 116.1(13) . . ?
C18E C17E C16E 108.5(14) . . ?
C18E C17E C19E 111.1(15) . . ?
C19E C17E C16E 105.5(14) . . ?
C20E C17E C16E 108.4(16) . . ?
C20E C17E C18E 112.3(16) . . ?
C20E C17E C19E 110.8(16) . . ?
C17E C18E H18J 109.5 . . ?
C17E C18E H18K 109.5 . . ?
C17E C18E H18L 109.5 . . ?
H18J C18E H18K 109.5 . . ?
H18J C18E H18L 109.5 . . ?
H18K C18E H18L 109.5 . . ?
C17E C19E H19J 109.5 . . ?
C17E C19E H19K 109.5 . . ?
C17E C19E H19L 109.5 . . ?
H19J C19E H19K 109.5 . . ?
H19J C19E H19L 109.5 . . ?
H19K C19E H19L 109.5 . . ?
C17E C20E H20J 109.5 . . ?
C17E C20E H20K 109.5 . . ?
C17E C20E H20L 109.5 . . ?
H20J C20E H20K 109.5 . . ?
H20J C20E H20L 109.5 . . ?
H20K C20E H20L 109.5 . . ?
C21E O9E Cr3E 132.6(12) . . ?
C21E O10E Cr4E 135.4(12) . . ?
O9E C21E C22E 117.7(13) . . ?
O10E C21E O9E 124.2(14) . . ?
O10E C21E C22E 117.9(13) . . ?
C23E C22E C21E 111.6(14) . . ?
C23E C22E C24E 105.5(15) . . ?
C24E C22E C21E 106.4(14) . . ?
C25E C22E C21E 111.7(15) . . ?
C25E C22E C23E 115.0(17) . . ?
C25E C22E C24E 106.0(16) . . ?
C22E C23E H23M 109.5 . . ?
C22E C23E H23N 109.5 . . ?
C22E C23E H23O 109.5 . . ?
H23M C23E H23N 109.5 . . ?
H23M C23E H23O 109.5 . . ?
H23N C23E H23O 109.5 . . ?
C22E C24E H24M 109.5 . . ?
C22E C24E H24N 109.5 . . ?
C22E C24E H24O 109.5 . . ?
H24M C24E H24N 109.5 . . ?
H24M C24E H24O 109.5 . . ?
H24N C24E H24O 109.5 . . ?
C22E C25E H25M 109.5 . . ?
C22E C25E H25N 109.5 . . ?
C22E C25E H25O 109.5 . . ?
H25M C25E H25N 109.5 . . ?
H25M C25E H25O 109.5 . . ?
H25N C25E H25O 109.5 . . ?
C26E O11E Cr3E 135.8(13) . . ?
C26E O12E Cr4E 126.7(14) . . ?
O11E C26E C27E 115.0(14) . . ?
O12E C26E O11E 128.7(16) . . ?
O12E C26E C27E 116.2(14) . . ?
C26E C27E C29E 105.0(15) . . ?
C28E C27E C26E 106.4(14) . . ?
C28E C27E C29E 108.9(16) . . ?
C30E C27E C26E 111.2(14) . . ?
C30E C27E C28E 115.5(17) . . ?
C30E C27E C29E 109.3(16) . . ?
C27E C28E H28J 109.5 . . ?
C27E C28E H28K 109.5 . . ?
C27E C28E H28L 109.5 . . ?
H28J C28E H28K 109.5 . . ?
H28J C28E H28L 109.5 . . ?
H28K C28E H28L 109.5 . . ?
C27E C29E H29J 109.5 . . ?
C27E C29E H29K 109.5 . . ?
C27E C29E H29L 109.5 . . ?
H29J C29E H29K 109.5 . . ?
H29J C29E H29L 109.5 . . ?
H29K C29E H29L 109.5 . . ?
C27E C30E H30J 109.5 . . ?
C27E C30E H30K 109.5 . . ?
C27E C30E H30L 109.5 . . ?
H30J C30E H30K 109.5 . . ?
H30J C30E H30L 109.5 . . ?
H30K C30E H30L 109.5 . . ?
C31E O13E Cr4E 130.5(11) . . ?
C31E O14E Cr5E 134.8(14) . . ?
O13E C31E O14E 124.3(15) . . ?
O13E C31E C32E 116.2(13) . . ?
O14E C31E C32E 119.3(14) . . ?
C33E C32E C31E 109.0(15) . . ?
C34E C32E C31E 108.4(15) . . ?
C34E C32E C33E 103.8(15) . . ?
C35E C32E C31E 111.1(14) . . ?
C35E C32E C33E 111.7(16) . . ?
C35E C32E C34E 112.4(17) . . ?
C32E C33E H33J 109.5 . . ?
C32E C33E H33K 109.5 . . ?
C32E C33E H33L 109.5 . . ?
H33J C33E H33K 109.5 . . ?
H33J C33E H33L 109.5 . . ?
H33K C33E H33L 109.5 . . ?
C32E C34E H34J 109.5 . . ?
C32E C34E H34K 109.5 . . ?
C32E C34E H34L 109.5 . . ?
H34J C34E H34K 109.5 . . ?
H34J C34E H34L 109.5 . . ?
H34K C34E H34L 109.5 . . ?
C32E C35E H35J 109.5 . . ?
C32E C35E H35K 109.5 . . ?
C32E C35E H35L 109.5 . . ?
H35J C35E H35K 109.5 . . ?
H35J C35E H35L 109.5 . . ?
H35K C35E H35L 109.5 . . ?
C36E O15E Cr4E 134.0(12) . . ?
C36E O16E Cr5E 126.3(13) . . ?
O15E C36E C37E 114.3(13) . . ?
O16E C36E O15E 128.4(15) . . ?
O16E C36E C37E 117.3(13) . . ?
C38E C37E C36E 106.9(15) . . ?
C38E C37E C39E 109.7(16) . . ?
C39E C37E C36E 104.5(14) . . ?
C40E C37E C36E 111.5(14) . . ?
C40E C37E C38E 112.0(16) . . ?
C40E C37E C39E 111.9(16) . . ?
C37E C38E H38J 109.5 . . ?
C37E C38E H38K 109.5 . . ?
C37E C38E H38L 109.5 . . ?
H38J C38E H38K 109.5 . . ?
H38J C38E H38L 109.5 . . ?
H38K C38E H38L 109.5 . . ?
C37E C39E H39J 109.5 . . ?
C37E C39E H39K 109.5 . . ?
C37E C39E H39L 109.5 . . ?
H39J C39E H39K 109.5 . . ?
H39J C39E H39L 109.5 . . ?
H39K C39E H39L 109.5 . . ?
C37E C40E H40J 109.5 . . ?
C37E C40E H40K 109.5 . . ?
C37E C40E H40L 109.5 . . ?
H40J C40E H40K 109.5 . . ?
H40J C40E H40L 109.5 . . ?
H40K C40E H40L 109.5 . . ?
C41E O17E Cr5E 136.3(14) . . ?
C41E O18E Cr6E 132.3(13) . . ?
O17E C41E O18E 122.5(16) . . ?
O17E C41E C42E 118.9(15) . . ?
O18E C41E C42E 116.9(14) . . ?
C43E C42E C41E 111.0(15) . . ?
C43E C42E C44E 106.5(16) . . ?
C43E C42E C45E 115.3(17) . . ?
C44E C42E C41E 103.5(16) . . ?
C45E C42E C41E 109.8(15) . . ?
C45E C42E C44E 110.0(17) . . ?
C42E C43E H43J 109.5 . . ?
C42E C43E H43K 109.5 . . ?
C42E C43E H43L 109.5 . . ?
H43J C43E H43K 109.5 . . ?
H43J C43E H43L 109.5 . . ?
H43K C43E H43L 109.5 . . ?
C42E C44E H44J 109.5 . . ?
C42E C44E H44K 109.5 . . ?
C42E C44E H44L 109.5 . . ?
H44J C44E H44K 109.5 . . ?
H44J C44E H44L 109.5 . . ?
H44K C44E H44L 109.5 . . ?
C42E C45E H45J 109.5 . . ?
C42E C45E H45K 109.5 . . ?
C42E C45E H45L 109.5 . . ?
H45J C45E H45K 109.5 . . ?
H45J C45E H45L 109.5 . . ?
H45K C45E H45L 109.5 . . ?
C46E O19E Cr5E 129.8(15) . . ?
C46E O20E Cr6E 138.2(17) . . ?
O19E C46E O20E 122.6(16) . . ?
O19E C46E C47E 122.8(15) . . ?
O20E C46E C47E 114.0(15) . . ?
C48E C47E C46E 114.0(16) . . ?
C48E C47E C49E 110.4(17) . . ?
C48E C47E C50E 112.1(17) . . ?
C49E C47E C46E 106.5(15) . . ?
C50E C47E C46E 107.8(15) . . ?
C50E C47E C49E 105.6(15) . . ?
C47E C48E H48J 109.5 . . ?
C47E C48E H48K 109.5 . . ?
C47E C48E H48L 109.5 . . ?
H48J C48E H48K 109.5 . . ?
H48J C48E H48L 109.5 . . ?
H48K C48E H48L 109.5 . . ?
C47E C49E H49J 109.5 . . ?
C47E C49E H49K 109.5 . . ?
C47E C49E H49L 109.5 . . ?
H49J C49E H49K 109.5 . . ?
H49J C49E H49L 109.5 . . ?
H49K C49E H49L 109.5 . . ?
C47E C50E H50J 109.5 . . ?
C47E C50E H50K 109.5 . . ?
C47E C50E H50L 109.5 . . ?
H50J C50E H50K 109.5 . . ?
H50J C50E H50L 109.5 . . ?
H50K C50E H50L 109.5 . . ?
C51E O21E Cr6E 133.4(18) . . ?
C51E O22E Cr7E 129(2) . . ?
O21E C51E O22E 126.6(18) . . ?
O21E C51E C52E 115.8(16) . . ?
O22E C51E C52E 116.5(16) . . ?
C53E C52E C51E 108.3(15) . . ?
C53E C52E C54E 110.4(17) . . ?
C53E C52E C55E 113.9(18) . . ?
C54E C52E C51E 108.2(15) . . ?
C55E C52E C51E 107.7(16) . . ?
C55E C52E C54E 108.1(17) . . ?
C52E C53E H53J 109.5 . . ?
C52E C53E H53K 109.5 . . ?
C52E C53E H53L 109.5 . . ?
H53J C53E H53K 109.5 . . ?
H53J C53E H53L 109.5 . . ?
H53K C53E H53L 109.5 . . ?
C52E C54E H54J 109.5 . . ?
C52E C54E H54K 109.5 . . ?
C52E C54E H54L 109.5 . . ?
H54J C54E H54K 109.5 . . ?
H54J C54E H54L 109.5 . . ?
H54K C54E H54L 109.5 . . ?
C52E C55E H55J 109.5 . . ?
C52E C55E H55K 109.5 . . ?
C52E C55E H55L 109.5 . . ?
H55J C55E H55K 109.5 . . ?
H55J C55E H55L 109.5 . . ?
H55K C55E H55L 109.5 . . ?
C56E O23E Cr6E 126(2) . . ?
C56E O24E Cr7E 135(2) . . ?
O23E C56E O24E 125.6(18) . . ?
O23E C56E C57E 121.0(16) . . ?
O24E C56E C57E 113.4(15) . . ?
C58E C57E C56E 108.4(15) . . ?
C58E C57E C59E 113.6(17) . . ?
C59E C57E C56E 105.8(16) . . ?
C60E C57E C56E 110.1(15) . . ?
C60E C57E C58E 109.1(16) . . ?
C60E C57E C59E 109.8(16) . . ?
C57E C58E H58J 109.5 . . ?
C57E C58E H58K 109.5 . . ?
C57E C58E H58L 109.5 . . ?
H58J C58E H58K 109.5 . . ?
H58J C58E H58L 109.5 . . ?
H58K C58E H58L 109.5 . . ?
C57E C59E H59J 109.5 . . ?
C57E C59E H59K 109.5 . . ?
C57E C59E H59L 109.5 . . ?
H59J C59E H59K 109.5 . . ?
H59J C59E H59L 109.5 . . ?
H59K C59E H59L 109.5 . . ?
C57E C60E H60J 109.5 . . ?
C57E C60E H60K 109.5 . . ?
C57E C60E H60L 109.5 . . ?
H60J C60E H60K 109.5 . . ?
H60J C60E H60L 109.5 . . ?
H60K C60E H60L 109.5 . . ?
C61E O25E Cr7E 129.9(19) . . ?
C61E O26E Cr8E 126.9(18) . . ?
O25E C61E C62E 118.2(15) . . ?
O26E C61E O25E 123(2) . . ?
O26E C61E C62E 115.9(15) . . ?
C63E C62E C61E 106.1(15) . . ?
C64E C62E C61E 108.5(14) . . ?
C64E C62E C63E 110.9(16) . . ?
C65E C62E C61E 107.6(14) . . ?
C65E C62E C63E 112.7(16) . . ?
C65E C62E C64E 110.7(16) . . ?
C62E C63E H63J 109.5 . . ?
C62E C63E H63K 109.5 . . ?
C62E C63E H63L 109.5 . . ?
H63J C63E H63K 109.5 . . ?
H63J C63E H63L 109.5 . . ?
H63K C63E H63L 109.5 . . ?
C62E C64E H64J 109.5 . . ?
C62E C64E H64K 109.5 . . ?
C62E C64E H64L 109.5 . . ?
H64J C64E H64K 109.5 . . ?
H64J C64E H64L 109.5 . . ?
H64K C64E H64L 109.5 . . ?
C62E C65E H65J 109.5 . . ?
C62E C65E H65K 109.5 . . ?
C62E C65E H65L 109.5 . . ?
H65J C65E H65K 109.5 . . ?
H65J C65E H65L 109.5 . . ?
H65K C65E H65L 109.5 . . ?
C66E O27E Cr7E 134(2) . . ?
C66E O28E Cr8E 123(2) . . ?
O27E C66E O28E 128.8(17) . . ?
O27E C66E C67E 114.7(14) . . ?
O28E C66E C67E 116.5(15) . . ?
C68E C67E C66E 105.0(14) . . ?
C69E C67E C66E 111.6(15) . . ?
C69E C67E C68E 110.5(15) . . ?
C70E C67E C66E 108.7(14) . . ?
C70E C67E C68E 111.7(14) . . ?
C70E C67E C69E 109.2(14) . . ?
C67E C68E H68J 109.5 . . ?
C67E C68E H68K 109.5 . . ?
C67E C68E H68L 109.5 . . ?
H68J C68E H68K 109.5 . . ?
H68J C68E H68L 109.5 . . ?
H68K C68E H68L 109.5 . . ?
C67E C69E H69J 109.5 . . ?
C67E C69E H69K 109.5 . . ?
C67E C69E H69L 109.5 . . ?
H69J C69E H69K 109.5 . . ?
H69J C69E H69L 109.5 . . ?
H69K C69E H69L 109.5 . . ?
C67E C70E H70J 109.5 . . ?
C67E C70E H70K 109.5 . . ?
C67E C70E H70L 109.5 . . ?
H70J C70E H70K 109.5 . . ?
H70J C70E H70L 109.5 . . ?
H70K C70E H70L 109.5 . . ?
C71E O29E Cr8E 127.0(14) . . ?
C71E O30E Cr1E 136.3(15) . . ?
O29E C71E C72E 117.3(14) . . ?
O30E C71E O29E 127.1(15) . . ?
O30E C71E C72E 115.0(13) . . ?
C73E C72E C71E 104.8(14) . . ?
C73E C72E C74E 112.8(15) . . ?
C73E C72E C75E 115.1(16) . . ?
C74E C72E C71E 110.3(13) . . ?
C75E C72E C71E 102.8(14) . . ?
C75E C72E C74E 110.3(15) . . ?
C72E C73E H73J 109.5 . . ?
C72E C73E H73K 109.5 . . ?
C72E C73E H73L 109.5 . . ?
H73J C73E H73K 109.5 . . ?
H73J C73E H73L 109.5 . . ?
H73K C73E H73L 109.5 . . ?
C72E C74E H74J 109.5 . . ?
C72E C74E H74K 109.5 . . ?
C72E C74E H74L 109.5 . . ?
H74J C74E H74K 109.5 . . ?
H74J C74E H74L 109.5 . . ?
H74K C74E H74L 109.5 . . ?
C72E C75E H75J 109.5 . . ?
C72E C75E H75K 109.5 . . ?
C72E C75E H75L 109.5 . . ?
H75J C75E H75K 109.5 . . ?
H75J C75E H75L 109.5 . . ?
H75K C75E H75L 109.5 . . ?
C76E O31E Cr8E 139.6(13) . . ?
C76E O32E Cr1E 131.6(15) . . ?
O31E C76E O32E 124.1(16) . . ?
O31E C76E C77E 116.2(13) . . ?
O32E C76E C77E 117.3(15) . . ?
C78E C77E C76E 108.1(16) . . ?
C78E C77E C79E 110.0(16) . . ?
C79E C77E C76E 107.1(14) . . ?
C80E C77E C76E 108.5(13) . . ?
C80E C77E C78E 112.3(17) . . ?
C80E C77E C79E 110.6(17) . . ?
C77E C78E H78J 109.5 . . ?
C77E C78E H78K 109.5 . . ?
C77E C78E H78L 109.5 . . ?
H78J C78E H78K 109.5 . . ?
H78J C78E H78L 109.5 . . ?
H78K C78E H78L 109.5 . . ?
C77E C79E H79J 109.5 . . ?
C77E C79E H79K 109.5 . . ?
C77E C79E H79L 109.5 . . ?
H79J C79E H79K 109.5 . . ?
H79J C79E H79L 109.5 . . ?
H79K C79E H79L 109.5 . . ?
C77E C80E H80J 109.5 . . ?
C77E C80E H80K 109.5 . . ?
C77E C80E H80L 109.5 . . ?
H80J C80E H80K 109.5 . . ?
H80J C80E H80L 109.5 . . ?
H80K C80E H80L 109.5 . . ?
Ni3D O1F Ni2D 96.7(2) . . ?
C1F O1F Ni3D 130.8(7) . . ?
C1F O1F Ni2D 131.3(8) . . ?
C1F N1F C5F 118.5(14) . . ?
O1F C1F C2F 121.4(13) . . ?
N1F C1F O1F 116.0(12) . . ?
N1F C1F C2F 122.6(12) . . ?
C1F C2F H2F 121.3 . . ?
C3F C2F C1F 117.5(14) . . ?
C3F C2F H2F 121.3 . . ?
C2F C3F H3F 119.2 . . ?
C2F C3F C4F 121.7(14) . . ?
C4F C3F H3F 119.2 . . ?
C3F C4F H4F 122.8 . . ?
C3F C4F C5F 114.4(13) . . ?
C5F C4F H4F 122.8 . . ?
N1F C5F Cl1F 116.8(11) . . ?
N1F C5F C4F 124.5(14) . . ?
C4F C5F Cl1F 118.7(11) . . ?
O9C C21F O10C 122.8(13) . . ?
O9C C21F C22F 120.5(13) . . ?
O10C C21F C22F 115.9(12) . . ?
C23F C22F C21F 110.1(15) . . ?
C23F C22F C24F 112.0(17) . . ?
C24F C22F C21F 104.7(15) . . ?
C25F C22F C21F 109.0(15) . . ?
C25F C22F C23F 111.8(16) . . ?
C25F C22F C24F 109.0(16) . . ?
C22F C23F H23D 109.5 . . ?
C22F C23F H23E 109.5 . . ?
C22F C23F H23F 109.5 . . ?
H23D C23F H23E 109.5 . . ?
H23D C23F H23F 109.5 . . ?
H23E C23F H23F 109.5 . . ?
C22F C24F H24D 109.5 . . ?
C22F C24F H24E 109.5 . . ?
C22F C24F H24F 109.5 . . ?
H24D C24F H24E 109.5 . . ?
H24D C24F H24F 109.5 . . ?
H24E C24F H24F 109.5 . . ?
C22F C25F H25D 109.5 . . ?
C22F C25F H25E 109.5 . . ?
C22F C25F H25F 109.5 . . ?
H25D C25F H25E 109.5 . . ?
H25D C25F H25F 109.5 . . ?
H25E C25F H25F 109.5 . . ?

loop_
_geom_torsion_atom_site_label_1
_geom_torsion_atom_site_label_2
_geom_torsion_atom_site_label_3
_geom_torsion_atom_site_label_4
_geom_torsion
_geom_torsion_site_symmetry_1
_geom_torsion_site_symmetry_2
_geom_torsion_site_symmetry_3
_geom_torsion_site_symmetry_4
_geom_torsion_publ_flag
N101 C101 C102 C103 4(2) . . . . ?
N102 C113 C114 C115 177.6(8) . . . . ?
C101 N101 C105 C104 -1.4(15) . . . . ?
C101 C102 C103 C104 -3(2) . . . . ?
C102 C103 C104 C105 0.2(19) . . . . ?
C102 C103 C104 C106 -174.2(11) . . . . ?
C103 C104 C105 N101 2.2(17) . . . . ?
C103 C104 C106 C107 -42.5(16) . . . . ?
C103 C104 C106 C111 137.2(12) . . . . ?
C104 C106 C107 C108 176.7(8) . . . . ?
C104 C106 C111 C110 -176.1(8) . . . . ?
C105 N101 C101 C102 -1.7(17) . . . . ?
C105 C104 C106 C107 143.4(10) . . . . ?
C105 C104 C106 C111 -36.8(14) . . . . ?
C106 C104 C105 N101 176.7(9) . . . . ?
C106 C107 C108 C109 0.8(15) . . . . ?
C107 C106 C111 C110 3.7(13) . . . . ?
C107 C108 C109 C110 0.8(14) . . . . ?
C107 C108 C109 C112 -175.1(8) . . . . ?
C108 C109 C110 C111 -0.2(13) . . . . ?
C108 C109 C112 N102 79.6(11) . . . . ?
C109 C110 C111 C106 -2.1(13) . . . . ?
C110 C109 C112 N102 -96.4(9) . . . . ?
C111 C106 C107 C108 -3.1(15) . . . . ?
C112 N102 C113 C114 178.8(8) . . . . ?
C112 C109 C110 C111 175.9(7) . . . . ?
C113 N102 C112 C109 178.4(7) . . . . ?
C113 C114 C115 C116 -82.5(10) . . . . ?
C113 C114 C115 C120 101.3(10) . . . . ?
C114 C115 C116 C117 -176.1(9) . . . . ?
C114 C115 C120 C119 176.2(9) . . . . ?
C115 C116 C117 C118 0.0 . . . . ?
C116 C115 C120 C119 0.0 . . . . ?
C116 C117 C118 C119 0.0 . . . . ?
C117 C118 C119 C120 0.0 . . . . ?
C118 C119 C120 C115 0.0 . . . . ?
C120 C115 C116 C117 0.0 . . . . ?
N201 C201 C202 C203 0.9(17) . . . . ?
N202 C213 C214 C215 -178.4(6) . . . . ?
C201 N201 C205 C204 1.1(13) . . . . ?
C201 C202 C203 C204 -0.8(18) . . . . ?
C202 C203 C204 C205 0.8(16) . . . . ?
C202 C203 C204 C206 178.9(10) . . . . ?
C203 C204 C205 N201 -1.0(13) . . . . ?
C203 C204 C206 C207 32.7(15) . . . . ?
C203 C204 C206 C211 -146.8(10) . . . . ?
C204 C206 C207 C208 -179.0(10) . . . . ?
C204 C206 C211 C210 179.1(7) . . . . ?
C205 N201 C201 C202 -1.0(14) . . . . ?
C205 C204 C206 C207 -149.4(10) . . . . ?
C205 C204 C206 C211 31.1(13) . . . . ?
C206 C204 C205 N201 -179.1(8) . . . . ?
C206 C207 C208 C209 1.6(18) . . . . ?
C207 C206 C211 C210 -0.4(14) . . . . ?
C207 C208 C209 C210 -3.7(16) . . . . ?
C207 C208 C209 C212 -177.3(10) . . . . ?
C208 C209 C210 C211 3.8(13) . . . . ?
C208 C209 C212 N202 -102.1(10) . . . . ?
C209 C210 C211 C206 -1.8(12) . . . . ?
C210 C209 C212 N202 84.4(11) . . . . ?
C211 C206 C207 C208 0.5(17) . . . . ?
C212 N202 C213 C214 171.1(7) . . . . ?
C212 C209 C210 C211 177.3(7) . . . . ?
C213 N202 C212 C209 177.3(7) . . . . ?
C213 C214 C215 C216 -75.7(8) . . . . ?
C213 C214 C215 C220 106.5(7) . . . . ?
C214 C215 C216 C217 -177.8(6) . . . . ?
C214 C215 C220 C219 177.8(6) . . . . ?
C215 C216 C217 C218 0.0 . . . . ?
C216 C215 C220 C219 0.0 . . . . ?
C216 C217 C218 C219 0.0 . . . . ?
C217 C218 C219 C220 0.0 . . . . ?
C218 C219 C220 C215 0.0 . . . . ?
C220 C215 C216 C217 0.0 . . . . ?
N301 C301 C302 C303 0.8(15) . . . . ?
N302 C313 C314 C315 175.1(8) . . . . ?
C301 N301 C305 C304 -0.9(12) . . . . ?
C301 C302 C303 C304 -0.5(16) . . . . ?
C302 C303 C304 C305 -0.5(14) . . . . ?
C302 C303 C304 C306 -178.1(9) . . . . ?
C303 C304 C305 N301 1.2(13) . . . . ?
C303 C304 C306 C307 -28.6(15) . . . . ?
C303 C304 C306 C311 155.4(11) . . . . ?
C304 C306 C307 C308 -174.0(13) . . . . ?
C304 C306 C311 C310 174.3(11) . . . . ?
C305 N301 C301 C302 -0.1(13) . . . . ?
C305 C304 C306 C307 154.0(10) . . . . ?
C305 C304 C306 C311 -22.0(15) . . . . ?
C306 C304 C305 N301 178.8(8) . . . . ?
C306 C307 C308 C309 -8(2) . . . . ?
C307 C306 C311 C310 -2(2) . . . . ?
C307 C308 C309 C310 13(2) . . . . ?
C307 C308 C309 C312 -176.5(14) . . . . ?
C308 C309 C310 C311 -13(2) . . . . ?
C308 C309 C312 N302 8(2) . . . . ?
C309 C310 C311 C306 8(2) . . . . ?
C310 C309 C312 N302 178.0(14) . . . . ?
C311 C306 C307 C308 2(2) . . . . ?
C312 N302 C313 C314 124.6(13) . . . . ?
C312 C309 C310 C311 175.5(14) . . . . ?
C313 N302 C312 C309 174.0(12) . . . . ?
C313 C314 C315 C316 -98.7(11) . . . . ?
C313 C314 C315 C320 85.9(11) . . . . ?
C314 C315 C316 C317 -175.3(10) . . . . ?
C314 C315 C320 C319 175.4(10) . . . . ?
C315 C316 C317 C318 0.0 . . . . ?
C316 C315 C320 C319 0.0 . . . . ?
C316 C317 C318 C319 0.0 . . . . ?
C317 C318 C319 C320 0.0 . . . . ?
C318 C319 C320 C315 0.0 . . . . ?
C320 C315 C316 C317 0.0 . . . . ?
Cr1A O1A C1A O2A -14(2) . . . . ?
Cr1A O1A C1A C2A 173.6(7) . . . . ?
Cr1A O3A C6A O4A -3(2) . . . . ?
Cr1A O3A C6A C7A 169.7(7) . . . . ?
Cr1A O30A C71A O29A 20(2) . . . . ?
Cr1A O30A C71A C72A -167.0(8) . . . . ?
Cr1A O32A C76A O31A 9(2) . . . . ?
Cr1A O32A C76A C77A -168.5(9) . . . . ?
Cr2A O2A C1A O1A 25(3) . . . . ?
Cr2A O2A C1A C2A -162.8(9) . . . . ?
Cr2A O4A C6A O3A 7(2) . . . . ?
Cr2A O4A C6A C7A -166.3(8) . . . . ?
Cr2A O5A C11A O6A -3(4) . . . . ?
Cr2A O5A C11A C12A 175.1(12) . . . . ?
Cr2A O7A C16A O8A -3(2) . . . . ?
Cr2A O7A C16A C17A 179.5(9) . . . . ?
Cr3A O6A C11A O5A -23(4) . . . . ?
Cr3A O6A C11A C12A 159.7(12) . . . . ?
Cr3A O8A C16A O7A -17(2) . . . . ?
Cr3A O8A C16A C17A 159.5(9) . . . . ?
Cr3A O9A C21A O10A 0(3) . . . . ?
Cr3A O9A C21A C22A -176.7(10) . . . . ?
Cr3A O11A C26A O12A -5(2) . . . . ?
Cr3A O11A C26A C27A 168.3(8) . . . . ?
Cr4A O10A C21A O9A 23(3) . . . . ?
Cr4A O10A C21A C22A -160.3(8) . . . . ?
Cr4A O12A C26A O11A 24.4(19) . . . . ?
Cr4A O12A C26A C27A -148.9(8) . . . . ?
Cr4A O13A C31A O14A 2(2) . . . . ?
Cr4A O13A C31A C32A -172.7(7) . . . . ?
Cr4A O15A C36A O16A 25.9(18) . . . . ?
Cr4A O15A C36A C37A -146.9(7) . . . . ?
Cr5A O14A C31A O13A -13.0(19) . . . . ?
Cr5A O14A C31A C32A 161.8(7) . . . . ?
Cr5A O16A C36A O15A -31.3(17) . . . . ?
Cr5A O16A C36A C37A 141.7(7) . . . . ?
Cr5A O17A C41A O18A -11(3) . . . . ?
Cr5A O17A C41A C42A -177.7(9) . . . . ?
Cr5A O19A C46A O20A -12.5(18) . . . . ?
Cr5A O19A C46A C47A 163.1(8) . . . . ?
Cr6A O18A C41A O17A 5(3) . . . . ?
Cr6A O18A C41A C42A 172.2(9) . . . . ?
Cr6A O20A C46A O19A 5.9(17) . . . . ?
Cr6A O20A C46A C47A -169.7(8) . . . . ?
Cr6A O21A C51A O22A 17(2) . . . . ?
Cr6A O21A C51A C52A -161.3(8) . . . . ?
Cr6A O23A C56A O24A 24.3(16) . . . . ?
Cr6A O23A C56A C57A -153.3(8) . . . . ?
Cr7A O22A C51A O21A 11(2) . . . . ?
Cr7A O22A C51A C52A -170.5(8) . . . . ?
Cr7A O24A C56A O23A -7(2) . . . . ?
Cr7A O24A C56A C57A 170.2(8) . . . . ?
Cr7A O25A C61A O26A -19(2) . . . . ?
Cr7A O25A C61A C62A 161.3(8) . . . . ?
Cr7A O27A C66A O28A -24.2(16) . . . . ?
Cr7A O27A C66A C67A 148.4(7) . . . . ?
Cr8A O26A C61A O25A -22(2) . . . . ?
Cr8A O26A C61A C62A 157.9(8) . . . . ?
Cr8A O28A C66A O27A -12.7(19) . . . . ?
Cr8A O28A C66A C67A 174.7(7) . . . . ?
Cr8A O29A C71A O30A 8(2) . . . . ?
Cr8A O29A C71A C72A -165.0(8) . . . . ?
Cr8A O31A C76A O32A 14(2) . . . . ?
Cr8A O31A C76A C77A -168.3(8) . . . . ?
F1A Cr2A O2A C1A 3.0(15) . . . . ?
F7A Cr7A F6A Cr6A -133.4(3) . . . . ?
O1A C1A C2A C3A 45.2(18) . . . . ?
O1A C1A C2A C4A -75.4(15) . . . . ?
O1A C1A C2A C5A 168.7(14) . . . . ?
O2A C1A C2A C3A -127.4(15) . . . . ?
O2A C1A C2A C4A 112.0(15) . . . . ?
O2A C1A C2A C5A -3.9(18) . . . . ?
O3A C6A C7A C8A 147.1(14) . . . . ?
O3A C6A C7A C9A 23.3(16) . . . . ?
O3A C6A C7A C10A -95.9(14) . . . . ?
O4A Cr2A O2A C1A -88.7(15) . . . . ?
O4A C6A C7A C8A -39.1(15) . . . . ?
O4A C6A C7A C9A -163.0(12) . . . . ?
O4A C6A C7A C10A 77.9(14) . . . . ?
O5A Cr2A O2A C1A -174.8(15) . . . . ?
O5A C11A C12A C13A 43(3) . . . . ?
O5A C11A C12A C14A -74(2) . . . . ?
O5A C11A C12A C15A 165(2) . . . . ?
O6A C11A C12A C13A -140(2) . . . . ?
O6A C11A C12A C14A 104(2) . . . . ?
O6A C11A C12A C15A -18(3) . . . . ?
O7A Cr2A O2A C1A 93.6(15) . . . . ?
O7A C16A C17A C18A -5.1(18) . . . . ?
O7A C16A C17A C19A 113.0(15) . . . . ?
O7A C16A C17A C20A -128.1(14) . . . . ?
O8A C16A C17A C18A 177.9(13) . . . . ?
O8A C16A C17A C19A -64.0(17) . . . . ?
O8A C16A C17A C20A 54.8(18) . . . . ?
O9A C21A C22A C23A 56.6(18) . . . . ?
O9A C21A C22A C24A -60.3(18) . . . . ?
O9A C21A C22A C25A 179.5(14) . . . . ?
O10A C21A C22A C23A -120.5(16) . . . . ?
O10A C21A C22A C24A 122.5(16) . . . . ?
O10A C21A C22A C25A 2.3(19) . . . . ?
O11A C26A C27A C28A 37.4(16) . . . . ?
O11A C26A C27A C29A 158.0(14) . . . . ?
O11A C26A C27A C30A -83.0(15) . . . . ?
O12A C26A C27A C28A -149.2(11) . . . . ?
O12A C26A C27A C29A -28.6(16) . . . . ?
O12A C26A C27A C30A 90.4(14) . . . . ?
O13A C31A C32A C33A 88.6(13) . . . . ?
O13A C31A C32A C34A -33.1(14) . . . . ?
O13A C31A C32A C35A -151.1(12) . . . . ?
O14A C31A C32A C33A -86.7(12) . . . . ?
O14A C31A C32A C34A 151.6(11) . . . . ?
O14A C31A C32A C35A 33.6(15) . . . . ?
O15A C36A C37A C38A 80.2(13) . . . . ?
O15A C36A C37A C39A -38.6(14) . . . . ?
O15A C36A C37A C40A -157.8(10) . . . . ?
O16A C36A C37A C38A -93.4(13) . . . . ?
O16A C36A C37A C39A 147.9(11) . . . . ?
O16A C36A C37A C40A 28.7(14) . . . . ?
O17A C41A C42A C43A -33.4(19) . . . . ?
O17A C41A C42A C44A -158.4(15) . . . . ?
O17A C41A C42A C45A 86.6(18) . . . . ?
O18A C41A C42A C43A 158.2(14) . . . . ?
O18A C41A C42A C44A 33.2(18) . . . . ?
O18A C41A C42A C45A -81.8(17) . . . . ?
O19A C46A C47A C48A 33.7(15) . . . . ?
O19A C46A C47A C49A -82.8(15) . . . . ?
O19A C46A C47A C50A 160.4(14) . . . . ?
O20A C46A C47A C48A -150.2(11) . . . . ?
O20A C46A C47A C49A 93.3(14) . . . . ?
O20A C46A C47A C50A -23.5(17) . . . . ?
O21A C51A C52A C53A 31.7(19) . . . . ?
O21A C51A C52A C54A 151.4(15) . . . . ?
O21A C51A C52A C55A -94.1(16) . . . . ?
O22A Cr7A F6A Cr6A 49.3(4) . . . . ?
O22A C51A C52A C53A -147.0(15) . . . . ?
O22A C51A C52A C54A -27.4(17) . . . . ?
O22A C51A C52A C55A 87.2(15) . . . . ?
O23A C56A C57A C58A -7.5(15) . . . . ?
O23A C56A C57A C59A 111.4(12) . . . . ?
O23A C56A C57A C60A -131.3(12) . . . . ?
O24A Cr7A F6A Cr6A -42.6(4) . . . . ?
O24A C56A C57A C58A 174.8(10) . . . . ?
O24A C56A C57A C59A -66.3(12) . . . . ?
O24A C56A C57A C60A 50.9(14) . . . . ?
O25A C61A C62A C63A 24.3(18) . . . . ?
O25A C61A C62A C64A -93.2(15) . . . . ?
O25A C61A C62A C65A 144.9(13) . . . . ?
O26A C61A C62A C63A -155.8(15) . . . . ?
O26A C61A C62A C64A 86.7(15) . . . . ?
O26A C61A C62A C65A -35.2(17) . . . . ?
O27A Cr7A F6A Cr6A 138.2(3) . . . . ?
O27A C66A C67A C68A -121.5(11) . . . . ?
O27A C66A C67A C69A 124.2(11) . . . . ?
O27A C66A C67A C70A 1.6(15) . . . . ?
O28A C66A C67A C68A 51.9(13) . . . . ?
O28A C66A C67A C69A -62.4(14) . . . . ?
O28A C66A C67A C70A 175.0(11) . . . . ?
O29A C71A C72A C73A -47.9(16) . . . . ?
O29A C71A C72A C74A -173.8(13) . . . . ?
O29A C71A C72A C75A 74.3(16) . . . . ?
O30A C71A C72A C73A 138.0(15) . . . . ?
O30A C71A C72A C74A 12.1(18) . . . . ?
O30A C71A C72A C75A -99.8(17) . . . . ?
O31A C76A C77A C78A -4.0(18) . . . . ?
O31A C76A C77A C79A 109.8(16) . . . . ?
O31A C76A C77A C80A -126.5(16) . . . . ?
O32A C76A C77A C78A 173.8(14) . . . . ?
O32A C76A C77A C79A -72.4(17) . . . . ?
O32A C76A C77A C80A 51.3(19) . . . . ?
Ni3D N201 C201 C202 -174.3(8) . . . . ?
Ni3D N201 C205 C204 174.3(6) . . . . ?
Ni3D O10D C9D N1D -37.0(10) . . . . ?
Ni3D O10D C9D C10D 144.0(7) . . . . ?
Ni3D O6D C5D O7D 177.4(15) . . . . ?
Ni3D O6D C5D C6D 9(4) . . . . ?
Ni3D O9D C7D O8D 5.9(10) . . . . ?
Ni3D O9D C7D C8D -174.1(5) . . . . ?
Ni3D O11D C14D O12D 1.0(12) . . . . ?
Ni3D O11D C14D C15D -178.5(6) . . . . ?
Ni3D O1F C1F N1F 156.3(9) . . . . ?
Ni3D O1F C1F C2F -24.4(17) . . . . ?
Ni4D O17D C23D N2D 5.0(13) . . . . ?
Ni4D O17D C23D C24D -177.8(8) . . . . ?
Ni4D O14D C16D N3D -165.4(4) . . . . ?
Ni4D O14D C16D C17D 14.2(10) . . . . ?
Ni4D O9D C7D O8D 145.5(5) . . . . ?
Ni4D O9D C7D C8D -34.5(9) . . . . ?
Ni4D O12D C14D O11D 5.7(13) . . . . ?
Ni4D O12D C14D C15D -174.8(6) . . . . ?
Ni4D O15D C21D O16D 13.4(11) . . . . ?
Ni4D O15D C21D C22D -162.7(5) . . . . ?
Ni5D N301 C301 C302 178.7(7) . . . . ?
Ni5D N301 C305 C304 -179.7(6) . . . . ?
Ni5D O17D C23D N2D -175.5(6) . . . . ?
Ni5D O17D C23D C24D 1.7(15) . . . . ?
Ni5D O14D C16D N3D 29.7(8) . . . . ?
Ni5D O14D C16D C17D -150.7(5) . . . . ?
Ni5D O16D C21D O15D -6.7(11) . . . . ?
Ni5D O16D C21D C22D 169.3(5) . . . . ?
Ni5D O18D C28D O19D 3.2(14) . . . . ?
Ni5D O18D C28D C29D 179.1(6) . . . . ?
Ni6D O21D C30D N4D 145.6(6) . . . . ?
Ni6D O21D C30D C31D -34.2(13) . . . . ?
Ni6D O2D C1D O1D 11.6(14) 2_666 . . . ?
Ni6D O2D C1D C2D -163.2(8) 2_666 . . . ?
Ni6D O16D C21D O15D -150.9(5) . . . . ?
Ni6D O16D C21D C22D 25.1(10) . . . . ?
Ni6D O19D C28D O18D -1.6(14) . . . . ?
Ni6D O19D C28D C29D -177.5(6) . . . . ?
Ni6D O22D C35D O23D -7.5(11) . . . . ?
Ni6D O22D C35D C36D 175.2(5) . . . . ?
Cr1B O1B C1B O2B 23(3) . . . . ?
Cr1B O1B C1B C2B -162.0(10) . . . . ?
Cr1B O3B C6B O4B 35(3) . . . . ?
Cr1B O3B C6B C7B -140.5(13) . . . . ?
Cr1B O30B C71B O29B 10(4) . . . . ?
Cr1B O30B C71B C72B -179.5(11) . . . . ?
Cr1B O32B C76B O31B 16(4) . . . . ?
Cr1B O32B C76B C77B -162.6(15) . . . . ?
Cr2B O2B C1B O1B 5(3) . . . . ?
Cr2B O2B C1B C2B -169.8(9) . . . . ?
Cr2B O4B C6B O3B -6(3) . . . . ?
Cr2B O4B C6B C7B 169.8(13) . . . . ?
Cr2B O5B C11B O6B -36(5) . . . . ?
Cr2B O5B C11B C12B 170.2(15) . . . . ?
Cr2B O7B C16B O8B -27(4) . . . . ?
Cr2B O7B C16B C17B 150.8(19) . . . . ?
Cr3B O6B C11B O5B 23(6) . . . . ?
Cr3B O6B C11B C12B 177.0(15) . . . . ?
Cr3B O8B C16B O7B 15(5) . . . . ?
Cr3B O8B C16B C17B -162.7(18) . . . . ?
Cr3B O9B C21B O10B -26(4) . . . . ?
Cr3B O9B C21B C22B 168.2(13) . . . . ?
Cr3B O11B C26B O12B -19(5) . . . . ?
Cr3B O11B C26B C27B 166.4(13) . . . . ?
Cr4B O10B C21B O9B -7(4) . . . . ?
Cr4B O10B C21B C22B 159.4(12) . . . . ?
Cr4B O12B C26B O11B -8(5) . . . . ?
Cr4B O12B C26B C27B 166.2(14) . . . . ?
Cr4B O13B C31B O14B 17(4) . . . . ?
Cr4B O13B C31B C32B -162.1(15) . . . . ?
Cr4B O15B C36B O16B 10(4) . . . . ?
Cr4B O15B C36B C37B -178.0(16) . . . . ?
Cr5B O14B C31B O13B 18(4) . . . . ?
Cr5B O14B C31B C32B -163.2(12) . . . . ?
Cr5B O16B C36B O15B 25(3) . . . . ?
Cr5B O16B C36B C37B -146.8(14) . . . . ?
Cr5B O17B C41B O18B 11(4) . . . . ?
Cr5B O17B C41B C42B -167.6(16) . . . . ?
Cr5B O19B C46B O20B -1(4) . . . . ?
Cr5B O19B C46B C47B -169.7(14) . . . . ?
Cr6B O18B C41B O17B 3(4) . . . . ?
Cr6B O18B C41B C42B -178.2(15) . . . . ?
Cr6B O20B C46B O19B 16(5) . . . . ?
Cr6B O20B C46B C47B -175(2) . . . . ?
Cr6B O21B C51B O22B -34(4) . . . . ?
Cr6B O21B C51B C52B 169.3(17) . . . . ?
Cr6B O23B C56B O24B -14(5) . . . . ?
Cr6B O23B C56B C57B 168.5(19) . . . . ?
Cr7B O22B C51B O21B 3(5) . . . . ?
Cr7B O22B C51B C52B 160(2) . . . . ?
Cr7B O24B C56B O23B -8(5) . . . . ?
Cr7B O24B C56B C57B 169(2) . . . . ?
Cr7B O25B C61B O26B -11(6) . . . . ?
Cr7B O25B C61B C62B -172(3) . . . . ?
Cr7B O27B C66B O28B 26(4) . . . . ?
Cr7B O27B C66B C67B -142.5(18) . . . . ?
Cr8B O26B C61B O25B 29(5) . . . . ?
Cr8B O26B C61B C62B -171.6(15) . . . . ?
Cr8B O28B C66B O27B -7(4) . . . . ?
Cr8B O28B C66B C67B 160.8(19) . . . . ?
Cr8B O29B C71B O30B -31(4) . . . . ?
Cr8B O29B C71B C72B 158.9(14) . . . . ?
Cr8B O31B C76B O32B -28(4) . . . . ?
Cr8B O31B C76B C77B 150.8(14) . . . . ?
F2B Cr2B F1B Cr1B -129.9(9) . . . . ?
F2B Cr3B O11B C26B -89(3) . . . . ?
F3B Cr3B O11B C26B 1(3) . . . . ?
F3B Cr4B F4B Cr5B -126.2(8) . . . . ?
F5B Cr6B O23B C56B 126(3) . . . . ?
F6B Cr6B O23B C56B 40(3) . . . . ?
F7B Cr7B O25B C61B 16(4) . . . . ?
O1B C1B C2B C3B 16.4(19) . . . . ?
O1B C1B C2B C4B -101.3(16) . . . . ?
O1B C1B C2B C5B 141.7(16) . . . . ?
O2B Cr2B F1B Cr1B 52.4(10) . . . . ?
O2B C1B C2B C3B -168.3(15) . . . . ?
O2B C1B C2B C4B 73.9(17) . . . . ?
O2B C1B C2B C5B -43(2) . . . . ?
O3B C6B C7B C8B -43(2) . . . . ?
O3B C6B C7B C9B 76.4(19) . . . . ?
O3B C6B C7B C10B -168.0(17) . . . . ?
O4B Cr2B F1B Cr1B -39.3(10) . . . . ?
O4B C6B C7B C8B 141.2(18) . . . . ?
O4B C6B C7B C9B -99.7(19) . . . . ?
O4B C6B C7B C10B 16(2) . . . . ?
O5B C11B C12B C13B -45(3) . . . . ?
O5B C11B C12B C14B -168(3) . . . . ?
O5B C11B C12B C15B 77(3) . . . . ?
O6B Cr3B O11B C26B 180(3) . . . . ?
O6B C11B C12B C13B 158(3) . . . . ?
O6B C11B C12B C14B 35(3) . . . . ?
O6B C11B C12B C15B -79(3) . . . . ?
O7B Cr2B F1B Cr1B 138.1(10) . . . . ?
O7B C16B C17B C18B 11(3) . . . . ?
O7B C16B C17B C19B -107(3) . . . . ?
O7B C16B C17B C20B 135(3) . . . . ?
O8B C16B C17B C18B -171(2) . . . . ?
O8B C16B C17B C19B 71(3) . . . . ?
O8B C16B C17B C20B -47(3) . . . . ?
O9B Cr3B O11B C26B 91(3) . . . . ?
O9B C21B C22B C23B 27(3) . . . . ?
O9B C21B C22B C24B -97(2) . . . . ?
O9B C21B C22B C25B 149(2) . . . . ?
O10B C21B C22B C23B -141(2) . . . . ?
O10B C21B C22B C24B 95(2) . . . . ?
O10B C21B C22B C25B -20(2) . . . . ?
O11B C26B C27B C28B 72(3) . . . . ?
O11B C26B C27B C29B -49(3) . . . . ?
O11B C26B C27B C30B -165(3) . . . . ?
O12B Cr4B F4B Cr5B 145.5(8) . . . . ?
O12B C26B C27B C28B -103(3) . . . . ?
O12B C26B C27B C29B 136(3) . . . . ?
O12B C26B C27B C30B 20(3) . . . . ?
O13B Cr4B F4B Cr5B 54.9(9) . . . . ?
O13B C31B C32B C33B -71(3) . . . . ?
O13B C31B C32B C34B 50(3) . . . . ?
O13B C31B C32B C35B 172(2) . . . . ?
O14B C31B C32B C33B 110(2) . . . . ?
O14B C31B C32B C34B -129(2) . . . . ?
O14B C31B C32B C35B -7(3) . . . . ?
O15B Cr4B F4B Cr5B -36.5(9) . . . . ?
O15B C36B C37B C38B 44(2) . . . . ?
O15B C36B C37B C39B -74(2) . . . . ?
O15B C36B C37B C40B 168(2) . . . . ?
O16B C36B C37B C38B -143(2) . . . . ?
O16B C36B C37B C39B 98(2) . . . . ?
O16B C36B C37B C40B -19(2) . . . . ?
O17B C41B C42B C43B 47(3) . . . . ?
O17B C41B C42B C44B -75(2) . . . . ?
O17B C41B C42B C45B 167(2) . . . . ?
O18B Cr6B O23B C56B -142(3) . . . . ?
O18B C41B C42B C43B -132(2) . . . . ?
O18B C41B C42B C44B 107(2) . . . . ?
O18B C41B C42B C45B -11(3) . . . . ?
O19B C46B C47B C48B -39(3) . . . . ?
O19B C46B C47B C49B 79(3) . . . . ?
O19B C46B C47B C50B -161(2) . . . . ?
O20B C46B C47B C48B 152(3) . . . . ?
O20B C46B C47B C49B -91(3) . . . . ?
O20B C46B C47B C50B 29(3) . . . . ?
O21B Cr6B O23B C56B -57(3) . . . . ?
O21B C51B C52B C53B -49(3) . . . . ?
O21B C51B C52B C54B 70(3) . . . . ?
O21B C51B C52B C55B -168(2) . . . . ?
O22B Cr7B O25B C61B -166(4) . . . . ?
O22B C51B C52B C53B 152(3) . . . . ?
O22B C51B C52B C54B -89(3) . . . . ?
O22B C51B C52B C55B 33(3) . . . . ?
O23B C56B C57B C58B 116(3) . . . . ?
O23B C56B C57B C59B -126(3) . . . . ?
O23B C56B C57B C60B -5(3) . . . . ?
O24B Cr7B O25B C61B 106(4) . . . . ?
O24B C56B C57B C58B -61(3) . . . . ?
O24B C56B C57B C59B 57(3) . . . . ?
O24B C56B C57B C60B 177(2) . . . . ?
O25B C61B C62B C63B -150(3) . . . . ?
O25B C61B C62B C64B 90(3) . . . . ?
O25B C61B C62B C65B -26(3) . . . . ?
O26B C61B C62B C63B 48(3) . . . . ?
O26B C61B C62B C64B -72(3) . . . . ?
O26B C61B C62B C65B 173(3) . . . . ?
O27B Cr7B O25B C61B -75(4) . . . . ?
O27B C66B C67B C68B 89(2) . . . . ?
O27B C66B C67B C69B -154(2) . . . . ?
O27B C66B C67B C70B -31(3) . . . . ?
O28B C66B C67B C68B -80(2) . . . . ?
O28B C66B C67B C69B 37(3) . . . . ?
O28B C66B C67B C70B 160(2) . . . . ?
O29B C71B C72B C73B -155(2) . . . . ?
O29B C71B C72B C74B -35(3) . . . . ?
O29B C71B C72B C75B 84(3) . . . . ?
O30B C71B C72B C73B 33(2) . . . . ?
O30B C71B C72B C74B 154(2) . . . . ?
O30B C71B C72B C75B -88(2) . . . . ?
O31B C76B C77B C78B -89(2) . . . . ?
O31B C76B C77B C79B 32(3) . . . . ?
O31B C76B C77B C80B 153(2) . . . . ?
O32B C76B C77B C78B 91(2) . . . . ?
O32B C76B C77B C79B -149(2) . . . . ?
O32B C76B C77B C80B -27(3) . . . . ?
Cr1C O1C C1C O2C -3(2) . . . . ?
Cr1C O1C C1C C2C 179.7(9) . . . . ?
Cr1C O3C C6C O4C 3(2) . . . . ?
Cr1C O3C C6C C7C -172.9(7) . . . . ?
Cr1C O30C C71C O29C 0(3) . . . . ?
Cr1C O30C C71C C72C -178.6(10) . . . . ?
Cr1C O32C C76C O31C 16.3(19) . . . . ?
Cr1C O32C C76C C77C -157.8(7) . . . . ?
Cr2C O2C C1C O1C 0(2) . . . . ?
Cr2C O2C C1C C2C 177.5(8) . . . . ?
Cr2C O4C C6C O3C -5(2) . . . . ?
Cr2C O4C C6C C7C 171.2(7) . . . . ?
Cr2C O5C C11C O6C -20(2) . . . . ?
Cr2C O5C C11C C12C 158.9(9) . . . . ?
Cr2C O7C C16C O8C -14.3(16) . . . . ?
Cr2C O7C C16C C17C 168.1(7) . . . . ?
Cr3C O6C C11C O5C -7(2) . . . . ?
Cr3C O6C C11C C12C 174.5(10) . . . . ?
Cr3C O8C C16C O7C -9.8(17) . . . . ?
Cr3C O8C C16C C17C 167.8(7) . . . . ?
Cr3C O9C C21C O10C -2(6) . . . . ?
Cr3C O9C C21C C22C -158.8(14) . . . . ?
Cr3C O9C C21F O10C 20(5) . . . . ?
Cr3C O9C C21F C22F -171.0(13) . . . . ?
Cr3C O11C C26C O12C 6(2) . . . . ?
Cr3C O11C C26C C27C -169.1(9) . . . . ?
Cr4C O10C C21C O9C 18(6) . . . . ?
Cr4C O10C C21C C22C 173.7(13) . . . . ?
Cr4C O10C C21F O9C -4(5) . . . . ?
Cr4C O10C C21F C22F -174.1(12) . . . . ?
Cr4C O12C C26C O11C 11(3) . . . . ?
Cr4C O12C C26C C27C -173.8(9) . . . . ?
Cr4C O13C C31C O14C 8.6(18) . . . . ?
Cr4C O13C C31C C32C -170.8(8) . . . . ?
Cr4C O15C C36C O16C -4.3(18) . . . . ?
Cr4C O15C C36C C37C 166.1(7) . . . . ?
Cr5C O14C C31C O13C 7.0(19) . . . . ?
Cr5C O14C C31C C32C -173.7(7) . . . . ?
Cr5C O16C C36C O15C 19.9(17) . . . . ?
Cr5C O16C C36C C37C -150.6(7) . . . . ?
Cr5C O17C C41C O18C 2(2) . . . . ?
Cr5C O17C C41C C42C -176.7(9) . . . . ?
Cr5C O19C C46C O20C 14.2(16) . . . . ?
Cr5C O19C C46C C47C -164.7(6) . . . . ?
Cr6C O18C C41C O17C -4(2) . . . . ?
Cr6C O18C C41C C42C 175.2(8) . . . . ?
Cr6C O20C C46C O19C -16.3(16) . . . . ?
Cr6C O20C C46C C47C 162.5(6) . . . . ?
Cr6C O21C C51C O22C -13(2) . . . . ?
Cr6C O21C C51C C52C 168.0(7) . . . . ?
Cr6C O23C C56C O24C -17.5(14) . . . . ?
Cr6C O23C C56C C57C 158.8(7) . . . . ?
Cr7C O22C C51C O21C -15.3(19) . . . . ?
Cr7C O22C C51C C52C 163.2(8) . . . . ?
Cr7C O24C C56C O23C -6.5(17) . . . . ?
Cr7C O24C C56C C57C 177.3(7) . . . . ?
Cr7C O25C C61C O26C 20(2) . . . . ?
Cr7C O25C C61C C62C -163.2(9) . . . . ?
Cr7C O27C C66C O28C 17.9(16) . . . . ?
Cr7C O27C C66C C67C -155.4(7) . . . . ?
Cr8C O26C C61C O25C 6(2) . . . . ?
Cr8C O26C C61C C62C -171.3(9) . . . . ?
Cr8C O28C C66C O27C 3(2) . . . . ?
Cr8C O28C C66C C67C 176.3(8) . . . . ?
Cr8C O29C C71C O30C 2(3) . . . . ?
Cr8C O29C C71C C72C -179.6(10) . . . . ?
Cr8C O31C C76C O32C -17.4(19) . . . . ?
Cr8C O31C C76C C77C 156.7(8) . . . . ?
F1C Cr2C O4C C6C 22.8(11) . . . . ?
F2C Cr2C O4C C6C 113.2(11) . . . . ?
F3C Cr4C O15C C36C 104.4(10) . . . . ?
F4C Cr4C O13C C31C -32.6(11) . . . . ?
F4C Cr4C O15C C36C 15.1(11) . . . . ?
F6C Cr7C O24C C56C -5.7(10) . . . . ?
F7C Cr7C O24C C56C -93.4(10) . . . . ?
F7C Cr8C O31C C76C 120.1(11) . . . . ?
F8C Cr8C O31C C76C 30.1(11) . . . . ?
O1C C1C C2C C3C -3.7(18) . . . . ?
O1C C1C C2C C4C 113.7(15) . . . . ?
O1C C1C C2C C5C -132.6(14) . . . . ?
O2C Cr2C O4C C6C -67.6(11) . . . . ?
O2C C1C C2C C3C 178.4(13) . . . . ?
O2C C1C C2C C4C -64.2(16) . . . . ?
O2C C1C C2C C5C 49.5(15) . . . . ?
O3C C6C C7C C8C -158.3(13) . . . . ?
O3C C6C C7C C9C 82.8(15) . . . . ?
O3C C6C C7C C10C -40.8(16) . . . . ?
O4C C6C C7C C8C 25.2(16) . . . . ?
O4C C6C C7C C9C -93.8(14) . . . . ?
O4C C6C C7C C10C 142.6(13) . . . . ?
O5C Cr2C O4C C6C -155.2(11) . . . . ?
O5C C11C C12C C13C -15.3(18) . . . . ?
O5C C11C C12C C14C -132.2(14) . . . . ?
O5C C11C C12C C15C 111.6(15) . . . . ?
O6C C11C C12C C13C 163.4(13) . . . . ?
O6C C11C C12C C14C 46.5(17) . . . . ?
O6C C11C C12C C15C -69.7(16) . . . . ?
O7C C16C C17C C18C -2.4(15) . . . . ?
O7C C16C C17C C19C -122.0(13) . . . . ?
O7C C16C C17C C20C 117.3(12) . . . . ?
O8C C16C C17C C18C 179.9(11) . . . . ?
O8C C16C C17C C19C 60.2(15) . . . . ?
O8C C16C C17C C20C -60.5(14) . . . . ?
O9C C21C C22C C23C -43(4) . . . . ?
O9C C21C C22C C24C -163(3) . . . . ?
O9C C21C C22C C25C 78(3) . . . . ?
O9C C21F C22F C23F 26(4) . . . . ?
O9C C21F C22F C24F -95(3) . . . . ?
O9C C21F C22F C25F 149(3) . . . . ?
O10C Cr4C O13C C31C 147.4(11) . . . . ?
O10C Cr4C O15C C36C -164.7(11) . . . . ?
O10C C21C C22C C23C 160(4) . . . . ?
O10C C21C C22C C24C 40(4) . . . . ?
O10C C21C C22C C25C -79(4) . . . . ?
O10C C21F C22F C23F -164(3) . . . . ?
O10C C21F C22F C24F 75(3) . . . . ?
O10C C21F C22F C25F -41(3) . . . . ?
O11C C26C C27C C28C -11.6(19) . . . . ?
O11C C26C C27C C29C 106.9(17) . . . . ?
O11C C26C C27C C30C -136.1(15) . . . . ?
O12C Cr4C O13C C31C -122.5(11) . . . . ?
O12C C26C C27C C28C 172.8(15) . . . . ?
O12C C26C C27C C29C -68.7(19) . . . . ?
O12C C26C C27C C30C 48.3(18) . . . . ?
O13C Cr4C O15C C36C -77.2(11) . . . . ?
O13C C31C C32C C33C 72.3(14) . . . . ?
O13C C31C C32C C34C -41.8(13) . . . . ?
O13C C31C C32C C35C -162.3(11) . . . . ?
O14C C31C C32C C33C -107.1(13) . . . . ?
O14C C31C C32C C34C 138.9(12) . . . . ?
O14C C31C C32C C35C 18.4(15) . . . . ?
O15C Cr4C O13C C31C 60.8(11) . . . . ?
O15C C36C C37C C38C 31.6(16) . . . . ?
O15C C36C C37C C39C -84.8(14) . . . . ?
O15C C36C C37C C40C 162.7(13) . . . . ?
O16C C36C C37C C38C -157.0(12) . . . . ?
O16C C36C C37C C39C 86.6(14) . . . . ?
O16C C36C C37C C40C -26.0(15) . . . . ?
O17C C41C C42C C43C 8.0(19) . . . . ?
O17C C41C C42C C44C -115.2(15) . . . . ?
O17C C41C C42C C45C 131.5(15) . . . . ?
O18C C41C C42C C43C -171.1(14) . . . . ?
O18C C41C C42C C44C 65.6(17) . . . . ?
O18C C41C C42C C45C -47.7(17) . . . . ?
O19C C46C C47C C48C -49.4(12) . . . . ?
O19C C46C C47C C49C 69.2(11) . . . . ?
O19C C46C C47C C50C -170.3(10) . . . . ?
O20C C46C C47C C48C 131.6(11) . . . . ?
O20C C46C C47C C49C -109.7(10) . . . . ?
O20C C46C C47C C50C 10.8(13) . . . . ?
O21C C51C C52C C53C -5.9(16) . . . . ?
O21C C51C C52C C54C -125.1(13) . . . . ?
O21C C51C C52C C55C 113.3(14) . . . . ?
O22C Cr7C O24C C56C 86.2(10) . . . . ?
O22C C51C C52C C53C 175.5(11) . . . . ?
O22C C51C C52C C54C 56.2(14) . . . . ?
O22C C51C C52C C55C -65.3(15) . . . . ?
O23C C56C C57C C58C 7.0(15) . . . . ?
O23C C56C C57C C59C -109.8(12) . . . . ?
O23C C56C C57C C60C 131.2(11) . . . . ?
O24C C56C C57C C58C -176.4(11) . . . . ?
O24C C56C C57C C59C 66.8(13) . . . . ?
O24C C56C C57C C60C -52.2(14) . . . . ?
O25C Cr7C O24C C56C 174.2(10) . . . . ?
O25C C61C C62C C63C 129.1(16) . . . . ?
O25C C61C C62C C64C 13.2(19) . . . . ?
O25C C61C C62C C65C -106.2(16) . . . . ?
O26C Cr8C O31C C76C -149.6(11) . . . . ?
O26C C61C C62C C63C -53.7(18) . . . . ?
O26C C61C C62C C64C -169.6(15) . . . . ?
O26C C61C C62C C65C 71.1(18) . . . . ?
O27C C66C C67C C68C -6.4(15) . . . . ?
O27C C66C C67C C69C -129.3(11) . . . . ?
O27C C66C C67C C70C 111.7(11) . . . . ?
O28C C66C C67C C68C 179.7(10) . . . . ?
O28C C66C C67C C69C 56.9(13) . . . . ?
O28C C66C C67C C70C -62.1(13) . . . . ?
O29C Cr8C O31C C76C -60.9(11) . . . . ?
O29C C71C C72C C73C 24(2) . . . . ?
O29C C71C C72C C74C -92.1(18) . . . . ?
O29C C71C C72C C75C 153.8(15) . . . . ?
O30C C71C C72C C73C -157.7(16) . . . . ?
O30C C71C C72C C74C 86.6(17) . . . . ?
O30C C71C C72C C75C -28(2) . . . . ?
O31C C76C C77C C78C 54.2(14) . . . . ?
O31C C76C C77C C79C -66.3(14) . . . . ?
O31C C76C C77C C80C 176.4(10) . . . . ?
O32C C76C C77C C78C -131.4(12) . . . . ?
O32C C76C C77C C79C 108.1(13) . . . . ?
O32C C76C C77C C80C -9.2(16) . . . . ?
Ni1D N101 C101 C102 -176.4(10) . . . . ?
Ni1D N101 C105 C104 173.0(8) . . . . ?
Ni1D O21D C30D N4D -41.7(11) 2_666 . . . ?
Ni1D O21D C30D C31D 138.5(7) 2_666 . . . ?
Ni1D O2D C1D O1D -177.8(6) . . . . ?
Ni1D O2D C1D C2D 7.4(16) . . . . ?
Ni1D O3D C3D O4D -6.9(17) . . . . ?
Ni1D O3D C3D C4D 171.5(8) . . . . ?
Ni1D O23D C35D O22D 6.7(10) 2_666 . . . ?
Ni1D O23D C35D C36D -176.0(5) 2_666 . . . ?
Ni2D O10D C9D N1D 162.3(5) . . . . ?
Ni2D O10D C9D C10D -16.7(12) . . . . ?
Ni2D O4D C3D O3D 4.5(17) . . . . ?
Ni2D O4D C3D C4D -174.0(8) . . . . ?
Ni2D O6D C5D O7D -29(4) . . . . ?
Ni2D O6D C5D C6D 162(2) . . . . ?
Ni2D O8D C7D O9D -5.1(11) . . . . ?
Ni2D O8D C7D C8D 174.9(5) . . . . ?
Ni2D O23D C35D O22D 143.0(6) 2_666 . . . ?
Ni2D O23D C35D C36D -39.8(10) 2_666 . . . ?
Ni2D O1F C1F N1F -7.9(14) . . . . ?
Ni2D O1F C1F C2F 171.3(14) . . . . ?
O10D C9D C10D C11D -179.5(10) . . . . ?
N1D C9D C10D C11D 1.5(16) . . . . ?
C9D N1D C13D Cl1D 179.0(8) . . . . ?
C9D N1D C13D C12D 4(2) . . . . ?
C9D C10D C11D C12D -3(2) . . . . ?
C10D C11D C12D C13D 5(3) . . . . ?
C11D C12D C13D Cl1D 179.7(12) . . . . ?
C11D C12D C13D N1D -6(3) . . . . ?
C13D N1D C9D O10D 179.1(9) . . . . ?
C13D N1D C9D C10D -1.9(14) . . . . ?
O17D C23D C24D C25D -161.4(13) . . . . ?
N2D C23D C24D C25D 16(2) . . . . ?
C23D N2D C27D Cl2D -176.1(9) . . . . ?
C23D N2D C27D C26D 10(2) . . . . ?
C23D C24D C25D C26D -7(3) . . . . ?
C24D C25D C26D C27D 1(3) . . . . ?
C25D C26D C27D Cl2D -175.8(14) . . . . ?
C25D C26D C27D N2D -2(3) . . . . ?
C27D N2D C23D O17D 160.7(11) . . . . ?
C27D N2D C23D C24D -16.4(17) . . . . ?
O14D C16D C17D C18D -177.0(8) . . . . ?
N3D C16D C17D C18D 2.6(13) . . . . ?
C16D N3D C20D Cl3D -178.5(6) . . . . ?
C16D N3D C20D C19D -0.1(17) . . . . ?
C16D C17D C18D C19D -2.8(18) . . . . ?
C17D C18D C19D C20D 2(2) . . . . ?
C18D C19D C20D Cl3D 178.3(10) . . . . ?
C18D C19D C20D N3D 0(2) . . . . ?
C20D N3D C16D O14D 178.4(8) . . . . ?
C20D N3D C16D C17D -1.2(12) . . . . ?
O21D C30D C31D C32D 175.8(10) . . . . ?
N4D C30D C31D C32D -4.0(16) . . . . ?
C30D N4D C34D Cl4D 175.3(7) . . . . ?
C30D N4D C34D C33D -6.7(19) . . . . ?
C30D C31D C32D C33D -5(2) . . . . ?
C31D C32D C33D C34D 7(2) . . . . ?
C32D C33D C34D Cl4D 176.3(10) . . . . ?
C32D C33D C34D N4D -2(2) . . . . ?
C34D N4D C30D O21D -170.4(9) . . . . ?
C34D N4D C30D C31D 9.4(14) . . . . ?
Cr1E O1E C1E O2E 16(4) . . . . ?
Cr1E O1E C1E C2E -149.2(16) . . . . ?
Cr1E O3E C6E O4E 33(3) . . . . ?
Cr1E O3E C6E C7E -141.3(15) . . . . ?
Cr1E O30E C71E O29E 11(5) . . . . ?
Cr1E O30E C71E C72E -160.1(15) . . . . ?
Cr1E O32E C76E O31E 8(5) . . . . ?
Cr1E O32E C76E C77E -153(2) . . . . ?
Cr2E O2E C1E O1E 12(4) . . . . ?
Cr2E O2E C1E C2E 177.1(14) . . . . ?
Cr2E O4E C6E O3E -2(4) . . . . ?
Cr2E O4E C6E C7E 172.2(13) . . . . ?
Cr2E O5E C11E O6E -23(4) . . . . ?
Cr2E O5E C11E C12E 159.4(15) . . . . ?
Cr2E O7E C16E O8E -27(5) . . . . ?
Cr2E O7E C16E C17E 146(2) . . . . ?
Cr3E O6E C11E O5E 2(5) . . . . ?
Cr3E O6E C11E C12E 179(2) . . . . ?
Cr3E O8E C16E O7E 8(6) . . . . ?
Cr3E O8E C16E C17E -166(2) . . . . ?
Cr3E O9E C21E O10E -7(4) . . . . ?
Cr3E O9E C21E C22E 167.0(16) . . . . ?
Cr3E O11E C26E O12E -18(4) . . . . ?
Cr3E O11E C26E C27E 163.2(16) . . . . ?
Cr4E O10E C21E O9E -20(4) . . . . ?
Cr4E O10E C21E C22E 166.1(16) . . . . ?
Cr4E O12E C26E O11E -8(4) . . . . ?
Cr4E O12E C26E C27E 171.5(17) . . . . ?
Cr4E O13E C31E O14E 6(5) . . . . ?
Cr4E O13E C31E C32E -169.3(16) . . . . ?
Cr4E O15E C36E O16E 1(5) . . . . ?
Cr4E O15E C36E C37E -178.1(15) . . . . ?
Cr5E O14E C31E O13E 26(5) . . . . ?
Cr5E O14E C31E C32E -158.7(17) . . . . ?
Cr5E O16E C36E O15E 25(5) . . . . ?
Cr5E O16E C36E C37E -155.7(17) . . . . ?
Cr5E O17E C41E O18E 29(6) . . . . ?
Cr5E O17E C41E C42E -166.6(17) . . . . ?
Cr5E O19E C46E O20E 30(5) . . . . ?
Cr5E O19E C46E C47E -159.5(17) . . . . ?
Cr6E O18E C41E O17E -3(6) . . . . ?
Cr6E O18E C41E C42E -168.0(19) . . . . ?
Cr6E O20E C46E O19E -4(6) . . . . ?
Cr6E O20E C46E C47E -175(3) . . . . ?
Cr6E O21E C51E O22E -1(6) . . . . ?
Cr6E O21E C51E C52E 166(2) . . . . ?
Cr6E O23E C56E O24E -20(6) . . . . ?
Cr6E O23E C56E C57E 157(2) . . . . ?
Cr7E O22E C51E O21E -32(6) . . . . ?
Cr7E O22E C51E C52E 161(2) . . . . ?
Cr7E O24E C56E O23E -19(7) . . . . ?
Cr7E O24E C56E C57E 163(2) . . . . ?
Cr7E O25E C61E O26E 41(6) . . . . ?
Cr7E O25E C61E C62E -159(3) . . . . ?
Cr7E O27E C66E O28E 33(6) . . . . ?
Cr7E O27E C66E C67E -149(3) . . . . ?
Cr8E O26E C61E O25E -53(5) . . . . ?
Cr8E O26E C61E C62E 146.8(19) . . . . ?
Cr8E O28E C66E O27E -39(5) . . . . ?
Cr8E O28E C66E C67E 143(2) . . . . ?
Cr8E O29E C71E O30E 19(5) . . . . ?
Cr8E O29E C71E C72E -169.9(17) . . . . ?
Cr8E O31E C76E O32E 13(5) . . . . ?
Cr8E O31E C76E C77E 175(2) . . . . ?
F2E Cr2E F1E Cr1E -126.4(9) . . . . ?
F6E Cr7E O22E C51E 54(3) . . . . ?
F6E Cr7E O27E C66E -119(4) . . . . ?
F7E Cr7E O27E C66E -31(4) . . . . ?
F7E Cr8E O26E C61E 13(3) . . . . ?
F7E Cr8E O31E C76E 90(3) . . . . ?
F8E Cr1E O30E C71E 2(3) . . . . ?
F8E Cr8E O31E C76E 4(3) . . . . ?
O1E Cr1E O30E C71E -174(3) . . . . ?
O1E C1E C2E C3E -20(3) . . . . ?
O1E C1E C2E C4E -139(2) . . . . ?
O1E C1E C2E C5E 104(2) . . . . ?
O2E Cr2E F1E Cr1E 54.3(10) . . . . ?
O2E C1E C2E C3E 174(2) . . . . ?
O2E C1E C2E C4E 55(3) . . . . ?
O2E C1E C2E C5E -62(3) . . . . ?
O3E Cr1E O30E C71E 92(3) . . . . ?
O3E C6E C7E C8E -44(2) . . . . ?
O3E C6E C7E C9E 77(2) . . . . ?
O3E C6E C7E C10E -166(2) . . . . ?
O4E Cr2E F1E Cr1E -38.7(10) . . . . ?
O4E C6E C7E C8E 141(2) . . . . ?
O4E C6E C7E C9E -98(2) . . . . ?
O4E C6E C7E C10E 19(3) . . . . ?
O5E C11E C12E C13E 7(3) . . . . ?
O5E C11E C12E C14E -112(3) . . . . ?
O5E C11E C12E C15E 132(3) . . . . ?
O6E C11E C12E C13E -171(3) . . . . ?
O6E C11E C12E C14E 70(3) . . . . ?
O6E C11E C12E C15E -46(3) . . . . ?
O7E Cr2E F1E Cr1E 140.5(10) . . . . ?
O7E C16E C17E C18E 11(3) . . . . ?
O7E C16E C17E C19E -108(3) . . . . ?
O7E C16E C17E C20E 133(3) . . . . ?
O8E C16E C17E C18E -175(3) . . . . ?
O8E C16E C17E C19E 66(3) . . . . ?
O8E C16E C17E C20E -53(3) . . . . ?
O9E C21E C22E C23E 29(3) . . . . ?
O9E C21E C22E C24E -85(3) . . . . ?
O9E C21E C22E C25E 160(3) . . . . ?
O10E C21E C22E C23E -156(3) . . . . ?
O10E C21E C22E C24E 89(3) . . . . ?
O10E C21E C22E C25E -26(3) . . . . ?
O11E C26E C27E C28E 56(3) . . . . ?
O11E C26E C27E C29E -60(3) . . . . ?
O11E C26E C27E C30E -178(2) . . . . ?
O12E C26E C27E C28E -123(3) . . . . ?
O12E C26E C27E C29E 121(2) . . . . ?
O12E C26E C27E C30E 3(3) . . . . ?
O13E C31E C32E C33E -63(3) . . . . ?
O13E C31E C32E C34E 50(3) . . . . ?
O13E C31E C32E C35E 174(3) . . . . ?
O14E C31E C32E C33E 122(3) . . . . ?
O14E C31E C32E C34E -126(3) . . . . ?
O14E C31E C32E C35E -2(4) . . . . ?
O15E C36E C37E C38E 49(3) . . . . ?
O15E C36E C37E C39E -67(3) . . . . ?
O15E C36E C37E C40E 172(3) . . . . ?
O16E C36E C37E C38E -130(3) . . . . ?
O16E C36E C37E C39E 114(3) . . . . ?
O16E C36E C37E C40E -7(3) . . . . ?
O17E C41E C42E C43E 33(4) . . . . ?
O17E C41E C42E C44E -81(3) . . . . ?
O17E C41E C42E C45E 161(3) . . . . ?
O18E C41E C42E C43E -162(3) . . . . ?
O18E C41E C42E C44E 84(3) . . . . ?
O18E C41E C42E C45E -33(4) . . . . ?
O19E C46E C47E C48E 10(4) . . . . ?
O19E C46E C47E C49E 132(3) . . . . ?
O19E C46E C47E C50E -115(3) . . . . ?
O20E C46E C47E C48E -179(3) . . . . ?
O20E C46E C47E C49E -57(3) . . . . ?
O20E C46E C47E C50E 56(3) . . . . ?
O21E C51E C52E C53E 18(3) . . . . ?
O21E C51E C52E C54E 138(3) . . . . ?
O21E C51E C52E C55E -106(3) . . . . ?
O22E Cr7E O27E C66E 152(4) . . . . ?
O22E C51E C52E C53E -173(3) . . . . ?
O22E C51E C52E C54E -54(4) . . . . ?
O22E C51E C52E C55E 63(4) . . . . ?
O23E C56E C57E C58E 131(4) . . . . ?
O23E C56E C57E C59E -107(4) . . . . ?
O23E C56E C57E C60E 11(4) . . . . ?
O24E Cr7E O22E C51E -39(4) . . . . ?
O24E C56E C57E C58E -51(4) . . . . ?
O24E C56E C57E C59E 71(3) . . . . ?
O24E C56E C57E C60E -171(3) . . . . ?
O25E Cr7E O22E C51E -130(4) . . . . ?
O25E Cr7E O27E C66E 58(4) . . . . ?
O25E C61E C62E C63E 87(4) . . . . ?
O25E C61E C62E C64E -154(3) . . . . ?
O25E C61E C62E C65E -34(4) . . . . ?
O26E Cr8E O31E C76E -170(3) . . . . ?
O26E C61E C62E C63E -112(3) . . . . ?
O26E C61E C62E C64E 7(3) . . . . ?
O26E C61E C62E C65E 127(3) . . . . ?
O27E Cr7E O22E C51E 143(4) . . . . ?
O27E C66E C67E C68E 73(3) . . . . ?
O27E C66E C67E C69E -167(3) . . . . ?
O27E C66E C67E C70E -46(3) . . . . ?
O28E Cr8E O26E C61E 101(3) . . . . ?
O28E C66E C67E C68E -109(3) . . . . ?
O28E C66E C67E C69E 11(4) . . . . ?
O28E C66E C67E C70E 132(3) . . . . ?
O29E Cr8E O26E C61E -178(3) . . . . ?
O29E Cr8E O31E C76E -84(3) . . . . ?
O29E C71E C72E C73E 60(3) . . . . ?
O29E C71E C72E C74E -178(3) . . . . ?
O29E C71E C72E C75E -61(3) . . . . ?
O30E C71E C72E C73E -128(3) . . . . ?
O30E C71E C72E C74E -6(3) . . . . ?
O30E C71E C72E C75E 112(3) . . . . ?
O31E Cr8E O26E C61E -83(3) . . . . ?
O31E C76E C77E C78E -72(3) . . . . ?
O31E C76E C77E C79E 46(3) . . . . ?
O31E C76E C77E C80E 166(3) . . . . ?
O32E Cr1E O30E C71E -91(3) . . . . ?
O32E C76E C77E C78E 91(3) . . . . ?
O32E C76E C77E C79E -151(3) . . . . ?
O32E C76E C77E C80E -31(3) . . . . ?
O1F C1F C2F C3F 174(2) . . . . ?
N1F C1F C2F C3F -7(3) . . . . ?
C1F N1F C5F Cl1F 175.8(15) . . . . ?
C1F N1F C5F C4F -2(4) . . . . ?
C1F C2F C3F C4F 11(4) . . . . ?
C2F C3F C4F C5F -11(5) . . . . ?
C3F C4F C5F Cl1F -172(2) . . . . ?
C3F C4F C5F N1F 6(5) . . . . ?
C5F N1F C1F O1F -178.2(18) . . . . ?
C5F N1F C1F C2F 3(3) . . . . ?

_smtbx_masks_special_details     ?
loop_
_smtbx_masks_void_nr
_smtbx_masks_void_average_x
_smtbx_masks_void_average_y
_smtbx_masks_void_average_z
_smtbx_masks_void_volume
_smtbx_masks_void_count_electrons
_smtbx_masks_void_content
1 0.000 -0.883 -0.307 7650.1 1708.5 '78 MeCN'
2 0.356 0.846 0.503 560.6 94.6 '4 MeCN'
3 0.478 0.590 0.806 8.8 0.0 ?
4 0.492 0.005 0.090 11.1 0.0 ?
5 0.644 0.154 0.497 560.6 96.0 '4 MeCN'
6 0.508 -0.005 0.910 11.1 0.0 ?
7 0.522 0.410 0.194 8.8 0.0 ?

_smtbx_masks_void_probe_radius   1.2
_smtbx_masks_void_truncation_radius 1.2
_shelx_res_file                  
;
TITL lrepw391_a.res in P-1
    lrepw391.res
    created by SHELXL-2019/3 at 11:41:42 on 18-Apr-2023
REM Old TITL LREPW391 in P-1 #2
REM SHELXT solution in P-1
REM R1 0.336, Rweak 0.082, Alpha 0.147, Orientation as input
REM Formula found by SHELXT: C261 N60 O74 Cr20 Ni10 F77
CELL 1.54184 22.99537 34.993971 37.875634 76.4945 74.9688 77.1847
ZERR 1 0.000847 0.00097 0.001043 0.0024 0.0028 0.0027
LATT 1
SFAC C H Cl Cr F N Ni O
UNIT 675.51 1072 9.17 42 48 21.17 18 236.83
EQIV $1 1-X,2-Y,-Z
SIMU
RIGU
SADI O10C C21C O10C C21F O9C C21C O9C C21F
DFIX 1.45 0.01 N302 C312 N302 C313
EADP O6D O1F
FLAT O1F C1F N1F C5F C4F C3F C2F Cl1F
EADP Cr1A Ni1A
EADP Cr2A Ni2A
EADP Cr3A Ni3A
EADP Cr4A Ni4A
EADP Cr5A Ni5A
EADP Cr6A Ni6A
EADP Cr7A Ni7A
EADP Cr8A Ni8A
EADP Cr1B Ni1B
EADP Cr2B Ni2B
EADP Cr3B Ni3B
EADP Cr4B Ni4B
EADP Cr5B Ni5B
EADP Cr6B Ni6B
EADP Cr7B Ni7B
EADP Cr8B Ni8B
EADP Cr1C Ni1C
EADP Cr2C Ni2C
EADP Cr3C Ni3C
EADP Cr4C Ni4C
EADP Cr5C Ni5C
EADP Cr6C Ni6C
EADP Cr7C Ni7C
EADP Cr8C Ni8C
EADP Cr1E Ni1E
EADP Cr2E Ni2E
EADP Cr3E Ni3E
EADP Cr4E Ni4E
EADP Cr5E Ni5E
EADP Cr6E Ni6E
EADP Cr7E Ni7E
EADP Cr8E Ni8E
DFIX -2.2 H317 H317_$1
EXYZ O6D O1F
EXYZ Cr1A Ni1A
EXYZ Cr2A Ni2A
EXYZ Cr3A Ni3A
EXYZ Cr4A Ni4A
EXYZ Cr5A Ni5A
EXYZ Cr6A Ni6A
EXYZ Cr7A Ni7A
EXYZ Cr8A Ni8A
EXYZ Cr1B Ni1B
EXYZ Cr2B Ni2B
EXYZ Cr3B Ni3B
EXYZ Cr4B Ni4B
EXYZ Cr5B Ni5B
EXYZ Cr6B Ni6B
EXYZ Cr7B Ni7B
EXYZ Cr8B Ni8B
EXYZ Cr1C Ni1C
EXYZ Cr2C Ni2C
EXYZ Cr3C Ni3C
EXYZ Cr4C Ni4C
EXYZ Cr5C Ni5C
EXYZ Cr6C Ni6C
EXYZ Cr7C Ni7C
EXYZ Cr8C Ni8C
EXYZ Cr1E Ni1E
EXYZ Cr2E Ni2E
EXYZ Cr3E Ni3E
EXYZ Cr4E Ni4E
EXYZ Cr5E Ni5E
EXYZ Cr6E Ni6E
EXYZ Cr7E Ni7E
EXYZ Cr8E Ni8E

L.S. 64
PLAN  99
SIZE 0.171 0.232 0.521
TEMP -123.12(10)
CONF
BOND $H
LIST 6
MORE -1
ABIN
fmap 2
acta
OMIT 2 -4 4
OMIT -4 5 1
OMIT 5 5 10
OMIT 3 0 1
OMIT 2 4 6
OMIT 7 4 4
OMIT 6 -3 1
OMIT 1 -5 2
OMIT 0 -4 4
OMIT 2 8 2
OMIT -5 5 3
OMIT 1 5 2
OMIT -4 3 6
OMIT 3 2 6
REM <olex2.extras>
REM <HklSrc "%.\\LREPW391.hkl">
REM </olex2.extras>

WGHT    0.160000
FVAR       0.61657   0.54906   0.41175   0.43174
N101  6    0.367852    0.518652    0.709673    11.00000    0.17961    0.08438 =
         0.08825   -0.03897    0.02975   -0.06539
N102  6    0.249952    0.674415    0.871387    11.00000    0.13285    0.08012 =
         0.08043   -0.03336   -0.00215   -0.01859
AFIX  23
H10M  2    0.275030    0.651678    0.879195    11.00000   -1.20000
H10N  2    0.212785    0.667908    0.873704    11.00000   -1.20000
AFIX   0
C101  1    0.325279    0.495073    0.719111    11.00000    0.17064    0.11324 =
         0.12831   -0.04284    0.04040   -0.08145
C102  1    0.272500    0.502760    0.746280    11.00000    0.19203    0.14634 =
         0.15595   -0.07711    0.06482   -0.09676
AFIX  43
H102  2    0.243624    0.485154    0.754062    11.00000   -1.20000
AFIX   0
C103  1    0.262739    0.536152    0.761686    11.00000    0.18813    0.12896 =
         0.13412   -0.06373    0.05026   -0.07893
AFIX  43
H103  2    0.225836    0.542165    0.779309    11.00000   -1.20000
AFIX   0
C104  1    0.304631    0.560678    0.752274    11.00000    0.17838    0.10990 =
         0.10197   -0.05245    0.04053   -0.06136
C105  1    0.357649    0.549916    0.726108    11.00000    0.16199    0.09152 =
         0.07842   -0.03167    0.01536   -0.05097
AFIX  43
H105  2    0.388463    0.566025    0.719634    11.00000   -1.20000
AFIX   0
C106  1    0.298370    0.595179    0.770976    11.00000    0.16032    0.08623 =
         0.08291   -0.02834    0.01148   -0.04192
C107  1    0.243585    0.618886    0.778591    11.00000    0.15327    0.11687 =
         0.11109   -0.05515    0.01800   -0.04853
AFIX  43
H107  2    0.210215    0.614121    0.770761    11.00000   -1.20000
AFIX   0
C108  1    0.234311    0.650029    0.797493    11.00000    0.15122    0.11536 =
         0.10569   -0.05253   -0.00449   -0.02166
AFIX  43
H108  2    0.195051    0.666026    0.802727    11.00000   -1.20000
AFIX   0
C109  1    0.282017    0.657448    0.808472    11.00000    0.15350    0.08780 =
         0.07542   -0.03662    0.00773   -0.01867
C110  1    0.338206    0.634412    0.800233    11.00000    0.14836    0.08193 =
         0.09075   -0.03453   -0.00209   -0.01682
AFIX  43
H110  2    0.371861    0.639326    0.807667    11.00000   -1.20000
AFIX   0
C111  1    0.346153    0.603199    0.780590    11.00000    0.15639    0.08412 =
         0.08732   -0.02712    0.00520   -0.02820
AFIX  43
H111  2    0.385564    0.587764    0.774127    11.00000   -1.20000
AFIX   0
C112  1    0.274570    0.688882    0.831932    11.00000    0.11899    0.08301 =
         0.07833   -0.02978   -0.00312   -0.01934
AFIX  23
H11A  2    0.314772    0.696467    0.829055    11.00000   -1.20000
H11B  2    0.246763    0.713009    0.822803    11.00000   -1.20000
AFIX   0
C113  1    0.242889    0.702413    0.896135    11.00000    0.14452    0.08151 =
         0.08849   -0.03569   -0.00714   -0.01454
AFIX  23
H11C  2    0.215843    0.727400    0.887927    11.00000   -1.20000
H11D  2    0.283252    0.709026    0.894636    11.00000   -1.20000
AFIX   0
C114  1    0.216526    0.685198    0.935205    11.00000    0.15891    0.10385 =
         0.08054   -0.03529   -0.00947   -0.02212
AFIX  23
H11E  2    0.242735    0.659521    0.942673    11.00000   -1.20000
H11F  2    0.175663    0.679481    0.936511    11.00000   -1.20000
AFIX  66
C115  1    0.210294    0.711647    0.962542    11.00000    0.20644    0.14463 =
         0.09476   -0.06299   -0.01726   -0.00347
C116  1    0.259582    0.712734    0.976928    11.00000    0.24773    0.41610 =
         0.22746   -0.22734   -0.02012   -0.06085
AFIX  43
H116  2    0.298620    0.697856    0.968373    11.00000   -1.20000
AFIX  65
C117  1    0.251752    0.735589    1.003833    11.00000    0.37715    0.40394 =
         0.27852   -0.23493   -0.03959   -0.12806
AFIX  43
H117  2    0.285439    0.736331    1.013665    11.00000   -1.20000
AFIX  65
C118  1    0.194634    0.757357    1.016351    11.00000    0.50567    0.22551 =
         0.26876   -0.18158   -0.07587   -0.03046
AFIX  43
H118  2    0.189283    0.772978    1.034738    11.00000   -1.20000
AFIX  65
C119  1    0.145345    0.756271    1.001964    11.00000    0.46335    0.29842 =
         0.23644   -0.18933   -0.11217    0.14704
AFIX  43
H119  2    0.106308    0.771149    1.010520    11.00000   -1.20000
AFIX  65
C120  1    0.153174    0.733416    0.975060    11.00000    0.32327    0.30749 =
         0.19776   -0.15953   -0.09505    0.11024
AFIX  43
H120  2    0.119488    0.732674    0.965228    11.00000   -1.20000
AFIX   0
SAME 0.02 0.04 N101 > C120
N201  6    0.654329    0.638068    0.577005    11.00000    0.13562    0.07708 =
         0.09063   -0.00193   -0.02803   -0.05540
N202  6    0.844079    0.843854    0.511078    11.00000    0.07032    0.06612 =
         0.12321   -0.02638   -0.00074   -0.01985
AFIX  23
H20M  2    0.846155    0.838396    0.535461    11.00000   -1.20000
H20N  2    0.804494    0.853958    0.509796    11.00000   -1.20000
AFIX   0
C201  1    0.657919    0.621061    0.612267    11.00000    0.18606    0.09263 =
         0.10680    0.00846   -0.04643   -0.07800
AFIX  43
H201  2    0.633947    0.601074    0.625093    11.00000   -1.20000
AFIX   0
C202  1    0.695261    0.631547    0.630673    11.00000    0.21943    0.10939 =
         0.12682    0.02320   -0.08295   -0.08695
AFIX  43
H202  2    0.697371    0.618806    0.655483    11.00000   -1.20000
AFIX   0
C203  1    0.729331    0.661095    0.611851    11.00000    0.19749    0.10097 =
         0.13205    0.00571   -0.06373   -0.07355
AFIX  43
H203  2    0.754726    0.668861    0.624150    11.00000   -1.20000
AFIX   0
C204  1    0.727336    0.679270    0.576200    11.00000    0.12496    0.06761 =
         0.10939   -0.00917   -0.02850   -0.03739
C205  1    0.688538    0.666650    0.560310    11.00000    0.11865    0.06831 =
         0.09653   -0.01255   -0.01852   -0.04086
AFIX  43
H205  2    0.685911    0.679261    0.535545    11.00000   -1.20000
AFIX   0
C206  1    0.762740    0.711650    0.555646    11.00000    0.10332    0.06513 =
         0.14440   -0.01419   -0.02928   -0.02891
C207  1    0.817839    0.712779    0.561439    11.00000    0.11452    0.08524 =
         0.24748   -0.00129   -0.05900   -0.03915
AFIX  43
H207  2    0.834959    0.692064    0.578903    11.00000   -1.20000
AFIX   0
C208  1    0.850186    0.743405    0.542561    11.00000    0.09029    0.08084 =
         0.24462   -0.00549   -0.03066   -0.02582
AFIX  43
H208  2    0.889289    0.742942    0.546824    11.00000   -1.20000
AFIX   0
C209  1    0.826293    0.774072    0.518004    11.00000    0.07591    0.07564 =
         0.16419   -0.04117    0.00756   -0.02049
C210  1    0.771144    0.772832    0.510730    11.00000    0.09150    0.07607 =
         0.12139   -0.03137    0.00823   -0.02885
AFIX  43
H210  2    0.754570    0.792977    0.492637    11.00000   -1.20000
AFIX   0
C211  1    0.739729    0.741528    0.530307    11.00000    0.09275    0.07658 =
         0.11633   -0.02617   -0.01394   -0.03210
AFIX  43
H211  2    0.701162    0.741211    0.525703    11.00000   -1.20000
AFIX   0
C212  1    0.863120    0.806461    0.496241    11.00000    0.08507    0.07944 =
         0.18526   -0.04879    0.02398   -0.03244
AFIX  23
H21A  2    0.906816    0.796327    0.496442    11.00000   -1.20000
H21B  2    0.859029    0.812328    0.470045    11.00000   -1.20000
AFIX   0
C213  1    0.882686    0.874290    0.490428    11.00000    0.07722    0.06884 =
         0.12618   -0.01796   -0.01195   -0.02772
AFIX  23
H21C  2    0.924406    0.865286    0.495145    11.00000   -1.20000
H21D  2    0.885719    0.877330    0.463392    11.00000   -1.20000
AFIX   0
C214  1    0.856670    0.913156    0.502011    11.00000    0.10688    0.07880 =
         0.11804   -0.02204    0.00178   -0.03128
AFIX  23
H21E  2    0.854622    0.910096    0.528938    11.00000   -1.20000
H21F  2    0.814460    0.921594    0.498027    11.00000   -1.20000
AFIX  66
C215  1    0.894011    0.945215    0.480704    11.00000    0.10522    0.07581 =
         0.11916   -0.02129   -0.00917   -0.03721
C216  1    0.949321    0.946693    0.488364    11.00000    0.13289    0.11732 =
         0.14416   -0.01628   -0.04236   -0.05985
AFIX  43
H216  2    0.965326    0.926710    0.506788    11.00000   -1.20000
AFIX  65
C217  1    0.981214    0.977408    0.469067    11.00000    0.14769    0.13871 =
         0.18755   -0.02891   -0.03858   -0.07891
AFIX  43
H217  2    1.019016    0.978417    0.474302    11.00000   -1.20000
AFIX  65
C218  1    0.957798    1.006645    0.442110    11.00000    0.17359    0.13613 =
         0.19985    0.00634   -0.03971   -0.10357
AFIX  43
H218  2    0.979595    1.027638    0.428921    11.00000   -1.20000
AFIX  65
C219  1    0.902488    1.005168    0.434450    11.00000    0.14311    0.12106 =
         0.19738    0.03498   -0.03814   -0.06879
AFIX  43
H219  2    0.886484    1.025151    0.416026    11.00000   -1.20000
AFIX  65
C220  1    0.870594    0.974454    0.453747    11.00000    0.13062    0.11570 =
         0.16099    0.01407   -0.04387   -0.05822
AFIX  43
H220  2    0.832792    0.973444    0.448511    11.00000   -1.20000
AFIX   0
SAME 0.02 0.04 N101 > C120
N301  6    0.590944    0.696953    0.364757    11.00000    0.12101    0.05343 =
         0.06574   -0.00312   -0.00368   -0.02902
N302  6    0.566318    0.850945    0.144584    11.00000    0.27568    0.11728 =
         0.06998   -0.00291    0.00527    0.02536
AFIX  23
H30M  2    0.577092    0.869157    0.154260    11.00000   -1.20000
H30N  2    0.525263    0.852056    0.153047    11.00000   -1.20000
AFIX   0
C301  1    0.578908    0.722087    0.388755    11.00000    0.16533    0.06466 =
         0.07578   -0.00951   -0.01138   -0.03738
AFIX  43
H301  2    0.577217    0.711511    0.414425    11.00000   -1.20000
AFIX   0
C302  1    0.569044    0.762616    0.376916    11.00000    0.22477    0.06143 =
         0.08059   -0.01767   -0.00523   -0.04618
AFIX  43
H302  2    0.561083    0.780125    0.394015    11.00000   -1.20000
AFIX   0
C303  1    0.570933    0.777450    0.339567    11.00000    0.19850    0.05828 =
         0.08022   -0.00768    0.00667   -0.03437
AFIX  43
H303  2    0.563818    0.805533    0.331255    11.00000   -1.20000
AFIX   0
C304  1    0.582483    0.753560    0.314551    11.00000    0.11774    0.05908 =
         0.08133   -0.01092    0.00387   -0.02931
C305  1    0.592924    0.712566    0.329021    11.00000    0.11927    0.06538 =
         0.07199   -0.00257   -0.00488   -0.02922
AFIX  43
H305  2    0.602041    0.694717    0.312128    11.00000   -1.20000
AFIX   0
C306  1    0.586278    0.769779    0.274570    11.00000    0.14253    0.06297 =
         0.07970   -0.01036   -0.00365   -0.03089
C307  1    0.554478    0.805160    0.264677    11.00000    0.35909    0.08735 =
         0.08930   -0.01976   -0.05675    0.02034
AFIX  43
H307  2    0.533059    0.820493    0.283209    11.00000   -1.20000
AFIX   0
C308  1    0.551490    0.820536    0.228020    11.00000    0.41792    0.09013 =
         0.09290   -0.01199   -0.05865    0.03421
AFIX  43
H308  2    0.523978    0.844469    0.222115    11.00000   -1.20000
AFIX   0
C309  1    0.588345    0.801361    0.199611    11.00000    0.20730    0.07464 =
         0.07463   -0.00300   -0.01839   -0.00848
C310  1    0.614903    0.765587    0.210181    11.00000    0.29826    0.08602 =
         0.08123   -0.00726    0.01148    0.02695
AFIX  43
H310  2    0.633538    0.749164    0.192152    11.00000   -1.20000
AFIX   0
C311  1    0.617133    0.750231    0.247278    11.00000    0.31100    0.07761 =
         0.07839    0.00201    0.00390    0.01289
AFIX  43
H311  2    0.641510    0.724930    0.253341    11.00000   -1.20000
AFIX   0
C312  1    0.594063    0.813953    0.159426    11.00000    0.34624    0.10463 =
         0.09096   -0.01209   -0.04369    0.01179
AFIX  23
H31A  2    0.638273    0.811763    0.147952    11.00000   -1.20000
H31B  2    0.578818    0.794108    0.150919    11.00000   -1.20000
AFIX   0
C313  1    0.577798    0.864388    0.103830    11.00000    0.21276    0.10458 =
         0.07913   -0.01693   -0.02345   -0.01070
AFIX  23
H31C  2    0.599720    0.887341    0.096764    11.00000   -1.20000
H31D  2    0.604182    0.842563    0.091594    11.00000   -1.20000
AFIX   0
C314  1    0.523073    0.875621    0.091359    11.00000    0.19478    0.18982 =
         0.10627   -0.02555   -0.01256   -0.06820
AFIX  23
H31E  2    0.495133    0.895899    0.105000    11.00000   -1.20000
H31F  2    0.502830    0.852140    0.096240    11.00000   -1.20000
AFIX  66
C315  1    0.536469    0.892722    0.049677    11.00000    0.26568    0.14539 =
         0.10683   -0.01552   -0.04690   -0.06537
C316  1    0.529005    0.933683    0.036642    11.00000    0.43289    0.14067 =
         0.14151   -0.01575   -0.07214   -0.03291
AFIX  43
H316  2    0.518354    0.951459    0.053702    11.00000   -1.20000
AFIX  65
C317  1    0.537127    0.948636   -0.001355    11.00000    0.45532    0.16600 =
         0.15223    0.02112   -0.11023    0.02812
AFIX  43
H317  2    0.532026    0.976631   -0.010264    11.00000   -1.20000
AFIX  65
C318  1    0.552711    0.922629   -0.026317    11.00000    0.31275    0.23159 =
         0.10781    0.01299   -0.06502   -0.04192
AFIX  43
H318  2    0.558262    0.932849   -0.052287    11.00000   -1.20000
AFIX  65
C319  1    0.560175    0.881667   -0.013282    11.00000    0.26350    0.22318 =
         0.09564    0.00036    0.00834   -0.08509
AFIX  43
H319  2    0.570827    0.863892   -0.030343    11.00000   -1.20000
AFIX  65
C320  1    0.552054    0.866714    0.024715    11.00000    0.28705    0.16292 =
         0.08859   -0.01350   -0.01044   -0.08431
AFIX  43
H320  2    0.557155    0.838719    0.033624    11.00000   -1.20000
AFIX   0

CR1A  4    0.260054    0.816490    0.806572    10.87500    0.13603    0.08851 =
         0.14464   -0.00728    0.00471   -0.02868
CR2A  4    0.396565    0.767989    0.824767    10.87500    0.11738    0.10136 =
         0.23334   -0.04383    0.01252   -0.02451
CR3A  4    0.450785    0.672663    0.860663    10.87500    0.11283    0.13519 =
         0.19874   -0.03337   -0.01607   -0.00792
CR4A  4    0.388124    0.590710    0.905889    10.87500    0.16091    0.08993 =
         0.12616   -0.04916   -0.04208    0.01249
CR5A  4    0.247641    0.563353    0.921898    10.87500    0.17974    0.07718 =
         0.11537   -0.01542   -0.03579   -0.01822
CR6A  4    0.108720    0.612669    0.905811    10.87500    0.16034    0.09849 =
         0.13307    0.01418   -0.03826   -0.05088
CR7A  4    0.059496    0.710126    0.872240    10.87500    0.12992    0.09915 =
         0.13225    0.00258   -0.02800   -0.03281
CR8A  4    0.124868    0.786802    0.817761    10.87500    0.14485    0.08541 =
         0.14413    0.00407   -0.02275   -0.02653
NI1A  7    0.260054    0.816490    0.806572    10.12500    0.13603    0.08851 =
         0.14464   -0.00728    0.00471   -0.02868
NI2A  7    0.396565    0.767989    0.824767    10.12500    0.11738    0.10136 =
         0.23334   -0.04383    0.01252   -0.02451
NI3A  7    0.450785    0.672663    0.860663    10.12500    0.11283    0.13519 =
         0.19874   -0.03337   -0.01607   -0.00792
NI4A  7    0.388124    0.590710    0.905889    10.12500    0.16091    0.08993 =
         0.12616   -0.04916   -0.04208    0.01249
NI5A  7    0.247641    0.563353    0.921898    10.12500    0.17974    0.07718 =
         0.11537   -0.01542   -0.03579   -0.01822
NI6A  7    0.108720    0.612669    0.905811    10.12500    0.16034    0.09849 =
         0.13307    0.01418   -0.03826   -0.05088
NI7A  7    0.059496    0.710126    0.872240    10.12500    0.12992    0.09915 =
         0.13225    0.00258   -0.02800   -0.03281
NI8A  7    0.124868    0.786802    0.817761    10.12500    0.14485    0.08541 =
         0.14413    0.00407   -0.02275   -0.02653
F1A   5    0.320524    0.769669    0.811852    11.00000    0.12678    0.08705 =
         0.12283   -0.03344    0.01210   -0.02566
F2A   5    0.387277    0.718522    0.858839    11.00000    0.11971    0.10555 =
         0.17297   -0.04962   -0.01259   -0.00621
F3A   5    0.391673    0.638671    0.867956    11.00000    0.14012    0.10416 =
         0.11934   -0.03919   -0.01911    0.01065
F4A   5    0.300700    0.603713    0.913194    11.00000    0.14279    0.08003 =
         0.10167   -0.03781   -0.02923   -0.00046
F5A   5    0.198440    0.602264    0.890807    11.00000    0.16867    0.07752 =
         0.11862   -0.01034   -0.03543   -0.03194
F6A   5    0.116248    0.669960    0.894178    11.00000    0.14347    0.09146 =
         0.11118    0.00032   -0.03099   -0.04111
F7A   5    0.128468    0.731032    0.838417    11.00000    0.13716    0.08562 =
         0.12398   -0.00540   -0.02026   -0.03308
F8A   5    0.198016    0.785803    0.834291    11.00000    0.12054    0.07442 =
         0.12754   -0.00917   -0.00531   -0.02034
O1A   8    0.322832    0.847947    0.775655    11.00000    0.17966    0.11185 =
         0.17659    0.01148    0.00375   -0.05748
O2A   8    0.407704    0.817025    0.791963    11.00000    0.14526    0.10390 =
         0.25833   -0.01840    0.02787   -0.03850
C1A   1    0.379098    0.842210    0.771307    11.00000    0.15648    0.12370 =
         0.18246   -0.02496    0.04765   -0.04398
C2A   1    0.413156    0.871852    0.741296    11.00000    0.21546    0.14523 =
         0.18219   -0.05501    0.07183   -0.09636
C3A   1    0.383165    0.912379    0.743268    11.00000    0.37975    0.13236 =
         0.29781   -0.06605    0.15812   -0.11579
AFIX  33
H3AA  2    0.382076    0.918017    0.767610    11.00000   -1.50000
H3AB  2    0.405718    0.930752    0.723620    11.00000   -1.50000
H3AC  2    0.341329    0.915897    0.739912    11.00000   -1.50000
AFIX   0
C4A   1    0.415073    0.862911    0.704167    11.00000    0.33602    0.16790 =
         0.16657   -0.03291    0.04947   -0.12373
AFIX  33
H4AA  2    0.435492    0.835353    0.703025    11.00000   -1.50000
H4AB  2    0.373296    0.866338    0.700742    11.00000   -1.50000
H4AC  2    0.437685    0.881193    0.684450    11.00000   -1.50000
AFIX   0
C5A   1    0.479208    0.864917    0.745430    11.00000    0.28466    0.36000 =
         0.35813    0.13155   -0.04669   -0.24057
AFIX  33
H5AA  2    0.498081    0.837164    0.743958    11.00000   -1.50000
H5AB  2    0.502058    0.882817    0.725425    11.00000   -1.50000
H5AC  2    0.479868    0.870319    0.769560    11.00000   -1.50000
AFIX   0
SAME 0.02 0.04 O1A > C5A
O3A   8    0.267889    0.830411    0.851656    11.00000    0.13823    0.09231 =
         0.15036   -0.04508    0.00907   -0.02379
O4A   8    0.356130    0.797134    0.864257    11.00000    0.17875    0.13758 =
         0.24613   -0.09398   -0.06534   -0.00388
C6A   1    0.307959    0.820967    0.869979    11.00000    0.16485    0.10121 =
         0.12186   -0.03196    0.01599   -0.05027
C7A   1    0.304282    0.843536    0.901818    11.00000    0.27500    0.15811 =
         0.18446   -0.07942    0.00863   -0.09054
C8A   1    0.331345    0.814541    0.932400    11.00000    0.44583    0.46866 =
         0.17182   -0.08719   -0.08474   -0.02808
AFIX  33
H8AA  2    0.374202    0.804112    0.922330    11.00000   -1.50000
H8AB  2    0.328922    0.828364    0.952587    11.00000   -1.50000
H8AC  2    0.308384    0.792423    0.942032    11.00000   -1.50000
AFIX   0
C9A   1    0.239226    0.861275    0.913959    11.00000    0.28335    0.25005 =
         0.23324   -0.16373    0.05022   -0.06407
AFIX  33
H9AA  2    0.215253    0.839941    0.925804    11.00000   -1.50000
H9AB  2    0.235694    0.878388    0.931793    11.00000   -1.50000
H9AC  2    0.223741    0.877218    0.892305    11.00000   -1.50000
AFIX   0
C10A  1    0.343787    0.874389    0.883439    11.00000    0.36715    0.24538 =
         0.42565   -0.20805    0.10183   -0.19136
AFIX  33
H10D  2    0.386172    0.861257    0.875945    11.00000   -1.50000
H10E  2    0.329577    0.890489    0.861412    11.00000   -1.50000
H10F  2    0.341530    0.891659    0.900901    11.00000   -1.50000
AFIX   0
SAME 0.02 0.04 O1A > C5A
O5A   8    0.472768    0.767440    0.839488    11.00000    0.14304    0.15700 =
         0.43182   -0.02641   -0.09310   -0.04505
O6A   8    0.512484    0.704597    0.852365    11.00000    0.13597    0.19907 =
         0.30550   -0.01084   -0.03464   -0.03840
C11A  1    0.513644    0.740265    0.849010    11.00000    0.13640    0.20328 =
         0.40453   -0.00985   -0.09139   -0.04252
C12A  1    0.570376    0.751783    0.855675    11.00000    0.16919    0.29051 =
         0.45874    0.01145   -0.10560   -0.11358
C13A  1    0.553018    0.785461    0.876645    11.00000    0.33535    0.42478 =
         0.80431   -0.20976   -0.20555   -0.13165
AFIX  33
H13D  2    0.528777    0.808201    0.863316    11.00000   -1.50000
H13E  2    0.528838    0.776843    0.901568    11.00000   -1.50000
H13F  2    0.590083    0.793376    0.878772    11.00000   -1.50000
AFIX   0
C14A  1    0.605008    0.766063    0.816770    11.00000    0.23691    0.68132 =
         0.51992    0.10585   -0.04429   -0.30400
AFIX  33
H14D  2    0.579098    0.788473    0.804250    11.00000   -1.50000
H14E  2    0.642002    0.774744    0.818018    11.00000   -1.50000
H14F  2    0.616404    0.744243    0.802786    11.00000   -1.50000
AFIX   0
C15A  1    0.606526    0.718177    0.876085    11.00000    0.26698    0.37611 =
         0.67256    0.07060   -0.26058   -0.12260
AFIX  33
H15D  2    0.618248    0.695868    0.862686    11.00000   -1.50000
H15E  2    0.643378    0.726358    0.878213    11.00000   -1.50000
H15F  2    0.582133    0.709825    0.901009    11.00000   -1.50000
AFIX   0
SAME 0.02 0.04 O1A > C5A
O7A   8    0.440977    0.739855    0.784245    11.00000    0.16405    0.10604 =
         0.20483   -0.01030    0.08320    0.00302
O8A   8    0.462876    0.676833    0.807464    11.00000    0.14811    0.10591 =
         0.19537   -0.01291    0.01941    0.00756
C16A  1    0.463524    0.704319    0.780623    11.00000    0.14327    0.11154 =
         0.19442   -0.01643    0.06128    0.01216
C17A  1    0.495111    0.696690    0.741180    11.00000    0.20993    0.12716 =
         0.20168   -0.01685    0.08729   -0.00656
C18A  1    0.488187    0.734413    0.712432    11.00000    0.23056    0.14180 =
         0.20896    0.00382    0.07041   -0.04300
AFIX  33
H18D  2    0.504201    0.755070    0.718760    11.00000   -1.50000
H18E  2    0.511010    0.729055    0.687873    11.00000   -1.50000
H18F  2    0.444855    0.743603    0.712000    11.00000   -1.50000
AFIX   0
C19A  1    0.562336    0.682793    0.740395    11.00000    0.20364    0.40290 =
         0.27953    0.02559    0.08980    0.06847
AFIX  33
H19D  2    0.578808    0.703388    0.746492    11.00000   -1.50000
H19E  2    0.567947    0.658101    0.758682    11.00000   -1.50000
H19F  2    0.583919    0.677865    0.715500    11.00000   -1.50000
AFIX   0
C20A  1    0.470687    0.664749    0.731770    11.00000    0.47078    0.18069 =
         0.24191   -0.07929    0.16226   -0.14629
AFIX  33
H20D  2    0.426999    0.673435    0.732190    11.00000   -1.50000
H20E  2    0.492556    0.659877    0.706902    11.00000   -1.50000
H20F  2    0.476584    0.640113    0.750085    11.00000   -1.50000
AFIX   0
SAME 0.02 0.04 O1A > C5A
O9A   8    0.515919    0.626679    0.859579    11.00000    0.12405    0.19411 =
         0.23299   -0.00478   -0.00559    0.01247
O10A  8    0.476084    0.576586    0.896999    11.00000    0.15159    0.12715 =
         0.17190   -0.05881   -0.04642    0.03178
C21A  1    0.519096    0.590882    0.875354    11.00000    0.13922    0.16483 =
         0.16045   -0.03906   -0.02172    0.04332
C22A  1    0.582052    0.563896    0.868296    11.00000    0.17860    0.23874 =
         0.18349   -0.04203   -0.00683    0.07030
C23A  1    0.625169    0.582779    0.879586    11.00000    0.12514    0.35089 =
         0.34343   -0.03903   -0.04404    0.03324
AFIX  33
H23G  2    0.625580    0.609973    0.865254    11.00000   -1.50000
H23H  2    0.611737    0.583646    0.906191    11.00000   -1.50000
H23I  2    0.666391    0.567069    0.874697    11.00000   -1.50000
AFIX   0
C24A  1    0.600486    0.564801    0.826196    11.00000    0.23826    0.32910 =
         0.17570   -0.02964    0.01663    0.12807
AFIX  33
H24G  2    0.572171    0.552425    0.818943    11.00000   -1.50000
H24H  2    0.598951    0.592517    0.812948    11.00000   -1.50000
H24I  2    0.642109    0.550038    0.819812    11.00000   -1.50000
AFIX   0
C25A  1    0.579084    0.522026    0.889205    11.00000    0.25059    0.22214 =
         0.23376   -0.04262   -0.05717    0.10077
AFIX  33
H25G  2    0.550431    0.510948    0.880916    11.00000   -1.50000
H25H  2    0.619768    0.505608    0.884428    11.00000   -1.50000
H25I  2    0.565114    0.522185    0.915921    11.00000   -1.50000
AFIX   0
SAME 0.02 0.04 O1A > C5A
O11A  8    0.440091    0.668336    0.914389    11.00000    0.18063    0.17193 =
         0.16831   -0.04184   -0.05758   -0.06180
O12A  8    0.388406    0.622132    0.943100    11.00000    0.17917    0.11034 =
         0.12123   -0.05254   -0.03891   -0.00844
C26A  1    0.417026    0.647436    0.943195    11.00000    0.16731    0.10971 =
         0.15763   -0.04791   -0.04379   -0.01057
C27A  1    0.429987    0.649582    0.980585    11.00000    0.26106    0.13928 =
         0.19219   -0.08022   -0.08291   -0.03676
C28A  1    0.432302    0.692726    0.979447    11.00000    0.30489    0.14394 =
         0.20685   -0.08790   -0.04771   -0.04410
AFIX  33
H28D  2    0.392050    0.708979    0.978089    11.00000   -1.50000
H28E  2    0.443667    0.694986    1.001995    11.00000   -1.50000
H28F  2    0.462691    0.702164    0.957519    11.00000   -1.50000
AFIX   0
C29A  1    0.379755    0.634869    1.011454    11.00000    0.52767    0.33499 =
         0.14484   -0.04230   -0.08021   -0.24742
AFIX  33
H29D  2    0.341036    0.652929    1.009497    11.00000   -1.50000
H29E  2    0.376341    0.608031    1.009561    11.00000   -1.50000
H29F  2    0.389059    0.634030    1.035479    11.00000   -1.50000
AFIX   0
C30A  1    0.489279    0.622979    0.982659    11.00000    0.40811    0.22491 =
         0.40415   -0.16590   -0.29340    0.08775
AFIX  33
H30D  2    0.521318    0.633187    0.962248    11.00000   -1.50000
H30E  2    0.499250    0.622066    1.006510    11.00000   -1.50000
H30F  2    0.486531    0.596067    0.980592    11.00000   -1.50000
AFIX   0
SAME 0.02 0.04 O1A > C5A
O13A  8    0.384782    0.545302    0.946403    11.00000    0.20043    0.10451 =
         0.15456   -0.02598   -0.07581   -0.00362
O14A  8    0.297659    0.523936    0.954036    11.00000    0.18758    0.09208 =
         0.13312   -0.02130   -0.03614    0.00033
C31A  1    0.347154    0.522834    0.962208    11.00000    0.21000    0.08054 =
         0.12251   -0.02978   -0.05684    0.00979
C32A  1    0.359522    0.492720    0.997185    11.00000    0.27746    0.09651 =
         0.14421   -0.01958   -0.08694    0.01818
C33A  1    0.330906    0.513163    1.030138    11.00000    0.28734    0.15846 =
         0.12618   -0.01996   -0.08994    0.02899
AFIX  33
H33D  2    0.349093    0.536884    1.027011    11.00000   -1.50000
H33E  2    0.286795    0.521090    1.031767    11.00000   -1.50000
H33F  2    0.338280    0.494767    1.053002    11.00000   -1.50000
AFIX   0
C34A  1    0.427683    0.479884    0.992787    11.00000    0.29146    0.23597 =
         0.19683    0.01869   -0.04334    0.11539
AFIX  33
H34D  2    0.446659    0.503202    0.989946    11.00000   -1.50000
H34E  2    0.436366    0.460510    1.014863    11.00000   -1.50000
H34F  2    0.444325    0.467599    0.970695    11.00000   -1.50000
AFIX   0
C35A  1    0.332708    0.456876    1.001374    11.00000    0.60277    0.13530 =
         0.22089    0.03057   -0.18536   -0.10084
AFIX  33
H35D  2    0.288296    0.464415    1.004289    11.00000   -1.50000
H35E  2    0.349992    0.444749    0.979223    11.00000   -1.50000
H35F  2    0.342032    0.437661    1.023391    11.00000   -1.50000
AFIX   0
SAME 0.02 0.04 O1A > C5A
O15A  8    0.392540    0.556737    0.871034    11.00000    0.19507    0.09966 =
         0.14535   -0.07161   -0.04483    0.02473
O16A  8    0.300132    0.540821    0.878395    11.00000    0.21958    0.08768 =
         0.13076   -0.05075   -0.03389   -0.02287
C36A  1    0.357749    0.535519    0.867314    11.00000    0.21763    0.07300 =
         0.10322   -0.03927   -0.04333    0.01495
C37A  1    0.387765    0.496827    0.851768    11.00000    0.29226    0.08848 =
         0.14547   -0.06758   -0.05239    0.02308
C38A  1    0.404906    0.467340    0.884323    11.00000    0.47483    0.09416 =
         0.20672   -0.06204   -0.12290    0.09517
AFIX  33
H38D  2    0.433043    0.477342    0.894032    11.00000   -1.50000
H38E  2    0.368069    0.463376    0.903778    11.00000   -1.50000
H38F  2    0.424887    0.441897    0.876581    11.00000   -1.50000
AFIX   0
C39A  1    0.443627    0.504742    0.821653    11.00000    0.32169    0.14253 =
         0.22846   -0.12723   -0.00160    0.03151
AFIX  33
H39D  2    0.431172    0.524192    0.800585    11.00000   -1.50000
H39E  2    0.470934    0.515370    0.831474    11.00000   -1.50000
H39F  2    0.465046    0.479803    0.813345    11.00000   -1.50000
AFIX   0
C40A  1    0.344653    0.483786    0.835180    11.00000    0.39791    0.12155 =
         0.17038   -0.08345   -0.07840   -0.02105
AFIX  33
H40D  2    0.334950    0.504206    0.813960    11.00000   -1.50000
H40E  2    0.363810    0.458569    0.826764    11.00000   -1.50000
H40F  2    0.306992    0.480049    0.853961    11.00000   -1.50000
AFIX   0
SAME 0.02 0.04 O1A > C5A
O17A  8    0.193608    0.523431    0.929745    11.00000    0.22311    0.07947 =
         0.17404    0.00942   -0.06485   -0.05028
O18A  8    0.103979    0.556383    0.916473    11.00000    0.22268    0.09823 =
         0.19259    0.02944   -0.07788   -0.06579
C41A  1    0.141371    0.525351    0.924326    11.00000    0.23670    0.09100 =
         0.20333    0.00420   -0.08280   -0.06114
C42A  1    0.113630    0.486077    0.936013    11.00000    0.32416    0.11972 =
         0.28721    0.02305   -0.07414   -0.10573
C43A  1    0.166883    0.453539    0.929393    11.00000    0.38523    0.09528 =
         0.49239   -0.09007   -0.07269   -0.08564
AFIX  33
H43D  2    0.196232    0.454050    0.943907    11.00000   -1.50000
H43E  2    0.152898    0.427745    0.937042    11.00000   -1.50000
H43F  2    0.186588    0.457394    0.902870    11.00000   -1.50000
AFIX   0
C44A  1    0.065210    0.488855    0.915634    11.00000    0.29634    0.24969 =
         0.39022   -0.10746   -0.03741   -0.16628
AFIX  33
H44D  2    0.032238    0.511000    0.921701    11.00000   -1.50000
H44E  2    0.082574    0.493523    0.888794    11.00000   -1.50000
H44F  2    0.048884    0.463874    0.922965    11.00000   -1.50000
AFIX   0
C45A  1    0.081382    0.481998    0.976680    11.00000    0.51167    0.24290 =
         0.31007    0.07485    0.00345   -0.17866
AFIX  33
H45D  2    0.111019    0.480008    0.991807    11.00000   -1.50000
H45E  2    0.049560    0.505427    0.980261    11.00000   -1.50000
H45F  2    0.062705    0.457920    0.984282    11.00000   -1.50000
AFIX   0
SAME 0.02 0.04 O1A > C5A
O19A  8    0.199250    0.582913    0.967693    11.00000    0.15823    0.11400 =
         0.12518   -0.01882   -0.01941   -0.01025
O20A  8    0.107185    0.612299    0.958045    11.00000    0.16656    0.12898 =
         0.11661    0.02499   -0.04236   -0.02901
C46A  1    0.145382    0.598508    0.977811    11.00000    0.15558    0.10592 =
         0.09912    0.01852   -0.02557   -0.02764
C47A  1    0.120857    0.598644    1.019806    11.00000    0.21544    0.22686 =
         0.09360    0.00660   -0.01961    0.01352
C48A  1    0.171756    0.602680    1.035900    11.00000    0.23946    0.34003 =
         0.11935   -0.08661   -0.05528    0.05262
AFIX  33
H48D  2    0.206058    0.580859    1.031200    11.00000   -1.50000
H48E  2    0.185210    0.628277    1.024241    11.00000   -1.50000
H48F  2    0.157292    0.601543    1.062785    11.00000   -1.50000
AFIX   0
C49A  1    0.102494    0.557620    1.037264    11.00000    0.52663    0.37496 =
         0.13832    0.06991    0.02017   -0.20252
AFIX  33
H49D  2    0.138769    0.536793    1.034135    11.00000   -1.50000
H49E  2    0.084414    0.556642    1.063840    11.00000   -1.50000
H49F  2    0.072577    0.553238    1.024961    11.00000   -1.50000
AFIX   0
C50A  1    0.066361    0.629269    1.024712    11.00000    0.33055    0.52244 =
         0.16774   -0.06452   -0.04863    0.23929
AFIX  33
H50D  2    0.035908    0.624057    1.013311    11.00000   -1.50000
H50E  2    0.049331    0.628789    1.051332    11.00000   -1.50000
H50F  2    0.077249    0.655524    1.012787    11.00000   -1.50000
AFIX   0
SAME 0.02 0.04 O1A > C5A
O21A  8    0.017025    0.624564    0.919324    11.00000    0.13431    0.12499 =
         0.17011    0.02595   -0.02769   -0.05437
O22A  8   -0.009558    0.690956    0.907513    11.00000    0.13188    0.14420 =
         0.16431    0.02110   -0.01000   -0.06164
C51A  1   -0.019893    0.655775    0.921540    11.00000    0.14006    0.13940 =
         0.17324    0.03721   -0.04246   -0.04664
C52A  1   -0.086814    0.654154    0.944223    11.00000    0.12141    0.18903 =
         0.26991    0.02686   -0.01958   -0.06381
C53A  1   -0.087988    0.620763    0.974959    11.00000    0.17377    0.33493 =
         0.41421    0.19852    0.03941   -0.04427
AFIX  33
H53D  2   -0.063699    0.623767    0.991609    11.00000   -1.50000
H53E  2   -0.130279    0.619907    0.988688    11.00000   -1.50000
H53F  2   -0.070782    0.595945    0.965446    11.00000   -1.50000
AFIX   0
C54A  1   -0.112723    0.692815    0.959531    11.00000    0.21551    0.29536 =
         0.45605   -0.13057    0.09201   -0.07967
AFIX  33
H54D  2   -0.112096    0.715659    0.938832    11.00000   -1.50000
H54E  2   -0.154879    0.692093    0.973574    11.00000   -1.50000
H54F  2   -0.087755    0.695403    0.975971    11.00000   -1.50000
AFIX   0
C55A  1   -0.122276    0.654039    0.915862    11.00000    0.15743    0.65307 =
         0.29173   -0.09533    0.01312   -0.19106
AFIX  33
H55D  2   -0.118467    0.677854    0.896327    11.00000   -1.50000
H55E  2   -0.105948    0.630113    0.904798    11.00000   -1.50000
H55F  2   -0.165444    0.654075    0.928041    11.00000   -1.50000
AFIX   0
SAME 0.02 0.04 O1A > C5A
O23A  8    0.101286    0.615068    0.853526    11.00000    0.20030    0.10030 =
         0.13571   -0.00450   -0.05454   -0.05661
O24A  8    0.057122    0.677422    0.837597    11.00000    0.17742    0.10188 =
         0.13701    0.00644   -0.06063   -0.03912
C56A  1    0.071621    0.641768    0.833422    11.00000    0.17194    0.11013 =
         0.14081    0.00488   -0.04271   -0.05210
C57A  1    0.048533    0.632299    0.802871    11.00000    0.20479    0.14191 =
         0.18862   -0.02363   -0.08331   -0.05978
C58A  1    0.075065    0.589417    0.799497    11.00000    0.22506    0.16370 =
         0.23014   -0.05034   -0.11192   -0.05003
AFIX  33
H58D  2    0.063345    0.571987    0.823545    11.00000   -1.50000
H58E  2    0.059336    0.582162    0.780707    11.00000   -1.50000
H58F  2    0.119722    0.586290    0.792049    11.00000   -1.50000
AFIX   0
C59A  1   -0.020994    0.638165    0.815958    11.00000    0.20550    0.19085 =
         0.25286   -0.05096   -0.09565   -0.05650
AFIX  33
H59D  2   -0.032075    0.619565    0.839345    11.00000   -1.50000
H59E  2   -0.036625    0.665617    0.819905    11.00000   -1.50000
H59F  2   -0.038872    0.633076    0.797019    11.00000   -1.50000
AFIX   0
C60A  1    0.064425    0.661008    0.767114    11.00000    0.25514    0.16960 =
         0.15912   -0.02278   -0.08169   -0.04646
AFIX  33
H60D  2    0.046163    0.688264    0.770838    11.00000   -1.50000
H60E  2    0.108944    0.658827    0.759237    11.00000   -1.50000
H60F  2    0.048557    0.654700    0.747894    11.00000   -1.50000
AFIX   0
SAME 0.02 0.04 O1A > C5A
O25A  8   -0.001336    0.751097    0.849456    11.00000    0.14109    0.11059 =
         0.18051    0.01567   -0.05290   -0.02740
O26A  8    0.051758    0.788621    0.800020    11.00000    0.17503    0.12375 =
         0.17783    0.02181   -0.06377   -0.05036
C61A  1    0.004219    0.776425    0.819356    11.00000    0.17103    0.12046 =
         0.21222    0.02712   -0.07195   -0.04398
C62A  1   -0.054788    0.794146    0.804932    11.00000    0.18348    0.15414 =
         0.26033    0.04037   -0.09569   -0.02470
C63A  1   -0.108591    0.790829    0.837535    11.00000    0.18023    0.44046 =
         0.35555    0.13414   -0.05837    0.03803
AFIX  33
H63D  2   -0.109140    0.762668    0.848848    11.00000   -1.50000
H63E  2   -0.105071    0.805205    0.855998    11.00000   -1.50000
H63F  2   -0.146532    0.802459    0.828950    11.00000   -1.50000
AFIX   0
C64A  1   -0.056238    0.768063    0.778079    11.00000    0.34092    0.16077 =
         0.47684   -0.03077   -0.27410   -0.00611
AFIX  33
H64D  2   -0.057782    0.740615    0.791521    11.00000   -1.50000
H64E  2   -0.092480    0.778360    0.767429    11.00000   -1.50000
H64F  2   -0.019381    0.768481    0.758061    11.00000   -1.50000
AFIX   0
C65A  1   -0.052407    0.836480    0.787020    11.00000    0.24588    0.13389 =
         0.30626    0.00483   -0.14534   -0.01667
AFIX  33
H65D  2   -0.017124    0.837828    0.765962    11.00000   -1.50000
H65E  2   -0.089993    0.848401    0.778114    11.00000   -1.50000
H65F  2   -0.048532    0.851148    0.805163    11.00000   -1.50000
AFIX   0
SAME 0.02 0.04 O1A > C5A
O27A  8    0.058405    0.746829    0.905334    11.00000    0.12328    0.10873 =
         0.14517   -0.02079   -0.01464   -0.02447
O28A  8    0.076300    0.802433    0.863638    11.00000    0.13750    0.10562 =
         0.13498   -0.00939   -0.01244   -0.02121
C66A  1    0.057673    0.784113    0.895622    11.00000    0.12746    0.10197 =
         0.14638   -0.02540   -0.01075   -0.01985
C67A  1    0.023971    0.809768    0.925254    11.00000    0.14855    0.13194 =
         0.18799   -0.05529    0.03556   -0.03440
C68A  1   -0.025948    0.839730    0.909001    11.00000    0.19545    0.21004 =
         0.25436   -0.11575    0.00649    0.04397
AFIX  33
H68D  2   -0.007426    0.855564    0.885460    11.00000   -1.50000
H68E  2   -0.054697    0.825428    0.904537    11.00000   -1.50000
H68F  2   -0.047791    0.857446    0.926566    11.00000   -1.50000
AFIX   0
C69A  1    0.067610    0.833867    0.930047    11.00000    0.23544    0.20881 =
         0.18902   -0.09321    0.00622   -0.07731
AFIX  33
H69D  2    0.083091    0.850230    0.906047    11.00000   -1.50000
H69E  2    0.046096    0.851208    0.947999    11.00000   -1.50000
H69F  2    0.101886    0.815761    0.939197    11.00000   -1.50000
AFIX   0
C70A  1   -0.000526    0.784519    0.961115    11.00000    0.30174    0.20000 =
         0.16292   -0.07515    0.06661   -0.09979
AFIX  33
H70D  2   -0.028579    0.769259    0.957269    11.00000   -1.50000
H70E  2    0.033314    0.766096    0.970467    11.00000   -1.50000
H70F  2   -0.022476    0.801543    0.979269    11.00000   -1.50000
AFIX   0
SAME 0.02 0.04 O1A > C5A
O29A  8    0.117009    0.843740    0.795706    11.00000    0.15236    0.08491 =
         0.16024    0.01204   -0.02351   -0.03287
O30A  8    0.199745    0.865256    0.801213    11.00000    0.15356    0.07751 =
         0.24046    0.01181   -0.03981   -0.02145
C71A  1    0.148083    0.870128    0.793014    11.00000    0.16651    0.08842 =
         0.18296    0.00310   -0.03748   -0.02598
C72A  1    0.115216    0.912650    0.782268    11.00000    0.19101    0.10439 =
         0.24498    0.04593   -0.04688   -0.01725
C73A  1    0.088708    0.914359    0.750431    11.00000    0.49820    0.11464 =
         0.52615    0.03683   -0.36627   -0.00277
AFIX  33
H73D  2    0.061360    0.894718    0.757019    11.00000   -1.50000
H73E  2    0.065545    0.941130    0.743969    11.00000   -1.50000
H73F  2    0.121546    0.908369    0.729079    11.00000   -1.50000
AFIX   0
C74A  1    0.158170    0.941468    0.775659    11.00000    0.32567    0.10423 =
         0.38748    0.08411   -0.17284   -0.07341
AFIX  33
H74D  2    0.173714    0.938414    0.798108    11.00000   -1.50000
H74E  2    0.192426    0.936026    0.754831    11.00000   -1.50000
H74F  2    0.136425    0.968787    0.769721    11.00000   -1.50000
AFIX   0
C75A  1    0.067817    0.922166    0.816578    11.00000    0.50972    0.14878 =
         0.40609    0.09593    0.17412    0.11026
AFIX  33
H75D  2    0.088226    0.920542    0.836740    11.00000   -1.50000
H75E  2    0.044894    0.949173    0.810880    11.00000   -1.50000
H75F  2    0.039664    0.902939    0.824315    11.00000   -1.50000
AFIX   0
SAME 0.02 0.04 O1A > C5A
O31A  8    0.173366    0.773131    0.771136    11.00000    0.18957    0.10497 =
         0.13403   -0.00838   -0.02506   -0.02461
O32A  8    0.254285    0.803330    0.760490    11.00000    0.18398    0.17108 =
         0.11911   -0.00003   -0.00329   -0.05974
C76A  1    0.221020    0.785192    0.751247    11.00000    0.19856    0.16926 =
         0.12033    0.01417   -0.03794   -0.05104
C77A  1    0.242712    0.775743    0.712275    11.00000    0.21192    0.32832 =
         0.11736   -0.02667   -0.03154   -0.03249
C78A  1    0.202329    0.749974    0.706432    11.00000    0.40047    0.30610 =
         0.18259   -0.06130   -0.08007   -0.07205
AFIX  33
H78D  2    0.159925    0.764006    0.710052    11.00000   -1.50000
H78E  2    0.216050    0.744468    0.681089    11.00000   -1.50000
H78F  2    0.204893    0.724783    0.724376    11.00000   -1.50000
AFIX   0
C79A  1    0.231407    0.815439    0.686103    11.00000    0.59931    0.35131 =
         0.13898    0.02326   -0.07707   -0.16354
AFIX  33
H79D  2    0.187735    0.826674    0.691344    11.00000   -1.50000
H79E  2    0.254741    0.833915    0.689790    11.00000   -1.50000
H79F  2    0.244455    0.811322    0.660300    11.00000   -1.50000
AFIX   0
C80A  1    0.306419    0.755986    0.707151    11.00000    0.26483    0.79829 =
         0.25067   -0.29691   -0.11901    0.10402
AFIX  33
H80D  2    0.331340    0.773332    0.711099    11.00000   -1.50000
H80E  2    0.309781    0.730834    0.725098    11.00000   -1.50000
H80F  2    0.320938    0.750519    0.681811    11.00000   -1.50000
AFIX   0

NI3D  7    0.592987    0.625581    0.552395    11.00000    0.12576    0.06587 =
         0.07567   -0.01094   -0.00785   -0.04746
NI4D  7    0.593801    0.629122    0.469433    11.00000    0.11747    0.06033 =
         0.07006   -0.01154   -0.00204   -0.04101
O13D  8    0.656856    0.616990    0.503506    11.00000    0.10929    0.07784 =
         0.09066   -0.01993   -0.00369   -0.04705
AFIX  23
H13M  2    0.679795    0.589354    0.505083    11.00000   -1.50000
H13N  2    0.685647    0.636184    0.495773    11.00000   -1.50000
AFIX   0
NI5D  7    0.607218    0.635742    0.384848    11.00000    0.11389    0.05429 =
         0.06463   -0.00966    0.00614   -0.03407
NI6D  7    0.585191    0.560933    0.362509    11.00000    0.11750    0.05716 =
         0.06778   -0.01347    0.00334   -0.03197
O20D  8    0.548381    0.621366    0.358471    11.00000    0.11485    0.05424 =
         0.06593   -0.00031   -0.00281   -0.03352
AFIX  23
H20O  2    0.552214    0.635608    0.332332    11.00000   -1.50000
H20P  2    0.505214    0.626034    0.372098    11.00000   -1.50000
AFIX   0

PART 1
CR1B  4    0.737516    0.888050    0.432492    20.87500    0.07848    0.07471 =
         0.10622   -0.01960   -0.01127   -0.02173
CR2B  4    0.880496    0.867143    0.380044    20.87500    0.08756    0.10850 =
         0.13181   -0.04270    0.00966   -0.02788
CR3B  4    1.014904    0.819133    0.402458    20.87500    0.08238    0.13616 =
         0.14965   -0.04002    0.01054   -0.00437
CR4B  4    1.061287    0.787539    0.484356    20.87500    0.07274    0.08948 =
         0.17733   -0.03003   -0.00994   -0.01228
CR5B  4    1.008983    0.815784    0.567094    20.87500    0.08273    0.08857 =
         0.14334    0.00076   -0.03715   -0.01932
CR6B  4    0.872670    0.856371    0.615589    20.87500    0.10690    0.12041 =
         0.12844   -0.02887   -0.03376   -0.03628
CR7B  4    0.728382    0.877059    0.600706    20.87500    0.08822    0.08245 =
         0.10537   -0.02094   -0.00413   -0.04252
CR8B  4    0.670859    0.893786    0.523249    20.87500    0.07486    0.08574 =
         0.12201   -0.04651   -0.00796   -0.00262
NI1B  7    0.737516    0.888050    0.432492    20.12500    0.07848    0.07471 =
         0.10622   -0.01960   -0.01127   -0.02173
NI2B  7    0.880496    0.867143    0.380044    20.12500    0.08756    0.10850 =
         0.13181   -0.04270    0.00966   -0.02788
NI3B  7    1.014904    0.819133    0.402458    20.12500    0.08238    0.13616 =
         0.14965   -0.04002    0.01054   -0.00437
NI4B  7    1.061287    0.787539    0.484356    20.12500    0.07274    0.08948 =
         0.17733   -0.03003   -0.00994   -0.01228
NI5B  7    1.008983    0.815784    0.567094    20.12500    0.08273    0.08857 =
         0.14334    0.00076   -0.03715   -0.01932
NI6B  7    0.872670    0.856371    0.615589    20.12500    0.10690    0.12041 =
         0.12844   -0.02887   -0.03376   -0.03628
NI7B  7    0.728382    0.877059    0.600706    20.12500    0.08822    0.08245 =
         0.10537   -0.02094   -0.00413   -0.04252
NI8B  7    0.670859    0.893786    0.523249    20.12500    0.07486    0.08574 =
         0.12201   -0.04651   -0.00796   -0.00262
F1B   5    0.825995    0.884435    0.422520    21.00000    0.07965    0.09722 =
         0.11314   -0.04116   -0.00204   -0.02228
F2B   5    0.927597    0.831312    0.412477    21.00000    0.07378    0.09217 =
         0.12647   -0.03236    0.00735   -0.01865
F3B   5    1.014211    0.825103    0.451554    21.00000    0.07516    0.08665 =
         0.15043   -0.02263   -0.01103   -0.00734
F4B   5    0.994855    0.798864    0.524461    21.00000    0.07885    0.09180 =
         0.13896   -0.01712   -0.02674   -0.01359
F5B   5    0.931934    0.850056    0.569379    21.00000    0.08144    0.08112 =
         0.12116   -0.01809   -0.01575   -0.02309
F6B   5    0.813120    0.848056    0.591682    21.00000    0.08859    0.07961 =
         0.11533   -0.02814   -0.01714   -0.02262
F7B   5    0.736491    0.890513    0.547971    21.00000    0.07017    0.06815 =
         0.10642   -0.03420    0.00201   -0.01864
F8B   5    0.734464    0.868778    0.484708    21.00000    0.07422    0.05824 =
         0.11334   -0.02243   -0.01117   -0.00566
SAME 0.02 0.04 O1A > C5A
O1B   8    0.737765    0.907089    0.379167    21.00000    0.09519    0.09291 =
         0.10872   -0.00498   -0.01808   -0.03189
O2B   8    0.833779    0.906073    0.345646    21.00000    0.11365    0.11347 =
         0.10912   -0.01540   -0.01594   -0.03345
C1B   1    0.777208    0.916780    0.350445    21.00000    0.11474    0.08408 =
         0.11432   -0.00892   -0.01369   -0.03970
C2B   1    0.752763    0.941783    0.316568    21.00000    0.16377    0.10982 =
         0.12339    0.01353   -0.04675   -0.06334
C3B   1    0.687673    0.960128    0.325918    21.00000    0.17604    0.13688 =
         0.10699    0.01929   -0.05953   -0.04954
AFIX  33
H3BA  2    0.682338    0.978569    0.342854    21.00000   -1.50000
H3BB  2    0.674529    0.974765    0.303104    21.00000   -1.50000
H3BC  2    0.662978    0.939218    0.337996    21.00000   -1.50000
AFIX   0
C4B   1    0.757909    0.913945    0.290637    21.00000    0.23088    0.11973 =
         0.13060    0.01038   -0.07922   -0.07789
AFIX  33
H4BA  2    0.800607    0.901101    0.283731    21.00000   -1.50000
H4BB  2    0.732460    0.893526    0.303089    21.00000   -1.50000
H4BC  2    0.744011    0.929073    0.268197    21.00000   -1.50000
AFIX   0
C5B   1    0.792969    0.972757    0.296645    21.00000    0.23187    0.14768 =
         0.11687    0.03280   -0.06360   -0.11013
AFIX  33
H5BA  2    0.835689    0.959564    0.290895    21.00000   -1.50000
H5BB  2    0.780414    0.986773    0.273494    21.00000   -1.50000
H5BC  2    0.788787    0.991953    0.312671    21.00000   -1.50000
AFIX   0
SAME 0.02 0.04 O1A > C5A
O3B   8    0.751918    0.831397    0.426848    21.00000    0.10264    0.06963 =
         0.12671   -0.02340   -0.00030   -0.03143
O4B   8    0.834898    0.826334    0.382100    21.00000    0.11320    0.08863 =
         0.13600   -0.04365    0.00110   -0.02631
C6B   1    0.785504    0.816281    0.400280    21.00000    0.11598    0.08369 =
         0.11036   -0.02401   -0.01382   -0.02378
C7B   1    0.760923    0.785256    0.388353    21.00000    0.11869    0.10690 =
         0.15626   -0.05577   -0.00535   -0.03988
C8B   1    0.732620    0.758083    0.421087    21.00000    0.20435    0.08964 =
         0.15137   -0.04294   -0.01275   -0.04674
AFIX  33
H8BA  2    0.699947    0.773590    0.437028    21.00000   -1.50000
H8BB  2    0.715487    0.739233    0.412906    21.00000   -1.50000
H8BC  2    0.763597    0.743349    0.435102    21.00000   -1.50000
AFIX   0
C9B   1    0.712333    0.807663    0.366256    21.00000    0.20149    0.18590 =
         0.20803   -0.03929   -0.08489   -0.05687
AFIX  33
H9BA  2    0.730890    0.825800    0.344430    21.00000   -1.50000
H9BB  2    0.695828    0.788453    0.358147    21.00000   -1.50000
H9BC  2    0.679243    0.823050    0.382076    21.00000   -1.50000
AFIX   0
C10B  1    0.811214    0.764343    0.362438    21.00000    0.20082    0.16267 =
         0.22850   -0.12524    0.05253   -0.06714
AFIX  33
H10G  2    0.828092    0.783931    0.341340    21.00000   -1.50000
H10H  2    0.843414    0.749710    0.375538    21.00000   -1.50000
H10I  2    0.795304    0.745594    0.353343    21.00000   -1.50000
AFIX   0
SAME 0.02 0.04 O1A > C5A
O5B   8    0.933867    0.849320    0.335888    21.00000    0.11788    0.14399 =
         0.14045   -0.04596    0.01330   -0.03396
O6B   8    1.018232    0.812450    0.352564    21.00000    0.12915    0.18173 =
         0.14826   -0.04826    0.02180    0.01365
C11B  1    0.979668    0.822084    0.332523    21.00000    0.15606    0.16431 =
         0.14935   -0.05388    0.00859   -0.00743
C12B  1    1.003368    0.812623    0.292729    21.00000    0.18747    0.21328 =
         0.14916   -0.07102    0.01747   -0.03111
C13B  1    0.951470    0.809901    0.276907    21.00000    0.24111    0.38175 =
         0.21442   -0.12247   -0.01335   -0.06867
AFIX  33
H13G  2    0.923812    0.835641    0.274980    21.00000   -1.50000
H13H  2    0.967489    0.803037    0.252136    21.00000   -1.50000
H13I  2    0.929131    0.789242    0.293247    21.00000   -1.50000
AFIX   0
C14B  1    1.047932    0.774243    0.296575    21.00000    0.36738    0.24280 =
         0.23211   -0.13667   -0.04902    0.06703
AFIX  33
H14G  2    1.080868    0.777616    0.307009    21.00000   -1.50000
H14H  2    1.026841    0.753124    0.313169    21.00000   -1.50000
H14I  2    1.065199    0.766919    0.272058    21.00000   -1.50000
AFIX   0
C15B  1    1.038569    0.844458    0.269076    21.00000    0.28608    0.27846 =
         0.16480   -0.08652    0.05407   -0.09713
AFIX  33
H15G  2    1.072085    0.845393    0.280237    21.00000   -1.50000
H15H  2    1.055303    0.838394    0.244046    21.00000   -1.50000
H15I  2    1.011284    0.870355    0.267514    21.00000   -1.50000
AFIX   0
SAME 0.02 0.04 O1A > C5A
O7B   8    0.929807    0.907953    0.371950    21.00000    0.07031    0.10059 =
         0.14279   -0.03070    0.01332   -0.02300
O8B   8    1.020396    0.875354    0.381173    21.00000    0.07136    0.14151 =
         0.16271    0.01970    0.00363   -0.02806
C16B  1    0.985734    0.904859    0.368275    21.00000    0.07653    0.11217 =
         0.12468   -0.02458    0.00575   -0.01984
C17B  1    1.019472    0.938801    0.344781    21.00000    0.10745    0.12428 =
         0.14915   -0.02661   -0.00420   -0.05436
C18B  1    0.973566    0.975285    0.335735    21.00000    0.11168    0.14695 =
         0.16879   -0.00268    0.00642   -0.04646
AFIX  33
H18G  2    0.947012    0.969292    0.321993    21.00000   -1.50000
H18H  2    0.948779    0.983519    0.358848    21.00000   -1.50000
H18I  2    0.994896    0.996895    0.320450    21.00000   -1.50000
AFIX   0
C19B  1    1.055029    0.924256    0.309282    21.00000    0.13720    0.15344 =
         0.16317   -0.01991    0.03382   -0.05084
AFIX  33
H19G  2    1.026462    0.920332    0.295753    21.00000   -1.50000
H19H  2    1.079585    0.944112    0.293664    21.00000   -1.50000
H19I  2    1.082014    0.898925    0.315490    21.00000   -1.50000
AFIX   0
C20B  1    1.062244    0.944968    0.365820    21.00000    0.13404    0.18932 =
         0.21565   -0.02698   -0.04369   -0.07442
AFIX  33
H20G  2    1.090943    0.920134    0.370840    21.00000   -1.50000
H20H  2    1.084987    0.966096    0.351016    21.00000   -1.50000
H20I  2    1.038870    0.952720    0.389413    21.00000   -1.50000
AFIX   0
SAME 0.02 0.04 O1A > C5A
O9B   8    1.105173    0.811581    0.390161    21.00000    0.08528    0.15462 =
         0.17526   -0.02868    0.02322   -0.00623
O10B  8    1.128934    0.776094    0.443559    21.00000    0.06913    0.10354 =
         0.17373   -0.04424    0.00798   -0.00901
C21B  1    1.139436    0.788597    0.409738    21.00000    0.09123    0.12261 =
         0.17821   -0.03865    0.02322    0.00147
C22B  1    1.208406    0.781532    0.390669    21.00000    0.08127    0.17976 =
         0.23042   -0.04566    0.03368    0.01801
C23B  1    1.221132    0.816820    0.362078    21.00000    0.07673    0.23056 =
         0.30528    0.01830    0.08423    0.02629
AFIX  33
H23J  2    1.195910    0.820868    0.343822    21.00000   -1.50000
H23K  2    1.211550    0.840320    0.373778    21.00000   -1.50000
H23L  2    1.264433    0.812832    0.349545    21.00000   -1.50000
AFIX   0
C24B  1    1.220221    0.742652    0.376402    21.00000    0.10555    0.22393 =
         0.29096   -0.10758    0.03768    0.02526
AFIX  33
H24J  2    1.210488    0.720917    0.397369    21.00000   -1.50000
H24K  2    1.194447    0.745262    0.358737    21.00000   -1.50000
H24L  2    1.263329    0.736761    0.363922    21.00000   -1.50000
AFIX   0
C25B  1    1.246363    0.774286    0.419311    21.00000    0.12178    0.32509 =
         0.27885   -0.05602   -0.00031   -0.04571
AFIX  33
H25J  2    1.237024    0.750621    0.438034    21.00000   -1.50000
H25K  2    1.289825    0.770016    0.407154    21.00000   -1.50000
H25L  2    1.236942    0.797505    0.431387    21.00000   -1.50000
AFIX   0
SAME 0.02 0.04 O1A > C5A
O11B  8    1.012012    0.765177    0.418186    21.00000    0.08345    0.15032 =
         0.15677   -0.06179    0.00770   -0.00658
O12B  8    1.022334    0.745663    0.478524    21.00000    0.08458    0.09676 =
         0.17563   -0.02442    0.01216   -0.02199
C26B  1    1.009311    0.741669    0.449079    21.00000    0.10502    0.12475 =
         0.18220   -0.04145    0.00978   -0.01391
C27B  1    0.992737    0.701262    0.449491    21.00000    0.15385    0.14775 =
         0.23247   -0.04785   -0.02169   -0.04400
C28B  1    1.046301    0.677165    0.427865    21.00000    0.26282    0.15767 =
         0.30999   -0.10258    0.04139   -0.06493
AFIX  33
H28G  2    1.057581    0.692070    0.402476    21.00000   -1.50000
H28H  2    1.080932    0.671751    0.439932    21.00000   -1.50000
H28I  2    1.035479    0.651888    0.427019    21.00000   -1.50000
AFIX   0
C29B  1    0.937410    0.710982    0.432284    21.00000    0.25563    0.26571 =
         0.32245   -0.03650   -0.11125   -0.09298
AFIX  33
H29G  2    0.948141    0.725203    0.406573    21.00000   -1.50000
H29H  2    0.924037    0.686203    0.432490    21.00000   -1.50000
H29I  2    0.904253    0.727829    0.446656    21.00000   -1.50000
AFIX   0
C30B  1    0.973918    0.679815    0.488280    21.00000    0.26871    0.12448 =
         0.22786   -0.06588   -0.03950   -0.07843
AFIX  33
H30G  2    0.938832    0.696324    0.501690    21.00000   -1.50000
H30H  2    0.962530    0.654558    0.487908    21.00000   -1.50000
H30I  2    1.007983    0.674421    0.500822    21.00000   -1.50000
AFIX   0
SAME 0.02 0.04 O1A > C5A
O13B  8    1.107703    0.748604    0.518012    21.00000    0.10336    0.10526 =
         0.17984   -0.01795   -0.01037    0.01145
O14B  8    1.088577    0.780851    0.566177    21.00000    0.08869    0.11639 =
         0.15909   -0.00001   -0.03723    0.00347
C31B  1    1.116065    0.754696    0.547398    21.00000    0.13121    0.09754 =
         0.17102    0.01022   -0.02767    0.02034
C32B  1    1.168684    0.726008    0.562951    21.00000    0.13845    0.11304 =
         0.23711    0.01506   -0.04994    0.02449
C33B  1    1.149451    0.685927    0.577873    21.00000    0.18249    0.10890 =
         0.25681    0.04346   -0.01746    0.02147
AFIX  33
H33G  2    1.142077    0.675860    0.557636    21.00000   -1.50000
H33H  2    1.181866    0.667267    0.588484    21.00000   -1.50000
H33I  2    1.111865    0.688511    0.597232    21.00000   -1.50000
AFIX   0
C34B  1    1.223363    0.724888    0.531424    21.00000    0.12409    0.18041 =
         0.25069    0.02266   -0.04688    0.01519
AFIX  33
H34G  2    1.214368    0.715535    0.511283    21.00000   -1.50000
H34H  2    1.233571    0.751719    0.522271    21.00000   -1.50000
H34I  2    1.258035    0.706676    0.540028    21.00000   -1.50000
AFIX   0
C35B  1    1.179279    0.739968    0.594491    21.00000    0.18905    0.20059 =
         0.29720   -0.03209   -0.13354    0.08661
AFIX  33
H35G  2    1.142363    0.740237    0.614482    21.00000   -1.50000
H35H  2    1.213467    0.721923    0.603790    21.00000   -1.50000
H35I  2    1.189003    0.766966    0.586033    21.00000   -1.50000
AFIX   0
SAME 0.02 0.04 O1A > C5A
O15B  8    1.101162    0.828898    0.486697    21.00000    0.07143    0.10026 =
         0.17037   -0.03308   -0.01125   -0.01509
O16B  8    1.049240    0.859264    0.533002    21.00000    0.08999    0.08645 =
         0.14211   -0.01333   -0.02765   -0.02092
C36B  1    1.091138    0.855855    0.504839    21.00000    0.07539    0.09289 =
         0.15186   -0.01610   -0.03061   -0.01699
C37B  1    1.139006    0.883501    0.494785    21.00000    0.09840    0.11128 =
         0.17157   -0.02632   -0.02250   -0.03875
C38B  1    1.157580    0.895345    0.453196    21.00000    0.22459    0.19582 =
         0.18434    0.00301   -0.00537   -0.11451
AFIX  33
H38G  2    1.174140    0.871364    0.442238    21.00000   -1.50000
H38H  2    1.121854    0.910084    0.443370    21.00000   -1.50000
H38I  2    1.188853    0.912306    0.446868    21.00000   -1.50000
AFIX   0
C39B  1    1.193110    0.858137    0.510550    21.00000    0.07111    0.19093 =
         0.26539   -0.03194   -0.02856   -0.02498
AFIX  33
H39G  2    1.209804    0.835288    0.497975    21.00000   -1.50000
H39H  2    1.224827    0.874315    0.506484    21.00000   -1.50000
H39I  2    1.179358    0.848558    0.537289    21.00000   -1.50000
AFIX   0
C40B  1    1.113114    0.918514    0.513795    21.00000    0.09861    0.12248 =
         0.25464   -0.06066   -0.03271   -0.04122
AFIX  33
H40G  2    1.101834    0.909099    0.540732    21.00000   -1.50000
H40H  2    1.143776    0.935795    0.508299    21.00000   -1.50000
H40I  2    1.076777    0.933574    0.504800    21.00000   -1.50000
AFIX   0
SAME 0.02 0.04 O1A > C5A
O17B  8    1.022114    0.833590    0.608958    21.00000    0.10095    0.13645 =
         0.15351   -0.00533   -0.05539   -0.02296
O18B  8    0.933446    0.866423    0.637408    21.00000    0.13140    0.14906 =
         0.15937   -0.04261   -0.05787   -0.03995
C41B  1    0.990226    0.854666    0.632285    21.00000    0.12788    0.14175 =
         0.15179   -0.01389   -0.05304   -0.04709
C42B  1    1.025199    0.867591    0.655536    21.00000    0.17010    0.16175 =
         0.19802   -0.00804   -0.08951   -0.07608
C43B  1    1.080905    0.883313    0.630523    21.00000    0.19809    0.30280 =
         0.22378    0.03502   -0.09588   -0.14754
AFIX  33
H43G  2    1.068167    0.906114    0.611904    21.00000   -1.50000
H43H  2    1.102973    0.891783    0.645477    21.00000   -1.50000
H43I  2    1.107724    0.862244    0.617957    21.00000   -1.50000
AFIX   0
C44B  1    1.043461    0.832603    0.684349    21.00000    0.32225    0.19179 =
         0.18065    0.01375   -0.12532   -0.10706
AFIX  33
H44G  2    1.071027    0.811602    0.672011    21.00000   -1.50000
H44H  2    1.064371    0.841027    0.699976    21.00000   -1.50000
H44I  2    1.006912    0.822330    0.699878    21.00000   -1.50000
AFIX   0
C45B  1    0.982998    0.899480    0.674886    21.00000    0.26022    0.27936 =
         0.34312   -0.14696   -0.13550   -0.02164
AFIX  33
H45G  2    0.970780    0.922494    0.656302    21.00000   -1.50000
H45H  2    0.946613    0.889027    0.690440    21.00000   -1.50000
H45I  2    1.004072    0.907724    0.690538    21.00000   -1.50000
AFIX   0
SAME 0.02 0.04 O1A > C5A
O19B  8    0.973868    0.770929    0.599449    21.00000    0.12598    0.09766 =
         0.14711   -0.00980   -0.02181   -0.02939
O20B  8    0.889740    0.799302    0.635324    21.00000    0.12024    0.12177 =
         0.13110   -0.02325   -0.04025   -0.02901
C46B  1    0.926270    0.770178    0.624704    21.00000    0.11695    0.10453 =
         0.14518   -0.00239   -0.02766   -0.03750
C47B  1    0.921107    0.727913    0.648431    21.00000    0.16802    0.13336 =
         0.19676    0.04256   -0.01704   -0.03990
C48B  1    0.943667    0.696243    0.624915    21.00000    0.21905    0.07146 =
         0.21131    0.06992   -0.06245   -0.02546
AFIX  33
H48G  2    0.986266    0.697375    0.611980    21.00000   -1.50000
H48H  2    0.941019    0.669951    0.640832    21.00000   -1.50000
H48I  2    0.918431    0.700744    0.606594    21.00000   -1.50000
AFIX   0
C49B  1    0.962550    0.722849    0.674574    21.00000    0.30458    0.13809 =
         0.20745    0.06052   -0.09015   -0.05612
AFIX  33
H49G  2    1.004540    0.723687    0.660275    21.00000   -1.50000
H49H  2    0.949242    0.744435    0.688879    21.00000   -1.50000
H49I  2    0.960927    0.697119    0.691638    21.00000   -1.50000
AFIX   0
C50B  1    0.856108    0.726912    0.668542    21.00000    0.21751    0.26307 =
         0.24547    0.04144    0.04758   -0.10307
AFIX  33
H50G  2    0.830742    0.730312    0.650483    21.00000   -1.50000
H50H  2    0.853334    0.701226    0.685542    21.00000   -1.50000
H50I  2    0.841648    0.748541    0.682783    21.00000   -1.50000
AFIX   0
SAME 0.02 0.04 O1A > C5A
O21B  8    0.816904    0.864111    0.662899    21.00000    0.14282    0.15430 =
         0.12322   -0.04907   -0.02936   -0.01971
O22B  8    0.723199    0.862231    0.658334    21.00000    0.12782    0.12076 =
         0.08968   -0.04093    0.01189   -0.02998
C51B  1    0.762926    0.858069    0.676585    21.00000    0.15802    0.16539 =
         0.10435   -0.05648   -0.01216   -0.02912
C52B  1    0.738860    0.861001    0.718468    21.00000    0.21050    0.21102 =
         0.10503   -0.05371   -0.02449   -0.02384
C53B  1    0.787399    0.836128    0.738843    21.00000    0.27643    0.33672 =
         0.15588   -0.00873   -0.08642   -0.02687
AFIX  33
H53G  2    0.825469    0.846942    0.728985    21.00000   -1.50000
H53H  2    0.773557    0.836884    0.765457    21.00000   -1.50000
H53I  2    0.794530    0.808490    0.735250    21.00000   -1.50000
AFIX   0
C54B  1    0.731710    0.904465    0.719896    21.00000    0.26878    0.24161 =
         0.16056   -0.12816   -0.01317   -0.02839
AFIX  33
H54G  2    0.771394    0.913226    0.709969    21.00000   -1.50000
H54H  2    0.702624    0.920210    0.704911    21.00000   -1.50000
H54I  2    0.716458    0.908255    0.745736    21.00000   -1.50000
AFIX   0
C55B  1    0.680356    0.844959    0.733127    21.00000    0.22061    0.25206 =
         0.11398    0.00465    0.01669   -0.04279
AFIX  33
H55G  2    0.687882    0.816679    0.731485    21.00000   -1.50000
H55H  2    0.664336    0.847864    0.759165    21.00000   -1.50000
H55I  2    0.650502    0.859820    0.718341    21.00000   -1.50000
AFIX   0
SAME 0.02 0.04 O1A > C5A
O23B  8    0.857467    0.910863    0.600593    21.00000    0.10214    0.11363 =
         0.13419   -0.05813   -0.02269   -0.03064
O24B  8    0.757826    0.925233    0.600424    21.00000    0.09977    0.08529 =
         0.11758   -0.03656   -0.01939   -0.03004
C56B  1    0.808610    0.934502    0.598707    21.00000    0.09944    0.10589 =
         0.12455   -0.05188   -0.01141   -0.03875
C57B  1    0.808872    0.979422    0.592109    21.00000    0.10985    0.10468 =
         0.17729   -0.04578   -0.02227   -0.04200
C58B  1    0.792084    0.998431    0.554963    21.00000    0.21262    0.14110 =
         0.17897   -0.02233   -0.03937   -0.06593
AFIX  33
H58G  2    0.751885    0.993071    0.555258    21.00000   -1.50000
H58H  2    0.790781    1.027307    0.550590    21.00000   -1.50000
H58I  2    0.822741    0.987194    0.535047    21.00000   -1.50000
AFIX   0
C59B  1    0.761111    0.996100    0.622688    21.00000    0.13977    0.11687 =
         0.21102   -0.07972   -0.01394   -0.03382
AFIX  33
H59G  2    0.721113    0.990909    0.622350    21.00000   -1.50000
H59H  2    0.771311    0.983329    0.646764    21.00000   -1.50000
H59I  2    0.759772    1.024933    0.618883    21.00000   -1.50000
AFIX   0
C60B  1    0.869916    0.987158    0.592371    21.00000    0.13147    0.17137 =
         0.26041   -0.07082   -0.01558   -0.07706
AFIX  33
H60G  2    0.900808    0.976213    0.572380    21.00000   -1.50000
H60H  2    0.868772    1.015975    0.588513    21.00000   -1.50000
H60I  2    0.880312    0.974371    0.616394    21.00000   -1.50000
AFIX   0
SAME 0.02 0.04 O1A > C5A
O25B  8    0.655592    0.905772    0.613813    21.00000    0.07734    0.07667 =
         0.13001   -0.01671    0.03907   -0.00511
O26B  8    0.614744    0.928806    0.563847    21.00000    0.08029    0.08371 =
         0.17106   -0.03147    0.00657   -0.01580
C61B  1    0.611813    0.923146    0.598628    21.00000    0.08315    0.06659 =
         0.16046   -0.02824    0.02702   -0.00546
C62B  1    0.560723    0.949876    0.622436    21.00000    0.09734    0.08018 =
         0.20388   -0.03615    0.03610    0.01071
C63B  1    0.499575    0.952158    0.614066    21.00000    0.09445    0.14642 =
         0.22278   -0.02320    0.02062    0.01605
AFIX  33
H63G  2    0.501991    0.961464    0.587315    21.00000   -1.50000
H63H  2    0.487889    0.925664    0.621574    21.00000   -1.50000
H63I  2    0.468927    0.970835    0.627843    21.00000   -1.50000
AFIX   0
C64B  1    0.580872    0.990884    0.611237    21.00000    0.17521    0.07441 =
         0.27937   -0.06210    0.05385    0.00308
AFIX  33
H64G  2    0.620827    0.988466    0.617016    21.00000   -1.50000
H64H  2    0.583844    1.000572    0.584482    21.00000   -1.50000
H64I  2    0.550791    1.009761    0.625072    21.00000   -1.50000
AFIX   0
C65B  1    0.559442    0.935689    0.663285    21.00000    0.10369    0.11277 =
         0.20290   -0.06254    0.02698    0.02002
AFIX  33
H65G  2    0.599943    0.934543    0.667777    21.00000   -1.50000
H65H  2    0.529293    0.954230    0.677472    21.00000   -1.50000
H65I  2    0.548256    0.909058    0.671203    21.00000   -1.50000
AFIX   0
SAME 0.02 0.04 O1A > C5A
O27B  8    0.693170    0.827472    0.602383    21.00000    0.09032    0.08805 =
         0.11703   -0.01179   -0.02951   -0.03158
O28B  8    0.645622    0.846732    0.555443    21.00000    0.05779    0.08576 =
         0.11566   -0.02102   -0.01555   -0.01459
C66B  1    0.654531    0.824777    0.585218    21.00000    0.07066    0.06710 =
         0.11086   -0.03212   -0.01034   -0.01255
C67B  1    0.606850    0.797725    0.605943    21.00000    0.09550    0.10293 =
         0.13810   -0.04260    0.00786   -0.04482
C68B  1    0.554442    0.824842    0.626257    21.00000    0.08904    0.12529 =
         0.19622   -0.06492    0.02382   -0.04248
AFIX  33
H68G  2    0.538060    0.846763    0.608158    21.00000   -1.50000
H68H  2    0.522181    0.809569    0.640484    21.00000   -1.50000
H68I  2    0.569202    0.835726    0.643261    21.00000   -1.50000
AFIX   0
C69B  1    0.583961    0.782024    0.578934    21.00000    0.10784    0.13520 =
         0.19619   -0.09098    0.01334   -0.07637
AFIX  33
H69G  2    0.566919    0.804480    0.561544    21.00000   -1.50000
H69H  2    0.617965    0.765246    0.565036    21.00000   -1.50000
H69I  2    0.552192    0.766189    0.592751    21.00000   -1.50000
AFIX   0
C70B  1    0.632955    0.763977    0.632633    21.00000    0.12608    0.11786 =
         0.18035   -0.01074    0.01418   -0.03101
AFIX  33
H70G  2    0.647584    0.774505    0.649935    21.00000   -1.50000
H70H  2    0.601340    0.748085    0.646618    21.00000   -1.50000
H70I  2    0.667113    0.747142    0.618904    21.00000   -1.50000
AFIX   0
SAME 0.02 0.04 O1A > C5A
O29B  8    0.604659    0.902546    0.497348    21.00000    0.07901    0.11578 =
         0.14477   -0.01032   -0.02358   -0.00606
O30B  8    0.649409    0.888086    0.440538    21.00000    0.07965    0.09077 =
         0.14120   -0.01727   -0.03835   -0.02017
C71B  1    0.604345    0.892024    0.467747    21.00000    0.07590    0.09707 =
         0.16129   -0.01560   -0.03721   -0.00615
C72B  1    0.541985    0.889505    0.460540    21.00000    0.09035    0.11785 =
         0.21772   -0.00908   -0.06605   -0.01420
C73B  1    0.554710    0.860391    0.434672    21.00000    0.14517    0.20805 =
         0.28226   -0.07986   -0.08774   -0.04279
AFIX  33
H73G  2    0.573046    0.834116    0.446612    21.00000   -1.50000
H73H  2    0.516366    0.858419    0.429004    21.00000   -1.50000
H73I  2    0.582997    0.869695    0.411570    21.00000   -1.50000
AFIX   0
C74B  1    0.499882    0.875394    0.497581    21.00000    0.10105    0.22734 =
         0.24445   -0.00101   -0.05186   -0.03386
AFIX  33
[truncated: 6,792,834 more chars]
